# Supplementary material for: Myxozoan infection in thinlip mullet Chelon ramada (Mugiliformes: Mugilidae) in the Sea of Galilee
Source: Sci Rep. 2022 Jun 16;12:10049. doi: 10.1038/s41598-022-13215-z (PMC9203526; doi:10.1038/s41598-022-13215-z)
Supplement: Supplementary file 1 — Supplementary Information 1. [file 41598_2022_13215_MOESM1_ESM.fas]

>OM065835_Myxobolus_exiguus_IL
ATGCACGTGCTAGTTCATACATTTTAAATGTGAGACTGCGGACGGCTCAGTAAATCAGTTATAATCTGCTCGAATGAAAGGTTATTGGATAACCGTGGGAAATCTAGAGCTAATACATGTAATAATGGCATTTATTAGAAAATGACCAACCGTAGGTAACTTACGTGGTGAATCTAGATAACTGTGCAGATCGTATGGCCTTGAGCTGACGACATTTCGATTGAATTTCTGCCCTATCAACTTTTGTCGGTAGTGTAGTGGACTACCGAGGTTTTTACGGGTGACGGGGGATCAGGGTTCGATTCCGGAGAGGGAGCCTGAGAAACGGCTACCACATCCAAGGAAGGCAGCAGGCGCGCAAATTACCCAATCCAGACAATGGGAGGTGGTGACGAAAAGTACCGGATGACGATCGATTGTCAATCTGGAATGGAATCAATTTAAGCAATTGATTGAGTAACTACTGGAGGGCAAGTCTGGTGCCAGCAGCCGCGGTAATTCCAGCTCCAGTAGCGTATCCCAAAGTTGCTGCGCTTAAAACGCTCGTAGTTGGATCACAAACTATTCACCGGTGGGTTGATGGGCGAGTCAGTTGTGTGTCCTCATGCAGCTGGTGAGTTGAATGGTGTAGCTTTA-CCGTAAGCTGGTGGATAGTAATTGCACGTGAGGATAGGCATTGACCTTGAGTGAGTTGATGCTTGTGTCTCACGGAGTGTGCCTTGAGTAAATCAGAGTGCTTAAAGCAGGCTTTACGCTTGAATGTTAAGCATGGAACGAACAATCGTGTATGGTGTATACTGGCAATGATGCGCGTCATCAGTATACGACACCGACCACCAGTTACGGATGTTGGTTCCGTATTGGGGTATTGATTAAGAGGAGCAGTTGGGGGCATTGGTATTTAGCAGCGAGAGGTGAAATTCTTGGACCTGCTAACGACTAACAAATGCGAAGGCATTTGTCCAGACTGTATCCGTTAATCAAGAACGATAGTGAGAGGTTCGAAGATGATCAGAGACCGTCGTAGTTCTCACTGTAAACTATGCCGACCCGGGATCAGTTTGGAGCTGTTCCATGCTCGGAGTTGGTCCCCCTGGGAAACCTAAAGTTTTTCGGTTGCGGGGGGAGTATGGTCGCAAGGCTGAAACTTAAAGGAATTGACGGAAGGGCACCACCAGGGGTGGAGCCTGCGGCTTAATTTGACTCAACACGGGACAACTTACCTGGTCCGAACATCCGAAGGATACACAGACTGATAGATCTTTGTTGATGGGGTGATGAGTGGTGCATGGCCGTTCTTAGTTCGTGGAGTGATCTGTCAGGCCTATCCCGGTAACGAACGAGACTACGATCACCAGTTGACAAACCAGAGAAGGCAGTAGGCATTATTTAGTTGGTAATCCCTTTGGTTGTGTAGTGTATGTTCGTATATTGCATCATGGTGAGACAGCGGAATATATTACAAAATTCGAGGAAGTGTAGCTATAACAGGTCCGTGATGCCCTTAGATGTTCAGGGCTGCACGCGCGCTACAATGATATTAACAACGAGTTTCTGAATCGAAAGATTTGGGTAATCTTGCAATTAATATCGTGATGGGGATCGACGTTTGTAAATACGTCGTGAAAGAGGAATCCCTAGTACGTGCGATTCATTAGATCGCGCGGATTGCGTCCCTGCCCTTTGTACACACCGCCCGTCGCTACTACCGAGTGAATCGTGTCATGATGCCTTGGGAGCGGACGTTGCCTGGGCCTCGTGGTGTAATGCTGCAATCAGC
>OL604467_Myxobolus_exiguus_IL
ATGCACGTGCTAGTTCATACATTTTAAATGTGAGACTGCGGACGGCTCAGTAAATCAGTTATAATCTGCTCGAATGAAAGGTTATTGGATAACCGTGGGAAATCTAGAGCTAATACATGTAATAATGGCATTTATTAGAAAATGACCAACCGTAGGTAACTTACGTGGTGAATCTAGATAACTGTGCAGATCGTATGGCCTTGAGCTGACGACATTTCGATTGAATTTCTGCCCTATCAACTTTTGTCGGTAGTGTAGTGGACTACCGAGGTTTTTACGGGTGACGGGGGATCAGGGTTCGATTCCGGAGAGGGAGCCTGAGAAACGGCTACCACATCCAAGGAAGGCAGCAGGCGCGCAAATTACCCAATCCAGACAATGGGAGGTGGTGACGAAAAGTACCGGATGACGATCGATTGTCAATCTGGAATGGAATCAATTTAAGCAATTGATTGAGTAACTACTGGAGGGCAAGTCTGGTGCCAGCAGCCGCGGTAATTCCAGCTCCAGTAGCGTATCCCAAAGTTGCTGCGCTTAAAACGCTCGTAGTTGGATCACAAACTATTCACCGGTGGGTTGATGGGCGAGTCAGTTGTGTGTCCTCATGCAGCTGGTGAGTTGAATGGTGTAGCTTTA-CCGTAAGCTGGTGGATAGTAATTGCACGTGAGGATAGGCATTGACCTTGAGTGAGTTGATGCTTGTGTCTCACGGAGTGTGCCTTGAGTAAATCAGAGTGCTTAAAGCAGGCTTTACGCTTGAATGTTAAGCATGGAACGAACAATCGTGTATGGTGTATACTGGCAATGATGCGCGTCATCAGTATACGACACCGACCACCAGTTACGGATGTTGGTTCCGTATTGGGGTATTGATTAAGAGGAGCAGTTGGGGGCATTGGTATTTAGCAGCGAGAGGTGAAATTCTTGGACCTGCTAACGACTAACAAATGCGAAGGCATTTGTCCAGACTGTATCCGTTAATCAAGAACGATAGTGAGAGGTTCGAAGATGATCAGAGACCGTCGTAGTTCTCACTGTAAACTATGCCGACCCGGGATCAGTTTGGAGCTGTTCCATGCTCGGAGTTGGTCCCCCTGGGAAACCTAAAGTTTTTCGGTTGCGGGGGGAGTATGGTCGCAAGGCTGAAACTTAAAGGAATTGACGGAAGGGCACCACCAGGGGTGGAGCCTGCGGCTTAATTTGACTCAACACGGGACAACTTACCTGGTCCGAACATCCGAAGGATACACAGACTGATAGATCTTTGTTGATGGGGTGATGAGTGGTGCATGGCCGTTCTTAGTTCGTGGAGTGATCTGTCAGGCCTATCCCGGTAACGAACGAGACTACGATCACCAGTTGACAAACCAGAGAAGGCAGTAGGCATTATTTAGTTGGTAATCCCTTTGGTTGTGTAGTGTATGTTCGTATATTGCATCATGGTGAGACAGCGGAATATATTACAAAATTCGAGGAAGTGTAGCTATAACAGGTCCGTGATGCCCTTAGATGTTCAGGGCTGCACGCGCGCTACAATGATATTAACAACGAGTTTCTGAATCGAAAGATTTGGGTAATCTTGCAATTAATATCGTGATGGGGATCGACGTTTGTAAATACGTCGTGAAAGAGGAATCCCTAGTACGTGCGATTCATTAGATCGCGCGGATTGCGTCCCTGCCCTTTGTACACACCGCCCGTCGCTACTACCGAGTGAATCGTGTCATGATGCCTTGGGAGCGGACGTTGCCTGGGCCTCGTGGTGTAATGCTGCAATCAGC
>MH236070_Myxobolus_exiguus
ATGCACGTGCTAGTTCATACATTTTAAATGTGAGACTGCGGACGGCTCAGTAAATCAGTTATAATCTGCTCGAATGAAAGGTTATTGGATAACCGTGGGAAATCTAGAGCTAATACATGTAATAATGGCATTTATTAGAAAATGACCAACCGTAGGTAACTTACGTGGTGAATCTAGATAACTGTGCAGATCGTATGGCCTTGAGCTGACGACATTTCGATTGAATTTCTGCCCTATCAACTTTTGTCGGTAGTGTAGTGGACTACCGAGGTTTTTACGGGTGACGGGGGATCAGGGTTCGATTCCGGAGAGGGAGCCTGAGAAACGGCTACCACATCCAAGGAAGGCAGCAGGCGCGCAAATTACCCAATCCAGACAATGGGAGGTGGTGACGAAAAGTACCGGATGACGATCGATTGTCAATCTGGAATGGAATCAATTTAAGCAATTGATTGAGTAACTACTGGAGGGCAAGTCTGGTGCCAGCAGCCGCGGTAATTCCAGCTCCAGTAGCGTATCCCAAAGTTGCTGCGCTTAAAACGCTCGTAGTTGGATCACAAACTATTCACCGGTGGGTTGATGGGCGAGTCAGTTGTGTGTCCTCATGCAGCTGGTGAGTTGAATGGTGTAGCTTTA-CCGTAAGCTGGTGGATAGTAATTGCACGTGAGGATAGGCATTGACCTTGAGTGAGTTGATGCTTGTGTCTCACGGAGTGTGCCTTGAGTAAATCAGAGTGCTTAAAGCAGGCTTTACGCTTGAATGTTAAGCATGGAACGAACAATCGTGTATGGTGTATACTGGCAATGATGCGCGTCATCAGTATACGACACCGACCACCAGTTACGGATGTTGGTTCCGTATTGGGGTATTGATTAAGAGGAGCAGTTGGGGGCATTGGTATTTAGCAGCGAGAGGTGAAATTCTTGGACCTGCTAACGACTAACAAATGCGAAGGCATTTGTCCAGACTGTATCCGTTAATCAAGAACGATAGTGAGAGGTTCGAAGATGATCAGAGACCGTCGTAGTTCTCACTGTAAACTATGCCGACCCGGGATCAGTTTGGAGCTGTTCCATGCTCGGAGTTGGTCCCCCTGGGAAACCTAAAGTTTTTCGGTTGCGGGGGGAGTATGGTCGCAAGGCTGAAACTTAAAGGAATTGACGGAAGGGCACCACCAGGGGTGGAGCCTGCGGCTTAATTTGACTCAACACGGGACAACTTACCTGGTCCGAACATCCGAAGGATACACAGACTGATAGATCTTTGTTGATGGGGTGATGAGTGGTGCATGGCCGTTCTTAGTTCGTGGAGTGATCTGTCAGGCCTATCCCGGTAACGAACGAGACTACGATCACCAGTTGACAAACCAGAGAAGGCAGTAGGCATTATTTAGTTGGTAATCCCTTTGGTTGTGTAGTGTATGTTCGTATATTGCATCATGGTGAGACAGCGGAATATATTACAAAATTCGAGGAAGTGTAGCTATAACAGGTCCGTGATGCCCTTAGATGTTCAGGGCTGCACGCGCGCTACAATGATATTAACAACGAGTTTCTGAATCGAAAGATTTGGGTAATCTTGCAATTAATATCGTGATGGGGATCGACGTTTGTAAATACGTCGTGAAAGAGGAATCCCTAGTACGTGCGATTCATTAGATCGCGCGGATTGCGTCCCTGCCCTTTGTACACACCGCCCGTCGCTACTACCGAGTGAATCGTGTCATGATGCCTTGGGAGCGGACGTTGCCTGGGCCTCGTGGTGTAATGCTGCAATCAGC
>AY129317_Myxobolus_exiguus
---------------------------------------------------------------------TCGAATGAAAGGTTATTGGATAACCGTGGGAAATCTAGAGCTAATACATGTAATAATGGCATTTATTAGAAAATGACCAACCGTAGGTAACTTACGTGGTGAATCTAGATAACTGTGCAGATCGTATGGCCTTGAGCTGACGACATTTCGATTGAATTTCTGCCCTATCAACTTTTGTCGGTAGTGTAGTGGACTACCGAGGTTTTTACGGGTGACGGGGGATCAGGGTTCGATTCCGGAGAGGGAGCCTGAGAAACGGCTACCACATCCAAGGAAGGCAGCAGGCGCGCAAATTACCCAATCCAGACAATGGGAGGTGGTGACGAAAAGTACCGGATGACGATCGATTGTCAATCTGGAATGGAATCAATTTAAGCAATTGATTGAGTAACTACTGGAGGGCAAGTCTGGTGCCAGCAGCCGCGGTAATTCCAGCTCCAGTAGCGTATCCCAAAGTTGCTGCGCTTAAAACGCTCGTAGTTGGATCACAAACTATTCACCGGTGGGTTGATGGGCGAGTCAGTTGTGTGTCCTCATGCAGCTGGTGAGTTGAATGGTGTAGCTTTA-CCGTAAGCTGGTGGATAGTAATTGCACGTGAGGATAGGCATTGACCTTGAGTGAGTTGATGCTTGTGTCTCACGGAGTGTGCCTTGAGTAAATCAGAGTGCTTAAAGCAGGCTTTACGCTTGAATGTTAAGCATGGAACGAACAATCGTGTATGGTGTATACTGGCAATGATGCGCGTCATCAGTATACGACACCGACCACCAGTTACGGATGTTGGTTCCGTATTGGGGTATTGATTAAGAGGAGCAGTTGGGGGCATTGGTATTTAGCAGCGAGAGGTGAAATTCTTGGACCTGCTAACGACTAACAAATGCGAAGGCATTTGTCCAGACTGTATCCGTTAATCAAGAACGATAGTGAGAGGTTCGAAGATGATCAGAGACCGTCGTAGTTCTCACTGTAAACTATGCCGACCCGGGATCAGTTTGGAGCTGTTCCATGCTCGGAGTTGGTCCCCCTGGGAAACCTAAAGTTTTTCGGTTGCGGGGGGAGTATGGTCGCAAGGCTGAAACTTAAAGGAATTGACGGAAGGGCACCACCAGGGGTGGAGCCTGCGGCTTAATTTGACTCAACACGGGACAACTTACCTGGTCCGAACATCCGAAGGATACACAGACTGATAGATCTTTGTTGATGGGGTGATGAGTGGTGCATGGCCGTTCTTAGTTCGTGGAGTGATCTGTCAGGCCTATCCCGGTAACGAACGAGACTACGATCACCAGTTGACAAACCAGAGAAGGCAGTAGGCATTATTTAGTTGGTAATCCCTTTGGTTGTGTAGTGTATGTTCGTATATTGCATCATGGTGAGACAGCGGAATATATTACAAAATTCGAGGAAGTGTAG----------------------------------------------------------------------------------------------------------------------------------------------------------------------------------------------------------------------------------------------------------------------------------------------------------
>MT437045_Myxobolus_sp_k_AC2020_isolate_CMFRI_NKS_MC1
------------GTACATACATACCAAATGTGAGACTGCGGACGGCTCAGTAAATCAGTTATAATCTGCTCGAATGAAAGGTTATTGGATAACCGTGGGAAATCTAGAGCTAATACATGTAATAATGGCATTTATTAGAAAATGACCAACCGTAGGTAACTTACGTGGTGAATCTAGATAACTGTGCAGATCGTATGGCCTTGAGCTGACGACATTTCGATTGAATTTCTGCCCTATCAACTTTTGTCGGTAGTGTAGTGGACTACCGAGGTTTTTACGGGTGACGGGGGATCAGGGTTCGATTCCGGAGAGGGAGCCTGAGAAACGGCTACCACATCCAAGGAAGGCAGCAGGCGCGCAAATTACCCAATCCAGACAATGGGAGGTGGTGACGAAAAGTACCGGATGACGATCGATTGTCAATCTGGAATGGAATCAATTTAAGCAATTGATTGAGTAACTACTGGAGGGCAAGTCTGGTGCCAGCAGCCGCGGTAATTCCAGCTCCAGTAGCGTATCCCAAAGTTGCTGCGCTTAAAACGCTCGTAGTTGGATCACAAACTATTCACCGGTGGGTTGATGGGCGAGTCAGTTGTGTGTCCTCATGCAGCTGGTGAGTTGAATGGTGTAGC-TTA-CCGTAAGCTGGTGGATAGTAATTGCACGTGAGGATAGGCATTGACCTTGAGTGAGTTGATGCTTGTGTCTCACGGAGTGTGCCTTGAGTAAATCAGAGTGCTTAAAGCAGGCTTTACGCTTGAATGTTAAGCATGGAACGAACAATCGTGTATGGTGTATACTGGCAATGATGCGCGTCATCAGTATACGACACCGACCACCAGTTACGGATGTTGGTTCCGTATTGGGGTATTGATTAAGAGGAGCAGTTGGGGGCATTGGTATTTAGCAGCGAGAGGTGAAATTCTTGGACCTGCTAACGACTAACAAATGCGAAGGCATTTGTCCAGACTGTATCCGTTAATCAAGAACGATAGTGAGAGGTTCGAAGATGATCAGAGACCGTCGTAGTTCTCACTGTAAACTATGCCGACCCGGGATCAGTTTGGAGCTGTTCCATGCTCGGAGTTGGTCCCCCTGGGAAACCTAAAGTTTTTCGGTTGCGGGGGGAGTATGGTCGCAAGGCTGAAACTTAAAGGAATTGACGGAAGGGCACCACCAGGGGTGGAGCCTGCGGCTTAATTTGACTCAACACGGGACAACTTACCTGGTCCGAACATCCGAAGGATACACAGACTGATAGATCTTTGTTGATGGGGTGATGAGTGGTGCATGGCCGTTCTTAGTTCGTGGAGTGATCTGTCAGGCCTATCCCGGTAACGAACGAGACTACGATCACCAGTTGACAAACCAGAGAAGGCAGTAGGCATTATTTAGTTGGTAATCCCTTTGGTTGTGTAGTGTATGTTCGTATATTGCATCATGGTGAGACAGCGGAATATATTACAAAATTCGAGGAAGTGTAGCTATAACAGG-----------------------------------------------------------------------------------------------------------------------------------------------------------------------------------------------------------------------ACCGAGTGAATGGTGTCATAATACCTTGGGAGCGGACGTCGCCTGGGCCTTGTGGTGTGACGCTGCGATCAGC
>AY129314_Myxobolus_muelleri
---------------------------------------------------------------------TCGAATGAAAGGTTATTGGATAACCGTGGGAAATCTAGAGCTAATACATGTAATAATGGCATTTATTAGAAAATGACCAACCGTAGGTAACTTACGTGGTGAATCTAGATAACTGTGCAGATCGTATGGCCTTGAGCTGACGACATTTCGATTGAATTTCTGCCCTATCAACTTTTGTCGGTAGTGTAGTGGACTACCGAGGTTTTTACGGGTGACGGGGGATCAGGGTTCGATTCCGGAGAGGGAGCCTGAGAAACGGCTACCACATCCAAGGAAGGCAGCAGGCGCGCAAATTACCCAATCCAGACAATGGGAGGTGGTGACGAAAAGTACCGGATGACGATCGATTGTCAATCTGGAATGGAATCAATTTAAGCAATTGATTGAGTAACTACTGGAGGGCAAGTCTGGTGCCAGCAGCCGCGGTAATTCCAGCTCCAGTAGCGTATCCCAAAGTTGCTGCGCTTAAAACGCTCGTAGTTGGATCACAAACTATTCACCGGTGGGTTGATGGGCGAGTCAGTTGTGTGTCCTCATGCAGCTGGTGAGTTGAATGGTGTAGC-TTA-CCGTAAGCTGGTGGATAGTAATTGCACGTGAGGATAGGCATTGACCTTGAGTGAGTTGATGCTTGTGTCTCACGGAGTGTGCCTTGAGTAAATCAGAGTGCTTAAAGCAGGCTTTACGCTTGAATGTTAAGCATGGAACGAACAATCGTGTATGGTGTATACTGGCAATGATGCGCGTCATCAGTATACGACACCGACCACCAGTTACGGATGTTGGTTCCGTATTGGGGTATTGATTAAGAGGAGCAGTTGGGGGCATTGGTATTTAGCAGCGAGAGGTGAAATTCTTGGACCTGCTAACGACTAACAAATGCGAAGGCATTTGTCCAGACTGTATCCGTTAATCAAGAACGATAGTGAGAGGTTCGAAGATGATCAGAGACCGTCGTAGTTCTCACTGTAAACTATGCCGACCCGGGATCAGTTTGGAGCTGTTCCATGCTCGGAGTTGGTCCCCCTGGGAAACCTAAAGTTTTTCGGTTGCGGGGGGAGTATGGTCGCAAGGCTGAAACTTAAAGGAATTGACGGAAGGGCACCACCAGGGGTGGAGCCTGCGGCTTAATTTGACTCAACACGGGACAACTTACCTGGTCCGAACATCCGAAGGATACACAGACTGATAGATCTTTGTTGATGGGGTGATGAGTGGTGCATGGCCGTTCTTAGTTCGTGGAGTGATCTGTCAGGCCTATCCCGGTAACGAACGAGACTACGATCACCAGTTGACAAACCAGAGAAGGCAGTAGGCATTATTTAGTTGGTAATCCCTTTGGTTGTGTAGTGTATGTTCGTATATTGCATCATGGTGAGACAGCGGAATATATTACAAAATTCGAGGAAGTGTAG----------------------------------------------------------------------------------------------------------------------------------------------------------------------------------------------------------------------------------------------------------------------------------------------------------
>MK418449_Sphaeractinomyxon_sp_type_4_SR2018
ATGCACGTGCTAGTTCATACATTTTAAATGTGAGACTGCGGACGGCTCAGTAAATCAGTTATAATCTGCTCGAATGAAAGGTTATTGGATAACCGTGGGAAATCTAGAGCTAATACATGTAATAATGGCATTTATTAGAAAATGACCAACCGGAGGTAACCTTCGAGGTGAATCTAGATAACTGTGCAGATCGTATGGCCTTGAGCTGACGACGATTCGATTGAATTTCTGCCCTATCAACTTTTGTCGGTAGTGTAGTGGACTACCGAGGTTTTTACGGGTGACGGGGGATCAGGGTTCGATTCCGGAGAGGGAGCCTGAGAAACGGCTACCACATCCAAGGAAGGCAGCAGGCGCGCAAATTACCCAATCCAGACAATGGGAGGTGGTGACGAAAAGTACCGGATGACGATCGATTGTCAATCTGGAATGGAATCAATTTAAGCAATTGGTTGAGTAACTACTGGAGGGCAAGTCTGGTGCCAGCAGCCGCGGTAATTCCAGCTCCAGTAGCGTATCCCAAAGTTGCTGCGCTTAAAACGCTCGTAGTTGGATCACAAACTATTCACCGGTGGGTTGATGGGCGAGTCAGTTGTGTGTCATCATGCAGCTGGCGAGTTGAATGGTGTAGCTTTA-CCGTAAGCTGGTGGATAGTAATTGCACGTGAGGATAGGCATTGACCTTGAGTGTGTTGATGCTTGTGTCTCACGGAGTGTGCCTTGAGTAAATCAGAGTGCTTAAAGCAGGCTTTACGCTTGAATGTTAAGCATGGAACGAACAATCGTGTATGGTGCATACTGGCTTTGATGCGCGTCATCAGTATGCGACACCGACCACCAGTTACGGATGTTGGTTCCGTATTGGGGTATTGATTAAGAGGAGCAGTTGGGGGCATTGGTATTTAGCAGCGAGAGGTGAAATTCTTGGACCTGCTAACGACTAACAAATGCGAAGGCATTTGTCCAGACTGTATCCATTAATCAAGAACGATAGTGAAAGGTTCGAAGATGATCAGATACCGTCGTAGTTTTCACTGTAAACTATGCCGACCCGGGATCAGTTTGGAGCTGTTCCATGCTCGGAGTTGGTCCCCCTGGGAAACCTAAAGTTTTTCGGTTGCGGGGGGAGTATGGTCGCAAGGCTGAAACTTAAAGGAATTGACGGAAGGGCACCACCAGGGGTGGAGCCTGCGGCTTAATTTGACTCAACACGGGACAACTTACCTGGTCCGAACATCCGAAGGATACACAGACTGATAGATCTTTGTTGATGGGGTGATGAGTGGTGCATGGCCGTTCTTAGTTCGTGGAGTGATCTGTCAGGCCTATCCCGGTAACGAACGAGACTACGATCACCATTTGACAAACCAGAAAAGTCAGTAGGCATTATTTAGCTGGTATTCCTTCTGGTTGTGTAGTGTATGTTCGTATATTGCATCATGGTGAGACAGCGGAATATATTACAAAATCCGAGGAAGTGTAGCTATAACAGGTCCGTGATGCCCTTAGATGTTCAGGGCTGCACGCGCGCTACAATGATATTAGCAACGAGTTTCTGAATCGAAAGATTTGGGTAATCTTGCAATTAATATCGTGATGGGGATCGACGTTTGTAAATACGTCGTGAAAGAGGAATCCCTAGTACGTGCGATTCATTAGATCGCGCGGATTGCGTCCCTGCCCTTTGTACACACCGCCCGTCGCTACTACCGAGTGAATCGTGTCATGATACCTTGGGAGCGGACGTTGCCTGGGCCTCGTGGCGTAATGCTGCAATCAGC
>AY129316_Myxobolus_exiguus
-----------------------------------------------------------------------------------------------------------------------------------------------------------------------------------------------------------------------------------------------------------------------------------------------------------------------------------------------------------------------------------------------------------------------------------------------------------------------------------------------------------------------------------------------------------------------------------------------------------------------------------------------------------------------------------------------------------------------------------------------------------------------------------------------------------------------------------------------------------------------------------------------------------------------------------------------------------------------------------------------------------------------------------------------------------------------------------------------------------------------------------------------------TTTTTCGGTTGCGGGGGGAGTATGGTCGCAAGGCTGAAACTTAAAGGAATTGACGGAAGGGCACCACCAGGGGTGGAGCCTGCGGCTTAATTTGACTCAACACGGGACAACTTACCTGGTCCGAACATCCGAAGGATACACAGACTGATAGATCTTTGTTGATGGGGTGATGAGTGGTGCATGGCCGTTCTTAGTTCGTGGAGTGATCTGTCAGGCCTATCCCGGTAACGAACGAGACTACGATCACCAGTTGACAAACCAGAGAAGGCAGTAGGCATTATTTAGTTGGTAATCCCTTTGGTTGTGTAGTGTATGTTCGTATATTGCATCATGGTGAGACAGCGGAATATATTACAAAATTCGAGGAAGTGTAGCTATAACAGGTCCGTGATGCCCTTAGATGTTCAGGGCTGCACGCGCGCTACAATGATATTAACAACGAGTTTCTGAATCGAAAGATTTGGGTAATCTTGCAATTAATATCGTGATGGGGATCGACGTTTGTAAATACGTCGTGAAAGAGGAATCCCTAGTACGTGCGATTCATTAGATCGCGCGGATTGCGTCCCTGCCCTTTGTACACACCGCCCGTCGCTACTACCGAGTGAATCGTGTCATGATGCCTTGGGAGCGGACGTTGCCTGGGCCTCGTGGTGTAATGCTGCAATCAGC
>AY129313_Myxobolus_muelleri
-----------------------------------------------------------------------------------------------------------------------------------------------------------------------------------------------------------------------------------------------------------------------------------------------------------------------------------------------------------------------------------------------------------------------------------------------------------------------------------------------------------------------------------------------------------------------------------------------------------------------------------------------------------------------------------------------------------------------------------------------------------------------------------------------------------------------------------------------------------------------------------------------------------------------------------------------------------------------------------------------------------------------------------------------------------------------------------------------------------------------------------------------------TTTTTCGGTTGCGGGGGGAGTATGGTCGCAAGGCTGAAACTTAAAGGAATTGACGGAAGGGCACCACCAGGGGTGGAGCCTGCGGCTTAATTTGACTCAACACGGGACAACTTACCTGGTCCGAACATCCGAAGGATACACAGACTGATAGATCTTTGTTGATGGGGTGATGAGTGGTGCATGGCCGTTCTTAGTTCGTGGAGTGATCTGTCAGGCCTATCCCGGTAACGAACGAGACTACGATCACCAGTTGACAAACCAGAGAAGGCAGTAGGCATTATTTAGTTGGTAATCCCTTTGGTTGTGTAGTGTATGTTCGTATATTGCATCATGGTGAGACAGCGGAATATATTACAAAATTCGAGGAAGTGTAGCTATAACAGGTCCGTGATGCCCTTAGATGTTCAGGGCTGCACGCGCGCTACAATGATATTAACAACGAGTTTCTGAATCGAAAGATTTGGGTAATCTTGCAATTAATATCGTGATGGGGATCGACGTTTGTAAATACGTCGTGAAAGAGGAATCCCTAGTACGTGCGATTCATTAGATCGCGCGGATTGCGTCCCTGCCCTTTGTACACACCGCCCGTCGCTACTACCGAGTGAATCGTGTCATGATGCCTTGGGAGCGGACGTTGCCTGGGCCTCGTGGTGTAATGCTGCAATCAGC
>MN037504_Sphaeractinomyxon_sp_type_3_SR2019
ATGCACGTGCTAGTACATACATTTTAAATGTGAGACTGCGGACGGCTCAGTAAATCAGTTATAATCTGCTCGAATGAATGGTTAGTGGATAACCGTGGGAAATCTAGAGCTAATACATGTAATTACGGCATTTATTAGATAATGACCAACCGTRGGTAACTTACGTGGTGAATCTAGATAACTGTGCAGATCGTATGGCCTTGAGCTGACGACAATTCGATTGAATTTCTGCCCTATCAACTTTTGTCGGTAGTGTAGTGGACTACCGAGGTTTTTACGGGTGACGGGGGATCAGGGTTCGATTCCGGAGAGGGAGCCTGAGAAACGGCTACCACATCCAAGGAAGGCAGCAGGCGCGCAAATTACCCAATCCAGACAATGGGAGGTGGTGACGAAAAGTACCGGATGACGATCGATTGTCAATCTGGAATGGAACCAATTTAAGCAATTGGTTGAGTAACGACTGGAGGGCAAGTCTGGTGCCAGCAGCCGCGGTAATTCCAGCTCCAGTAGCGTATCTCAAAGTTGCTGCGCTTAAAACGCTCGTAGTTGGATCACAAACTATTCACCGGTGGGCTGGCAGGCGAGTTTTTTGTGTGTCATCACATGACTAAGGAGTTGAATGATGTAACTTTA-CCGTAAGCTGGTGGATAGTAATTGCACGTGAGGATAGGCATTGACCTTGAGTGAGTTGATGCTTGTGTCTCACGGAGTGTGCCTTGAGTAAATCAGAGTGCTTAAAGCAGGCTTTACGCTTGAATGTTAAGCATGGAACGAACAATCGTGTATGGTGTATACTGGCAATGA-ACGTGTCATCAGTATACGACACCGACCACCAGTTACGGATGTTGGTTCCGTATTGGGGTATTGATTAAGAGGAGCGGTTGGGGGCATTGGTATTTGGCAGCGAGAGGTGAAATTCTTGGACCTGCCAACGACTAACAAATGCGAAGGCATTTGTCCAGACCGTATCCATTAATCAAGAACGATAGTGAAAGGTTCGAAGATGATCAGATACCGTCGTAGTTTTCACTGTAAACTATGCCGACCCGGGATCAGTTTGGAGTTGTTCCATGCTCGGAGTTGGTCCCCCTGGGAAACCTAAAGTTTTTCGGTTGCGGGGGGAGTATGGTCGCAAGGCTGAAACTTAAAGGAATTGACGGAAGGGCACCACCAGGGGTGGAGCCTGCGGCTTAATTTGACTCAACACGGGACAACTTACCTGGTCCGAACATCTGAAGGATACACAGACTGATAGATCTTTGTTGATGAGGTGATGAGTGGTGCATGGCCGTTCTTAGTTCGTGGAGTGATCTGTCAGGCCTATCCCGGTAACGAACGAGACTACGATCACCATTTGACAAACTAGAGAAGGCAGTAGGCATTATTCATTTGGTAATCCCTCTAGTCGTGCAGTGTATGTTCGTATATTGTATCATGGTGAGACAGCGGAATATATTACAAAATCCGAGGAAGTGTAGCTATAACAGGTCCGTGATGCCCTTAGATGTTCAGGGCTGCACGCGCGCTACAATGATATTAGCAACGAGTTTCTAAATCGAAAGATTTGGGTAATCTTGCAATTAATATCGTGATGGGGATCGACGTTTGTAAATACGTCGTGAAAGAGGAATCCCTAGTACGTGCGATTCATTAGATCGCGCGGATTGCGTCCCTGCCCTTTGTACACACCGCCCGTCGCTACTACCGAGTGAATCGTGTCATGATACCTTGGGAGCGGACGTTGCCTGGGCCTTGTGGAGTGATGCTGCAATCAGC
>MH017877_Sphaeractinomyxon_sp_type_2_SR2018_18S
ATGCACGTGCTAGTACATACATTTTAAATGTGAGACTGCGGACGGCTCAGTAAATCAGTTATAATCTGCTCGAATGAATGGTTATTGGATAACCGTGGGAAATCTAGAGCTAATACATGTAATTATGGCATTTATTAGATAATGACCAACCGTAGGTAACTTACGTGGTGAATCTAGATAACTGTGCAGATCGTATGGCCTTGAGCTGACGACAATTCGATTGAATTTCTGCCCTATCAACTTTTGTCGGTAGTGTAGTGGACTACCGAGGTTTTTACGGGTGACGGGGGATCAGGGTTCGATTCCGGAGAGGGAGCCTGAGAAACGGCTACCACATCCAAGGAAGGCAGCAGGCGCGCAAATTACCCAATCCAGACAATGGGAGGTGGTGACGAAAAGTACCGGATGACGATCGATTGTCAATCTGGAATGGAACCAATTTAAGCAATTGGTTGAGTAACGACTGGAGGGCAAGTCTGGTGCCAGCAGCCGCGGTAATTCCAGCTCCAGTAGCGTATCTCAAAGTTGCTGCGCTTAAAACGCTCGTAGTTGGATCACAAACTATTCACCGGTGGGTTGGCAGACAAATTTTTTGTGTGTCATCACACAGTTGAGGAGTTGAGTATTGTAACTTTC-CCGTAAGCTGGTGGATAGTAATTGCACGTGAGGATAGGCATTGACCTTGAGTGAGTTGATGCTTGTGTCTCACGGAGTGTGCCTTGAGTAAATCAGAGTGCTTAAAGCAGGCTTTACGCTTGAATGTTAAGCATGGAACGAACAATCGTGTATGGTGTATACTGGATATGA-ACGTGTCATCAGTATACCACACCGACCACCAGTTACGGATGTTGGTTCCGTATTGGGGTATTGATTAAGAGGAGCGGTTGGGGGCATTGGTATTTGGCAGCGAGAGGTGAAATTCTTGGACCTGCCAACGACTAACAAATGCGAAGGCATTTGTCCAGACCGTATCCATTAATCAAGAACGATAGTGAAAGGTTCGAAGATGATCAGATACCGTCGTAGTTTTCACTGTAAACTATGCCGACCCGGGATCAGTTTGGAGTTGTTCCATGCTCGGAGTTGGTCCCCCTGGGAAACCTAAAGTTTTTCGGTTGCGGGGGGAGTATGGTCGCAAGGCTGAAACTTAAAGGAATTGACGGAAGGGCACCACCAGGGGTGGAGCCTGCGGCTTAATTTGACTCAACACGGGACAACTTACCTGGTCCGAACATCCGAAGGATACACAGACTGATAGATCTTTGTTGATGGGGTGATGAGTGGTGCATGGCCGTTCTTAGTTCGTGGAGTGATCTGTCAGGCCTATCCCGGTAACGAACGAGACTACGATCACCATTTGACAAACTAGAGAAGACACCAGGCATTATTCATTTGGTAATCCCTCTAGTCATGCAGTGTATGTTCGTATATTGTATCATGGTGAGACAGCGGAATATATTACAAAATCCGAGGAAGTGTAGCTATAACAGGTCCGTGATGCCCTTAGATGTTCAGGGCTGCACGCGCGCTACAATGATATTAGCAACGAGTTTCTAAATCGAAAGATTTGGGTAATCTTGCAATTAATATCGTGATGGGGATCGACGTTTGTAAATACGTCGTGAAAGAGGAATCCCTAGTACGTGCGATTCATTAGATCGCGCGGATTGCGTCCCTGCCCTTTGTACACACCGCCCGTCGCTACTACCGAGTGAATCGTGTCATGATACCTTGGGAGCGGACGTTGCCTGGGCCTTGTGGAGTGATGCTGCAATCAGC
>KU569318_Sphaeractinomyxon_sp_type_9_LFR2016
ATGCACGTGCTAGTACATACATTTAAAATGTGAGACTGCGGACGGCTCAGTAAATCAGTTATAATCTGCTCGAATGAATGGTTAGTGGATAACCGTGGGAAATCTAGAGCTAATACATGTAATTATGGCATTTATTAGATAATGACCAACCGTGTGCAACACACGTGGTGAATCTAGATAACTATGCAGATCGTATGGCCTTGAGCTGACGACAATTCGATTGAATTTCTGCCCTATCAACTTTTGTCGGTAGTGTAGTGGACTACCGAGGTTTTTACGGGTGACGGGGGATCAGGGTTCGATTCCGGAGAGGGAGCCTGAGAAACGGCTACCACATCCAAGGAAGGCAGCAGGCGCGCAAATTACCCAATCCAGACAATGGGAGGTGGTGACGAAAAGTACCGGATGACGATCGATTGTCAATCTGGAATGGAACCAATTTAAGCAATTGGTTGAGTAACTACTGGAGGGCAAGTCTGGTGCCAGCAGCCGCGGTAATTCCAGCTCCAGTAGCGTATCTCAAAGTTGCTGCGCTTAAAACGCTCGTAGTTGGATCACAAACTATTCACCGGTGGGT--GTGGGCTATTCTATTGTGTGTCAACACGCAGTAGCGTAGTTGATTGGTATAACTTTA-CCGTAAGCTGGTGGATAGTAATTGCACGTGAGGATAGGCATTGACCTTGAGTGAGTTGATGCTTGTGTCTCACGGAGTGTGCCTTGAGTAAATCAGAGTGCTTAAAGCAGGCTTTACGCTTGAATGTTAAGCATGGAACGAACAATCGTGTATGGTGTATACTGGCAATGA-ACGTGTCATCAGTATACGACACCGACCACCAGTTACGGATGTTGGTTCCGTATTGGGGTATTGATTAAGAGGAGCGGTTGGGGGCATTGGTATTTGGCAGCGAGAGGTGAAATTCTTGGACCTGCCAACGACTAACAAATGCGAAGGCATTTGTCCAGACCGTATCCATTAATCAAGAACGATAGTGAAAGGTTCGAAGATGATCAGATACCGTCGTAGTTTTCACTGTAAACTATGCCGACCCGGGATCAGTTTGGAGTTGTTCCATGCTCGGAGTTGGTCCCCCTGGGAAACCTAAAGTTTTTCGGTTGCGGGGGGAGTATGGTCGCAAGGCTGAAACTTAAAGGAATTGACGGAAGGGCACCACCAGGGGTGGAGCCTGCGGCTTAATTTGACTCAACACGGGACAACTTACCTGGTCCAAACATCCGAAGGATACACAGACTGATAGATCTTTGTTGATGGGGTGATGAGTGGTGCATGGCCGTTCTTAGTTCGTGGAGTGATCTGTCAGGCCTATCCCGGTAACGAACGAGACTACGATCACCATTTGACAAACTAGAGAGGACAGTAGGCATTATTCATTTGGTAATCCCTCTAGTCATGCAGTGTATGTTCGTATATTGTATCATGGTGAGACAGCGGAATATATTACAAAATCCGAGGAAGTGTAGCTATAACAGGTCCGTGATGCCCTTAGATGTTCAGGGCTGCACGCGCGCTACAATGATATTAGCAACGAGTTTCTAAATCGAAAGATTTGGGTAATCTTGCAATTAATATCGTGATGGGGATCGACGTTTGTAAATACGTCGTGAAAGAGGAATCCCTAGTACGTGCGATTCATTAGATCGCGCGGATTGCGTCCCTGCCCTTTGTACACACCGCCCGTCGCTACTACCGAGTGAATCGTGTCATGATACCTTGGGAGCGGACGTTGCCTGGGCCTTGTGGAGTAATGCTGCAATCAGC
>MK203073_Myxobolus_sp_pha_SR2018_voucher_CrMphb
ATGCACGTGCTAGTACATACATTTCAAATGTGAGACTGCGGACGGCTCAGTAAATCAGTTATAATCTGCTCGAATGAAAGGTTAGTGGATAACCGTGGGAAATCTAGAGCTAATACATGTAATCATGGCATTTATTAGATGACAACCAACCGTATGTAACGTACGTGGTGAATCTAGATAACTGTGCAGATCGTATGGCCTTGAGCTGACGACGATTCGATTGAATTTCTGCCCTATCAACTTTTGTCGGTAGTGTAGTGGACTACCGAGGTTTTTACGGGTGACGGGGGATCAGGGTTCGATTCCGGAGAGGGAGCCTGAGAAACGGCTACCACATCCAAGGAAGGCAGCAGGCGCGCAAATTACCCAATCCAGACAATGGGAGGTGGTGACGAAAAGTACCAGATGACAATCGATTGTCAATCTGGAATGGAATCAATTCAAGCAATTGGTTGAGTAACTACTGGAGGGCAAGTCTGGTGCCAGCAGCCGCGGTAATTCCAGCTCCAGTAGCGTATCTCAAAGTTGCTGCGCTTAAAACGCTCGTAGTTGGATCACAGACTGTTCATTGGTGGGT-GGCAGACAAGTCTTTTGTGTGTCATCACACAGGGGGTAAGTTGAGTGATGTGACTTTG-CCGCAAGCTGATGGATGGTAATTGCACGTGAGGATAGGCATTGACCTTGAGTGAGTTGGTGTTTGTGTCTCACGGAGTGTGCCTTGAGTAAATCAGAGTGCTTAAAGCAGGCTTTACGCTTGAATGTTAAGCATGGAACGAACAATCGTGTATGGTGTATACTGACAATGA-ACATGTCATCAGTATGCGACACCGACCACCAGTTACGGATGTTGGTTCCGTATTGGGGTATTGATTAAGAGGAGCGGTTGGGGGCATTGGTATTTGGCAGCGAGAGGTGAAATTCTTGGACCTGCCAACGACTAACAAATGCGAAGGCATTTGTCCAGACCGTATCCATTAATCAAGAACGATAGTGAAAGGTTCGAAGATGATCAGATACCGTCGTAGTTTTCACTGTAAACTATGCCGACCCGGGATCAGTTTGGAGTTGTTCCATGCTCGGAGTTGGTCCCCCTGGGAAACCTAAAGTTTTTCGGTTGCGGGGGGAGTATGGTCGCAAGGCTGAAACTTAAAGGAATTGACGGAAGGGCACCACCAGGGGTGGAGCCTGCGGCTTAATTTGACTCAACACGGGACAACTTACCTGGTCCGAACATTCGAAGGATACACAGACTGATAGATCTTTGTTGATTGGGTGATGAGTGGTGCATGGCCGTTCTTAGTTCGTGGAGTGATCTGTCAGGCCTATCCCGGTAACGAACGAGACTACGATCACCATTTGACAGACCAGAGAGGGCCGTAGGCATTATTCATTTGGTAATCCCTCTGGTTGTACAATGGATGTTCGTACATTGTATCATGGTGAGACAGCGGAATATATTACAAAATCCGAGGAAGTGTAGCTATAACAGGTCCGTGATGCCCTTAGATGTTCAGGGCTGCACGCGCGCTACAATGATATCAGCAACGAGTTTCTAATTTGAAAAAATTGGGTAATCTTGCAATTGATATCGTGATGGGGATCGACGTTTGTAAATACGTCGTGAAAGAGGAATCCCTAGTACGTGCGATTCATTAGATCGCGCGGATTGCGTCCCTGCCCTTTGTACACACCGCCCGTCGCTACTACCGAGTGAATCGTGTCATGATACCTTGGGAGCGGACGTTGCCTGAGCCTTGTGGAGTGATGCTGCAATCAGC
>DQ473515_Triactinomyxon_sp_SH2006_18S
--------------------------------------------------------------------------------------------CCGTGGGAAATCTAGAGCTAATACATGTAATTATGGCATTTATTAGATAATGACCAACCGTAGGTAACTTACGTGGTGAATCTAGATAACTGTGCAGATCGTATGGCCTTGAGCTGACGACAATTCGATTGAATTTCTGCCCTATCAACTTTTGTCGGTAGTGTAGTGGACTACCGAGGTTTTTACGGGTGACGGGGGATCAGGGTTCGATTCCGGAGAGGGAGCCTGAGAAACGGCTACCACATCCAAGGAAGGCAGCAGGCGCGCAAATTACCCAATCCAGACAATGGGAGGTGGTGACGAAAAGTACCGGATGACGATCGATTGTCAATCTGGAATGGAATCAATTTAAGCAATTGATTGAGTAACTACTGGAGGGCAAGTCTGGTGCCAGCAGCCGCGGTAATTCCAGCTCCAGTAGCGTATCTCAAAGTTGCTGCGCTTAAAACGCTCGTAGTTGGATCACAAACTGTTCACCGGTGGGTT-ACAGGCAAATCTTTTGTATGTCATCATGCAGTTGAGGAGTCGATTGTTGTAACTTTA-CCGTAAGCTGGTGGATAGTAATTGCACGTGAGGATAGGCATTGACCTTGAGTGTGTTGGTGCTTGTGTCTCACGGAGTGTGCCTTGAGTAAATCAGAGTGCTTAAAGCAGGCTTTACGCTTGAATGTTAAGCATGGAACGAACAATCGTGTATGGTGTATACTGACAATGATACGTGTCATCAGTATGCGACACCGACCACCAGTTACGGATGTTGGTTCCGTATTGGGGTATTGATTAAGAGGAGCGGTTGGGGGCATTGGTATTTGGCAGCGAGAGGTGAAATTCTTGGACCTGCCAACGACTAACAAATGCGAAGGCATTTGTCCAGACCGTATCCATTAATCAAGAACGATAGTGAAAGGTTCGAAGATGATCAGATACCGTCGTAGTTTTCACTGTAAACTATGCCGACCCGGGATCAGTTTGGAGTTGTTCCATGCTCGGAGTTGGTCCCCCTGGGAAACCTAAAGTTTTTCGGTTGCGGGGGGAGTATGGTCGCAAGGCTGAAACTTAAAGGAATTGACGGAAGGGCACCACCAGGGGTGGAGCCTGCGGCTTAATTTGACTCAACACGGGACAACTTACCTGGTCCTAACATCTAAAGGATACACAGACTGATAGATCTTTGTTGATGAGGTGAAGAGTGGTGCATGGCCGTTCTTAGTTCGTGGAGTGATCTGTCAGGCCTATCCCGGTAACGAACGAGACTACGATCACCATTTGACAAACCAGAGAGGGCAGTAGGCATTATTTGTTTGGTAATCCCTCTGGTCATGCAGTGTATGTTCGTGCATTGTATCATGGTGAGACAGCGGAATATATTACAAAATCCGAGGAAGTGTAGCTATAACAGGTCCGTGATGCCCTTAGATGTTCAGGGCTGCACGCGCGCTACAATGATATTAGCAACGAGTTTCTAAATCGAAAGATTTGGGTAATCTTGCAATTAATATCGTGATGGGAATCGATGTTTGTAAATACGTCGTGAAAGAGGAATCCCTAGTACGTGCGATTCATTAGATCGCGCGGATTGCGTCCCTGCCCTTTGTACACACCGCCCGTCGCTACTACCGAGTGAATCGTGTCATGATACCTTGGGAGCGGATGTTGCCTGAGCCTTGTGGAGTGATGCTGCAATCAGC
>MK418448_Sphaeractinomyxon_sp_type_3_SR2018
-----------AGTACATACATTTTAAATGTGAGACTGCGGACGGCTCAGTAAATCAGTTATAATCTGCTCGAATGAATGGTTATTGGATAACCGTGGGAAATCTAGAGCTAATACATGTAATTATGGCATTTATTAGATAATGACCAACCGTAGATAATTTACGTGGTGAATCTAGATAACTGTGCAGATCGTATGGCCTTGAGCTGACGACAATTCGATTGAATTTCTGCCCTATCAACTTTTGTCGGTAGTGTAGTGGACTACCGAGGTTTTTACGGGTGACGGGGGATCAGGGTTCGATTCCGGAGAGGGAGCCTGAGAAACGGCTACCACATCCAAGGAAGGCAGCAGGCGCGCAAATTACCCAATCCAGACAATGGGAGGTGGTGACGAAAAGTACCGGATGACGATCGATTGTCAATCTGGAATGGAATCAATTTAAGCAATTGATTGAGTAACTACTGGAGGGCAAGTCTGGTGCCAGCAGCCGCGGTAATTCCAGCTCCAGTAGCGTATCTCAAAGTTGCTGCGCTTAAAACGCTCGTAGTTGGATCACAGACTATTCATTGGTGGGTTGGTAGACAAGTCTTTTGTGTGTCATCACACAGTTGATGAGTTGAATGGTATGACTTTA-CCGTAAGCTGGTGGATAGTAATTGCGCGTGAGGATAGGCATTGACCTTGAGTGAGTTGATGCTTGTGTCTCACGGAGTGTGCCTTGAGTAAATCAGAGTGCTTAAAGCAGGCTTTACGCTTGAATGTTAAGCATGGAACGAACAATCGTGTATGGTGTATACTGGCAATGATGTGCGTCATCAGTATACGACACCGACCACCAGTTACGGATGTTGGTTCCGTATTGGGGTATAGATTAAGAGGAGCGGTTGGGGGCATTGGTATTTGGCAGCGAGAGGTGAAATTCTTGGACCTGCCAACGACTAACAAATGCGAAGGCATTTGTCCAGACCGTATCCATTAATCAAGAACGATAGTGAAAGGTTCGAAGATGATCAGATACCGTCGTAGTTTTCACTGTAAACTATGCCGACCCGGGATCAGTTTGGAGCTGTTCCATGCTCGGAGTTGGTCCCCCTGGGAAACCTAAAGTTTTTCGGTTGCGGGGGGAGTATGGTCGCAAGGCTGAAACTTAAAGGAATTGACGGAAGGGCACCACCAGGGGTGGAGCCTGCGGCTTAATTTGACTCAACACGGGACAACTTACCAGGTCCGAACATCCGAAGGATACACAGACTGATAGATCTTTGTTGATTGGGTGATGAGTGGTGCATGGCCGTTCTTAGTTCGTGGAGTGATCTGTCAGGCCTATCCCGGTAACGAACGAGACTACGATCACCATTTGACAAACCAGAGAAGGCAGTAGACATTATTTAGTTGGTAATTCCTCTGGTCGTACAGTGTATGTTCGTATATTGTATCATGGTGAGACAGCGGAATATATAACAAAATCCGAGGAAGTGTAGCTATAACAGGTCCGTGATGCCCTTAGATGTTCTGGGCTGCACGCGCGCTACAATGATATTAACAACGAGTTTCTAAATCGAAAGATTTGGGTAATCTTACAATTAATATCGTGATGGGGATCGATGTTTGTAAATACGTCGTGAAAGAGGAATCCCTAGTACGTGCGATTCATTAGATCGCGCGGATTGCGTCCCTGCCCTTTGTACACACCGCCCGTCGCTACTACCGAGTGAATCGTGTCATGATACCTTGGGAGCGGACGTTGCCTAGGCCTTGTGGAGTGATGCTGCAATCAGC
>MK203076_Myxobolus_sp_lae_SR2018_voucher_CrMat
ATGCACGTGCTAGTACATACATTTTAAATGTGAGACTGCGGACGGCTCAGTAAATCAGTTATAATCTGCTCGAATGAATGGTTATTGGATAACCGTGGGAAATCTAGAGCTAATACATGTAATTATGGCATTTATTAGATAATGACCAACCGTAGATAATTTACGTGGTGAATCTAGATAACTGTGCAGATCGTATGGCCTTGAGCTGACGACAATTCGATTGAATTTCTGCCCTATCAACTTTTGTCGGTAGTGTAGTGGACTACCGAGGTTTTTACGGGTGACGGGGGATCAGGGTTCGATTCCGGAGAGGGAGCCTGAGAAACGGCTACCACATCCAAGGAAGGCAGCAGGCGCGCAAATTACCCAATCCAGACAATGGGAGGTGGTGACGAAAAGTACCGGATGACGATCGATTGTCAATCTGGAATGGAATCAATTTAAGCAATTGATTGAGTAACTACTGGAGGGCAAGTCTGGTGCCAGCAGCCGCGGTAATTCCAGCTCCAGTAGCGTATCTCAAAGTTGCTGCGCTTAAAACGCTCGTAGTTGGATCACAGACTATTCATCGGTGGGTTAGTAAACGAGACATTTGTGTGTCATCACACAGTTGAGGAGTTGAATGGTACAACTTTG-CCGTAAGCTGGTGGATAGTAATTGCGCGTGAGGATAGGCATTGACCTTGAGTGAGTTGGTGCTTGTGTCTCACGGAGTGTGCCTTGAGTAAATCAGAGTGCTTAAAGCAGGCTTTACGCTTGAATGTTAAGCATGGAACGAACAATCGTGTATGGTGTATACTGGCAATGATGTGCGTCATCAGTATACGACACCGACCACCAGTTACGGATGTTGGTTCCGTATTGGGGTATAGATTAAGAGGAGCGGTTGGGGGCATTGGTATTTGGCAGCGAGAGGTGAAATTCTTGGACCTGCCAACGACTAACAAATGCGAAGGCATTTGTCCAGACCGTATCCATTAATCAAGAACGATAGTGAAAGGTTCGAAGATGATCAGATACCGTCGTAGTTTTCACTGTAAACTATGCCGACCCGGGATCAGTTTGGAGCTGTTCCATGCTCGGAGTTGGTCCCCCTGGGAAACCTAAAGTTTTTCGGTTGCGGGGGGAGTATGGTCGCAAGGCTGAAACTTAAAGGAATTGACGGAAGGGCACCACCAGGGGTGGAGCCTGCGGCTTAATTTGACTCAACACGGGACAACTTACCAGGTCCGAACATCCGAAGGATACACAGACTGATAGATCTTTGTTGATTGGGTGATGAGTGGTGCATGGCCGTTCTTAGTTCGTGGAGTGATCTGTCAGGCCTATCCCGGTAACGAACGAGACTACGATCACCATTTGACAAACCAGAAAGGGCAGTAGGCATTATTTAGTTGATAATCCTTCTGGTCGTACAGTGTATGTTCGTATATTGTATCATGGTGAGACAGCGGAATATATAACAAAATCCGAGGAAGTGTAGCTATAACAGGTCCGTGATGCCCTTAGATGTTCTGGGCTGCACGCGCGCTACAATGATATTAACAACGAGTTTCTGAATCGAAAGATTTGGGTAATCTTACAATTAATATCGTGATGGGGATCGATGTTTGTAAATACGTCGTGAAAGAGGAATCCCTAGTACGTGCGATTCATTAGATCGCGCGGATTGCGTCCCTGCCCTTTGTACACACCGCCCGTCGCTACTACCGAGTGAATCGTGTCATGATACCTTGGGAGCGGACGTCGCCTAGGCCTTGTGGAGTGATGCTGCAATCAGC
>MF118765_Myxobolus_sp_voucher_IsraelMSgipt
ATGCACGTGCTAGTACATACATTTTAAATGTGAGACTGCGGACGGCTCAGTAAATCAGTTATAATCTGCTCGAATGAATGGTTATTGGATAACCGTGGGAAATCTAGAGCTAATACATGTAATTATGGCATTTATTAGATAATGACCAACCGTAGATAATTTACGTGGTGAATCTAGATAACTGTGCAGATCGTATGGCCTTGAGCTGACGACAATTCGATTGAATTTCTGCCCTATCAACTTTTGTCGGTAGTGTAGTGGACTACCGAGGTTTTTACGGGTGACGGGGGATCAGGGTTCGATTCCGGAGAGGGAGCCTGAGAAACGGCTACCACATCCAAGGAAGGCAGCAGGCGCGCAAATTACCCAATCCAGACAATGGGAGGTGGTGACGAAAAGTACCGGATGACGATCGATTGTCAATCTGGAATGGAATCAATTTAAGCAATTGATTGAGTAACTACTGGAGGGCAAGTCTGGTGCCAGCAGCCGCGGTAATTCCAGCTCCAGTAGCGTATCTCAAAGTTGCTGCGCTTAAAACGCTCGTAGTTGGATCACAGACTATTCATCGGTGGGTTAGTAAACGAGACATTTGTGTGTCATCACACAGTTGAGGAGTTGAATGATACCACTTTG-CCGTAAGCTGGTGGATAGTAATTGCGCGTGAGGATAGGCATTGACCTTGAGTGAGTTGGTGCTTGTGTCTCACGGAGTGTGCCTTGAGTAAATCAGAGTGCTTAAAGCAGGCTTTACGCTTGAATGTTAAGCATGGAACGAACAATCGTGTATGGTGTATACTGGCAATGATGTGCGTCATCAGTATACGACACCGACCACCAGTTACGGATGTTGGTTCCGTATTGGGGTATAGATTAAGAGGAGCGGTTGGGGGCATTGGTATTTGGCAGCGAGAGGTGAAATTCTTGGACCTGCCAACGACTAACAAATGCGAAGGCATTTGTCCAGACCGTATCCATTAATCAAGAACGATAGTGAAAGGTTCGAAGATGATCAGATACCGTCGTAGTTTTCACTGTAAACTATGCCGACCCGGGATCAGTTTGGAGCTGTTCCATGCTCGGAGTTGGTCCCCCTGGGAAACCTAAAGTTTTTCGGTTGCGGGGGGAGTATGGTCGCAAGGCTGAAACTTAAAGGAATTGACGGAAGGGCACCACCAGGGGTGGAGCCTGCGGCTTAATTTGACTCAACACGGGACAACTTACCAGGTCCGAACATCCGAAGGATACACAGACTGATAGATCTTTGTTGATTGGGTGATGAGTGGTGCATGGCCGTTCTTAGT---------------------------------------------------------------------------------------------------------------------------------------------------------------------------------------------------------------------------------------------------------------------------------------------------------------------------------------------------------------------------------------------------------------------------------------------------------------------------------------------
>MK418446_Sphaeractinomyxon_sp_type_1_SR2018
ATGCACGTGCTAGTACATACATTTTAAATGTGAGACTGCGGACGGCTCAGTAAATCAGTTATAATCTGCTCGAATGAATGGTTAGTGGATAACCGTGGGAAATCTAGAGCTAATACATGTAATTATGGCATTTATTAGATAATGACCAACCGTAGATAATTTACGTGGTGAATCTAGATAACTGTGCAGATCGTATGGCCTTGAGCTGACGACAATTCGATTGAATTTCTGCCCTATCAACTTTTGTCGGTAGTGTAGTGGACTACCGAGGTTTTTACGGGTGACGGGGGATCAGGGTTCGATTCCGGAGAGGGAGCCTGAGAAACGGCTACCACATCCAAGGAAGGCAGCAGGCGCGCAAATTACCCAATCCAGACAATGGGAGGTGGTGACGAAAAGTACCGGATGACGATCGATTGTCAATCTGGAATGGAATCAATTTAAGCAATTGATTGAGTAACTACTGGAGGGCAAGTCTGGTGCCAGCAGCCGCGGTAATTCCAGCTCCAGTAGCGTATCTCAAAGTTGCTGCGCTTAAAACGCTCGTAGTTGGATCACAGACTATTCACCGGTGGGTTGGCAAGCGAGGCTTTTGTGTGTCATCACACAGTTGAGTAGTTGAATGGTGTGACTTTG-CCGTAAGCTGGTGGATAGTAATTGCTCGTGAGGATAGGCATTGACCTTGAGTGAGTTGGTGCTTGTGTCTCACGGAGTGTGCCTTGAGTAAATCAGAGTGCTTAAAGCAGGCTTTACGCTTGAATGTTAAGCATGGAACGAACAATCGTGTATGGTGTATACTGGCAATGATGTGCGTCATCAGTATACGACACCGACCGCCAGTTACGGATGTTGGTTCCGTATTGGGGTATTGATTAAGAGGAGCGGTTGGGGGCATTGGTATTTGGCAGCGAGAGGTGAAATTCTTGGACCTGCCAACGACTAACAAATGCGAAGGCATTTGTCCAGACCGTATCCATTAATCAAGAACGATAGTGAAAGGTTCGAAGATGATCAGATACCGTCGTAGTTTTCACTGTAAACTATGCCGACCCGGGATCAGTTTGGAGCTGTTCCATGCTCGGAGTTGGTCCCCCTGGGAAACCTAAAGTTTTTCGGTTGCGGGGGGAGTATGGTCGCAAGGCTGAAACTTAAAGGAATTGACGGAAGGGCACCACCAGGGGTGGAGCCTGCGGCTTAATTTGACTCAACACGGGACAACTTACCAGGTCCGAACATCCGAAGGATACACAGACTGATAGATCTTTGTTGATGGGGTGATGAGTGGTGCATGGCCGTTCTTAGTTCGTGGAGTGATCTGTCAGGCCTATCCCGGTAACGAACGAGACTACGATCACCATTTGACAAACCAGAGAAGGCAGCAGGCATTTTTTAGCTGATCATCCCTCTGGTCGTGCAGTGTATGGTCATATATTGTATCATGGTGAGACAGCGGAATATATTACAAAATCCGAGGAAGTGTAGCTATAACAGGTCCGTGATGCCCTTAGATGTTCTGGGCTGCACGCGCGCTACAATGATATCAGCAACGAGTTCCTAAATCGAAAGATTTGGGTAATCTTGCAATTGATATCGTGATGGGGATCGATGTTTGTAAATACGTCGTGAAAGAGGAATCCCTAGTACGTGCGATTCATTAGATCGCGCGGATTGCGTCCCTGCCCTTTGTACACACCGCCCGTCGCTACTACCGAGTGAATCGTGTCATGATACCTTGGGAGCGGACGTCGCCTGGGCCTTGTGGAGTGATGCTGCAATCAGC
>KU569317_Sphaeractinomyxon_sp_type_8_LFR2016
ATGCACGTGCTAGTACATACATTTTAAATGTGAGACTGCGGACGGCTCAGTAAATCAGTTATAATCTGCTCGAATGAAAGGTTATTGGATAACCGTGGGAAATCTAGAGCTAATACATGTAATTATGGCATTTATTAGATAATGACCAACCGTGAGTAACTCACGTGGTGAATCTAGATAACTGTGCAGATCGTATGGCCTAGAGCTGACGACAATTCGATTGAATTTCTGCCCTATCAACTTTTGTCGGTAGTGTAGTGGACTACCGAGGTTTTTACGGGTGACGGGGGATCAGGGTTCGATTCCGGAGAGGGAGCCTGAGAAACGGCTACCACATCCAAGGAAGGCAGCAGGCGCGCAAATTACCCAATCCAGACAATGGGAGGTGGTGACGAAAAGTACCGGATGACGATCGATTGTCAATCTGGAATGGAATCAATTTAAGCAATTGATTGAGTAACTACTGGAGGGCAAGTCTGGTGCCAGCAGCCGCGGTAATTCCAGCTCCAGTAGCGTATCTCAAAGTTGCTGCGCTTAAAACGCTCGTAGTTGGATCACAAACTGTTCATCGGTGGGCTAATGAATGAATCTTTGGCGTGTCATCACGTGATTGAGGATTTTAGTGATATAGTTTTG-CCGTAAGCTGGTGGATAGTAATTGCACGTGAGGATAGGCACTGACCTTGAGTGAGTTGGTGTTTGTGTCTCACGGAGTGTGCCTTGAGTAAATCAGAGTGCTTAAAGCAGGCTTTACGCTTGAATGTTAAGCATGGAACGAACAATCGTGTATGGTGTATACTGGCTATGATGTGCATCATCAGTATACGACACCGACCACCAGTTACGGATGTTGGTTCCGTATTGGGGTATAGATTAAGAGGAGCGGTTGGGGGCATTGGTATTTGGCAGCGAGAGGTGAAATTCTTGGACCTGCCAACGACTAACAAATGCGAAGGCATTTGTCCAGACCGTATCCATTAATCAAGAACGATAGAGAAAGGTTCGAAGATGATCAGATACCGTCGTAGTTTTCTCTGTAAACTATGCCGACCCGGGATCAGTTTGGAGCTGTTCCATGCTCGGAGTTGGTCCCCCTGGGAAACCTAAAGTTTTTCGGTTGCGGGGGGAGTATGGTCGCAAGGCTGAAACTTAAAGGAATTGACGGAAGGGCACCACCAGGGGTGGAGCCTGCGGCTTAATTTGACTCAACACGGGACAACTTACCTGGTCCGAACATCTGAAGGATACACAGACCAATAGATCTTTGTTGATGAGGTGAAGAGTGGTGCATGGCCGTTCTTAGTTCGTGGAGTGATCTGTCAGGCCTATCCCGGTAACGAACGAGACTACGATCACCATTTGACAAACCAAAGAAGGCAGTAGGCAATATTGAGTTGATATTCCCTTTGGTCGTGCAGTATGTGTTCGTGTATTGCATCATGGTGAGACAGCGGAATATATTACAAAATCCGAGGAAGTGTAGCTATAACAGGTCCGTGATGCCCTTAGATGTTCAGGGCTGCACGCGCGCTACAATGATATTAGCAACGAGTTTCTAAATCGAAAGATTTGGGTAATCTTGCAATTAATATCGTGATGGGGATCGATGTTTGTAAATACGTCGTGAAAGAGGAATCCCTAGTACGTGCGATTCATTAGATCGCGCGGATTGCGTCCCTGCCCTTTGTACACACCGCCCGTCGCTACTACCGAGTGAATCGTGTCATGATACCTTGGGAGCGGACGTTGCCTGGGCCTTGCGGTGTAATGCTGCAA-----
>MK418447_Sphaeractinomyxon_sp_type_2_SR2018
ATGCACGTGAAAGTACATACATTTAAAATGTGAGACTGCGGACGGCTCAGTAAATCAGTTATAATCTGCTCGAATGAAAGGTTAGTGGATAACCGTGGGAAATCTAGAGCTAATACATGTAATTGTGGCATTTATTAGATAATGACCAACCGTGGGTAACTTACGTGGTGAATCTAGATAACTGTGCAGATCGTATGGCCTTGAGCTGACGACGATTCGATTGAATTTCTGCCCTATCAACTTTTGTCGGTAGTGTAGTGGACTACCGAGGTTTTTACGGGTGACGGGGGATCAGGGTTCGATTCCGGAGAGGGAGCCTGAGAAACGGCTACCACATCCAAGGAAGGCAGCAGGCGCGCAAATTACCCAATCCAGACAATGGGAGGTGGTGACGAAAAGTACCGGATGACGATCGATTGTCAATCTGGAATGGAATCAATTTAAGCAATTGATTGAGTAACTACTGGAGGGCAAGTCTGGTGCCAGCAGCCGCGGTAATTCCAGCTCCAGTAGCGTATCTCAAAGTTGCTGCGCTTAAAACGCTCGTAGTTGGATCACAAACCATTCACCGGTGGGTT-GCAAGCGAGTCTATTGTGTGTCATCACATGGTTGAGGAGTTGGTAGATGTGGCTTTG-TCGTAAGCTGGTGGATGGTAATTGCACGTGAGGATAGACATTGACCTTGAGTGAGTTGGTGCCTGTGTCTCACGGAGTGTGCCTTGAGTAAATCAGAGTGCTTAAAGCAGGCTTTACGCTTGAATGTTTAGCATGGAACGAACAATCGTGTATGGTGTATACTGGCAATGATACGTATCATCAGTATGCGACACCGACCACCAGTTACGGATGTTGGTTCCGTATTGGGGTATTGATTAAGAGGAGCGGTTGGGGGCATTGGTATTTGGCAGCGAGAGGTGAAATTCTTGGACCTGCCAACGACTAACTAATGCGAAGGCATTTGTCCAGTCCGTATCCATTAATCAAGAACGATAGTGAAAGGTTCGAAGATGATCAGATACCGTCGTAGTTTTCACTGTAAACTATGCCGACCCGGGATCAGTTTGGAGTTGTTCCATGCTCGGAGTTGGTCCCCCTGGGAAACCTAAAGTTTTTCGGTTGCGGGGGGAGTATGGTCGCAAGGCTGAAACTTAAAGGAATTGACGGAAGGGCACCACCAGGGGTGGAGCCTGCGGCTTAATTTGACTCAACACGGGACAACTTACCTGGTCCGAACATCTAAAGGATACACAGACTGATAGATCTTTGTTGATGAGGTGATGAGTGGTGCATGGCCGTTCTTAGTTCGTGGAGTGATCTGTCAAGCCCATCCTGGTAACGAACGAGATTACAATCACCATTTGACAAACCAGAGAGGGCAGTAGGCATTATGCATTGTGTAATCCCTCTGGTCGTGCAGTGTATGATCGTATATTGTATCATAGTGAGACAGCGGAATATATTACAAAATCCGAGGAAGTGTAGCTATAACAGGTCCGTGATGCCCTTAGATGTTCAGGGCTGCACGCGCGCTACAATGATATCAACAACGAGTTTCGGAATCGAAAGATTTAGGTAATCTTGCAATTGATATCACGATGGGGATCGACGCTTGTAAATACGTCGTGAAAGAGGAATCCCTCGTACGTGCGATTCACTAAATCGCGCGGATTGCGTCCCTGCCCTTTGTACACACCGCCCGTCGCTACTACCGAGTGAATCGTGTCATGATACCTTGGGAGCGGACGTTGCCTGGGCCTTGTGGAGTGATGCTGCAATCAGC
>OL605966_Myxobolus_pupkoi
ATGCACGTGCTAGTACATACATTTTAAATGTGAGACTGCGGACGGCTCAGTAAATCAGTTATAATCTGCTCGAATGAAAGGTTATTGGATAACCGTGGGAAATCTAGAGCTAATACATGTAATTATGGCATTTATTAGATAACGACCAACCGTAAGCAACTTACGTGGTGAATCTAGATAACTGTGCAGATCGTATGGCCTTGAGCTGACGACATTTCGATTGAATTTCTGCCCTATCAACTTTTGTCGGTAGTGTAGTGGACTACCGAGGTTTTTACGGGTGACGGGGGATCAGGGTTCGATTCCGGAGAGGGAGCCTGAGAAACGGCTACCACATCCAAGGAAGGCAGCAGGCGCGCAAATTACCCAATCCAGACAATGGGAGGTGGTGACGAAAAGTACCGGATGACGATCGATTGTCAATCTGGAATGGAATCAATTTAAGCAATTGATTGAGTAACTACTGGAGGGCAAGTCTGGTGCCAGCAGCCGCGGTAATTCCAGCTCCAGTAGCGTATCTCAAAGTTGCTGCGCTTAAAACGCTCGTAGTTGGATCACAGACTATTCACCGGTGGGTTGATGGTTGGGTCTTTTGTATGTCATCATGCAGATGATGCTTCAAATGGTGTAGCTTTG-CCGTAAGCTGGGGGGTAGTAATTGCACGTGAGGATAGGCATTGACCTTGAGTGCGTTGGTGCTTGTGTCTCACGGAGTGTGCCTTGAGTAAATCAGAGTGCTTAAAGCAGGCTTTACGCTTGAATGTTAAGCATGGAACGAACAATCGTGTATGGTGTATACTGGAAATGA-GCACATCATCAGTATACGACACCGACCACCAGTTACGGATGTTGGTTCCGTATTGGGGTATTGATTAAGAGGAGCGGTTGGGGGCATTGGTATTTGGCAGCGAGAGGTGAAATTCTTGGACCTGCCAACGACTAACAAATGCGAAGGCATTTGTCCAGACCGTATCCATTAATCAAGAACGATAGTGAAAGGTTCGAAGATGATCAGATACCGTCGTAGTTTTCACTGTAAACTATGCCGACCCGGGATCAGTTTGGAGCTGTTCCATGCTCGGAGTTGGTCCCCCTGGGAAACCTAAAGTTTTTCGGTTGCGGGGGGAGTATGGTCGCAAGGCTGAAACTTAAAGGAATTGACGGAAGGGCACCACCAGGGGTGGAGCCTGCGGCTTAATTTGACTCAACACGGGACAACTTACCTGGTCCGAACATCCGAAGGATACACAGACTGATAGATCTTTGTTGATGGGGTGATGAGTGGTGCATGGCCGTTCTTAGTTCGTGGAGTGATCTGTCAGGCCAATCCCGGTAACGAACGAGACTATAATCTCCATTTGACAAACCGGAGAAGACAGCAGGTAATATTTTGTTGGTATTCCCTCCGGTCGTGCAGTGTATGTTCGTATATTGTATCATGGAGAGACAGCGGAATATATTACAAAATCCGAGGAAGTGTAGCTATAACAGGTCCGTGATGCCCTTAGATGTTCAGGGCTGCACGCGCGCTACAATGATATTAGCAACGAGTTTCTGAATCGAAAGATTTGGGTAATCTTGCAATTAATATCGTGATGGGGATCGACGTTTGTAAATACGTCGTGAAAGAGGAATCCCTAGTACGTGCGATTCATTAGATCGCGCGGATTGCGTCCCTGCCCTTTGTACACACCGCCCGTCGCTACTACCGAGTGAATCGTGTCATGATACCTTGGGAGCGGACGTTACCTAGGCCTCGTGGTGTAATGCTGCAATCAGC
>MN037505_Sphaeractinomyxon_sp_type_4_SR2019
----ACGTGCTAGTACATACATTTAAAATGTGAGACTGCGGACGGCTCAGTAAATCAGTTATAATCTGCTCGAATGAAAGGTTATTGGATAACCGTGGGAAATCTAGAGCTAATACATGTAATTATGGCATTTATTAGATAATGACCAACCGTGAGTAGCTTACGTGGTGAATCTAGATTACTGTGCAGATCGTATGGCCTTGTGCTGACGACATTTCGATTGAATTTCTGCCCTATCAACTTTTGTCGGTAGTGTAGTGGACTACCGAGGTTTTTACGGGTGACGGGGGATCAGGGTTCGATTCCGGAGAGGGAGCCTGAGAAACGGCTACCACATCCAAGGAAGGCAGCAGGCGCGCAAATTACCCAATCCAGACAATGGGAGGTGGTGACGAAAAGTACCGGATGACGATCGATTGTCAATCTGGAATGGAATCAATTTAAGCAATTGATTGAGTAACGACTGGAGGGCAAGTCTGGTGCCAGCAGCCGCGGTAATTCCAGCTCCAGTAGCGTATCTCAAAGTTGCTGCGCTTAAAACGCTCGTAGTTGGATCACAAACTATAAATCGGTGGGTTGACGGTCGGGCTTTTTGTATGTCATCATACAGTTAGCACTTCAAAGGATGTAACTTTG-CCGAAAGCTGGGGTATAGTAATTGCACGTGAGGATAGGCATTGACCTTGAGTGCGTTGATGCTTGTGTCTCACGGGGTGTGCCTTGAGTAAATCAGAGTGCTTAAAGCAGGCTTTATGCTTGAATGTTAAGCATGGAACGAACAATCGTGTATGGTGTATACTGGGAATGACGTGCATCACCAGTATATGACACCGACCACCAGTTACGGATGTTGGTTCCGTATTGGGGTATTGATTAAGAGGAGCGGTTGGGGGCATTGGTATTTGGTAGCGAGAGGTGAAATTCTTAGACCTGCCAACGACTAACAAATGCGAAGGCATTTGTCCAGACCGTATCCATTAATCAAGAACGATAGTGAAAGGTTCGAAGATGATCAGATACCGTCGTAGTTTTCACTGTAAACTATGCCGACCCGGGATCAGTTTGGAGCTGTTCCATGCTCGGAGTTGGTCCCCCTGGGAAACCTAAAGTTTTTCGGTTGCGGGGGGAGTATGGTCGCAAGGCTGAAACTTAAAGGAATTGACGGAAGGGCACCACCAGGGGTGGAGCCTGCGGCTTAATTTGACTCAACACGGGACAACTTACCTGGTCCGAACATCCGAAGGATACACAGACTGATAGATCTTTGTTGATGGGGTGATGAGTGGTGCATGGCCGTTCTTAGTTCGTGGAGTGATCTGTCAGGCCAATCCCGGTAACGAACGAGACTACGATCTCCATTTGACAAACCGGAGAAGACAGCAGGTAATATTATCGTGGTATTCCCTTCGGTCGTGCAGTGTATGTCCGTATATTGTATCATGGAGAGACAGCGGAATATATTACAAAATCCGAGGAAGTGTAGCTATAACAGGTCCGTGATGCCCTTAGATGTTCAGGGCTGCACGCGCGCTACAATGATATTAGCAACGAGTTTCTAAATCGAAAGATTTGGGTAATCTTGCAATTAATATCGTGATGGGGATTGACGTTTGTAAATACGTCGTGAAAGAGGAATCCCTAGTACGTGCGATTCATTAGATCGCGCGGATTGCGTCCCTGCCCTTTGTACACACCGCCCGTCGCTACTACCGAGTGAATCGTGTCATGATACCTTGGGAGCGGACGTTACCTGGGCCTCGTGGTGTAATGCTGCAATCA--
>MK203081_Myxobolus_sp_lab_SR2018_voucher_ClMbu
-TGCACGTGCTAGTACATACATTTAAAATGTGAGACTGCGGACGGCTCAGTAAATCAGTTATAATCTGCTCGAATGAAAGGTTATTGGATAACCGTGGGAAATCTAGAGCTAATACATGTAATTATGGCATTTATTAGATAATGACCAACCGTGAGTAGCTTACGTGGTGAATCTAGATAACTGTGCAGATCGTATGGCCTTGTGCTGACGACATTTCGATTGAATTTCTGCCCTATCAACTTTTGTCGGTAGTGTAGTGGACTACCGAGGTTTTTACGGGTGACGGGGGATCAGGGTTCGATTCCGGAGAGGGAGCCTGAGAAACGGCTACCACATCCAAGGAAGGCAGCAGGCGCGCAAATTACCCAATCCAGACAATGGGAGGTGGTGACGAAAAGTACCGGATGACGATCGATTGTCAATCTGGAATGGAATCAATTTAAGCAATTGATTGAGTAACGACTGGAGGGCAAGTCTGGTGCCAGCAGCCGCGGTAATTCCAGCTCCAGTAGCGTATCTCAAAGTTGCTGCGCTTAAAACGCTCGTAGTTGGATCACAAACTATAAATCGGTGGGTTGACGGTCGGGCTTTTTGTATGTCATCATACAGTTAGCACTTCAAAGGATGTAACTTTG-CCGAAAGCTGGGGTATAGTAATTGCACGTGAGGATAGGCATTGACCTTGAGTGCGTTGATGCTTGTGTCTCACGGGGTGTGCCTTGAGTAAATCAGAGTGCTTAAAGCAGGCTTTATGCTTGAATGTTAAGCATGGAACGAACAATCGTGTATGGTGTATACTGGGAATGATGTGCATCACCAGTATATGACACCGACCACCAGTTACGGATGTTGGTTCCGTATTGGGGTATTGATTAAGAGGAGCGGTTGGGGGCATTGGTATTTGGCAGCGAGAGGTGAAATTCTTAGACCTGCCAACGACTAACAAATGCGAAGGCATTTGTCCAGACCGTATCCATTAATCAAGAACGATAGTGAAAGGTTCGAAGATGATCAGATACCGTCGTAGTTTTCACTGTAAACTATGCCGACCCGGGATCAGTTTGGAGCTGTTCCATGCTCGGAGTTGGTCCCCCTGGGAAACCTAAAGTTTTTCGGTTGCGGGGGGAGTATGGTCGCAAGGCTGAAACTTAAAGGAATTGACGGAAGGGCACCACCAGGGGTGGAGCCTGCGGCTTAATTTGACTCAACACGGGACAACTTACCTGGTCCGAACATCCGAAGGATACACAGACTGATAGATCTTTGTTGATGGGGTGATGAGTGGTGCATGGCCGTTCTTAGTTCGTGGAGTGATCTGTCAGGCCAATCCCGGTAACGAACGAGACTACGATCTCCATTTGACAAACCGGAGAAGACAGCAGGTAATATTATTGTGGTATTCCCTTCGGTCGTGCAGTGTATGTCCGTATATTGTATCATGGAGAGACAGCGGAATATATTACAAAATCCGAGGAAGTGTAGCTATAACAGGTCCGTGATGCCCTTAGATGTTCAGGGCTGCACGCGCGCTACAATGATATTAGCAACGAGTTTCTAAATCGAAAGATTTGGGTAATCTTGCAATTAATATCGTGATGGGGATTGACGTTTGTAAATACGTCGTGAAAGAGGAATCCCTAGTACGTGCGATTCATTAGATCGCGCGGATTGCGTCCCTGCCCTTTGTACACACCGCCCGTCGCTACTACCGAGTGAATCGTGTCATGATACCTTGGGAGCGGACGTTACCTGGGCCTCGTGGTGTAATGCTGCAATCAGC
>KU569319_Sphaeractinomyxon_sp_type_10_LFR2016
ATGCACGTGCTAGTACATACATTTAAAATGTGAGACTGCGGACGGCTCAGTAAATCAGTTATAATCTGCTCGAATGAAAGGTTATTGGATAACCGTGGGAAATCTAGAGCTAATACATGTAATAATGGCATTTATTAGATAATGACCAACCGTGAGTAACTTACGTGGTGAATCTAGATAACTGTGCAGATCGTATGGCCTTGAGCTGACGACATTTCGATTGAATTTCTGCCCTATCAACTTTTGTCGGTAGTGTAGTGGACTACCGAGGTTTTTACGGGTGACGGGGGATCAGGGTTCGATTCCGGAGAGGGAGCCTGAGAAACGGCTACCACATCCAAGGAAGGCAGCAGGCGCGCAAATTACCCAATCCAGACAATGGGAGGTGGTGACGAAAAGTACCGGATGACGATCGATTGTCAATCTGGAATGGAATCAATTTAAGCAATTGATTGAGTAACTACTGGAGGGCAAGCCTGGTGCCAGCAGCCGCGGTAATTCCAGCTCCAGTAGCGTATCTCAAAGTTGCTGCGCTTAAAACGCTCGTAGTTGGATCACAGACTATTCACCGGTGGGTATATGGATGATTTGGTTGTATGTCATCATATAGCTTAAAAGTCAGCAGATGTAGTTTTG-CCGGAAGCTGGTGGATAGTAATTGCACGTGAGGATAGGCATTGACCTTGAGTGTGTTGGTGCTTGTGTCTCACGGAGTGTGCCTTGAGTAAATCAGAGTGCTTAAAGCAGGCTTTACGCTTGAATGTTTAGCATGGAACGAACGATCGTGTATGGTGTATACTGGAAATGA-GTGCATCATCAGTATACGACACCGACCACCAGTTACGGATGTTGGTTCCGTATTGGGGTATAGATTAAGAGGAGCGGTTGGGGGCATTGGTATTTGGCAGCGAGAGGTGAAATTCTTGGACCTGCCAACGACTAACTAATGCGAAGGCATTTGTCCAGACCGTATCCATTAATCAAGAACGATAGTGAAAGGTTCGAAGATGATTAGAGACCGTTGTAGTTTTCACTGTAAACTATGCCGACCCGGGATCAGTTTGGAGCTGTTCCATGCTCGGAGTTGGTCCCCCTGGGAAACCTAAAGTTTTTCGGTTGCGGGGGGAGTATGGTCGCAAGGCTGAAACTTAAAGGAATTGACGGAAGGGCACCACCAGGGGTGGAGCCTGCGGCTTAATTTGACTCAACACGGGACAACTTACCTGGTCCGAACATCCGAAGGATACACAGACTGATAGATCTTTGTTGATGGGGTGATGAGTGGTGCATGGCCGTTCTTAGTTCGTGGAGTAATCTGTCAGGCCAATCCCGGTAACGAACGAGACTACGATCACCATTTGACAAACTGAAGAAGGCAGCAGGCAATATTTTGTTAATATTCCCTTCAGTCAAAAAGTATGCGTGCGTATATTTTATCATGGTGAGACAGCGGAATATATTACAAAATCCGAGGAAGTGTAGCTATAACAGGTCCGTGATGCCCTTAGATGTTCAGGGCTGCACGCGCGCTACAATGATATTAACAACGAGTTTCTTAATCGAAAGATTTGGGTAATCTTGCAATTAATATCGTGATGGGGATCGACGTTTGTAAATACGTCGTGAAAGAGGAATCCCTAGTACGTGCGATTCATTAGATCGCGCGGATTGCGTCCCTGCCCTTTGTACACACCGCCCGTCGCTACTACCGAGTGAATCGTGTCATGATACCTTGGGAGCGGACGTTACCTGAGCCTTGTGGTGTAATGCTGCAATCAGC
>MH017876_Sphaeractinomyxon_sp_type_1_SR2018_18S
ATGCACGTGCTAGTACATACATATATAATGTGAGACTGCGGACGGCTCAGTAAATCAGTTATAATCTGCTCGAAAGAAAGGTTATTGGATAACCGTGGGAAATCTAGAGCTAATACATGTAATTATGGCATTTATTAGATAATGACCAACCGTGGGTAACTTACGTGGTGAATCTAGATAACTGTGCAGATCGTATGGCCTTGAGCTGACGACATTTCGATTGAATTTCTGCCCTATCAACTTTTGTCGGTAGTGTAGTGGACTACCGAGGTTTTTACGGGTGACGGGGGATCAGGGTTCGATTCCGGAGAGGGAGCCTGAGAAACGGCTACCACATCCAAGGAAGGCAGCAGGCGCGCAAATTACCCAATCCAGACAATGGGAGGTGGTGACGAAAAGTACCGGATGACGATCGATTGTCAATCTGGAATGGAATCAATTTAAGCAATTGATTGAGTAACTACTGGAGGGCAAGTCTGGTGCCAGCAGCCGCGGTAATTCCAGCTCCAGTAGCGTATCTCAAAGTTGCTGCGCTTAAAACGCTCGTAGTTGGATCACAAACTGTCCATCGGTGGGTATATGGATTGACCTTTTGTGTGTCCTCATGCAGCTGGCTAATCAAATGGTGTAACTTTG-CCGAAAGCTGGTGGATAGTAATTGACCGTGAGGATAGACATTGACCTTGAGTGTGTTGGTGCCTGTGTCTCACGGAGTGTGCCTTGAGTAAATCAGAGTGCTTAAAGCAGGCGAGACGCTTGAATGTTAAGCATGGAACGAACAATCGTGTATGGTGTATACTGAGTATGATGCACTTCATCAGTATACGACACCGACCACCAGTTACGGATGTTGGTTCCGTATTGGGGTATTGATTAAGAGGAGCGGTTGGGGGCATTGGTATTTGGCAGCGAGAGGTGAAATTCTTGGACCTGCCAACGACTAGCAAATGCGAAGGCATTTGTCCAGACCGTATCCATTAATCAAGAACGAAAGTGAGAGGTTCGAAGATGATCAGATACCGTCGTAGTTCTCACTATAAACTATGCCGACCCGGGATTAGTTTGGAGCTGTTCCATGCTCGGAGTTGGTCCCCCTGGGAAACCTAAAGTTTTTCGGTTGCGGGGGGAGTATGGTCGCAAGGCTGAAACTTAAAGGAATTGACGGAAGGGCACCACCAGGGGTGGAGCCTGCGGCTTAATTTGACTCAACACGGGACAACTTACCTGGTCCGAACATCCGAAGGATACACAGACTGATAGATCTTTGTTGATGGGGTGATGAGTGGTGCATGGCCGTTCTTAGTTCGTGGAGTGATTTGTCAGGCCTATCCCGGTAACGAACGAGACTATGATCTCCATTTGACGAACCGGAGAAGACAGCAGGCAATATTTAGCTGGTATTCCCTCGGGTCATGTAATGTATGCTCGTGCATTGCATCATGGAGAGACAGCGGAATATATAACAAAATCCGAGGAAGTGTAGCTATAACAGGTCCGTGATGCCCTTAGATGTTCAGGGCTGCACGCGCGCTACAATGATATTAGCAACGAGTTTCTAGATCGAAAGATTTGGGTAATCTTGCAATTAATATCGTGATGGGGATTGACGTTTGTAAATACGTCGTGAAAGAGGAATCCCTAGTACGTGCGATTCATTAGATCGCGCGGATTGCGTCCCTGCCCTTTGTACACACCGCCCGTCGCTACTACCGAGTGAATCGTGTCATGATACCTTGGGAGCGGACGTTACCTGGGCCTCGTGGTGTAATGCTGCAATCAGC
>DQ473516_Endocapsa_sp_SH2006_18S
-------------------------------------------------------------------------------GGTTATTGGATAACCGTGGGAAATCTAGAGCTAATACATGTAATTCTGGCATTTATTAGATAATTACCAACCGTAGGCAACTTACGTGGTGAATCTAGATAACTTTGCAGATCGTATGGCCTTGAGCTGACGACGATTCGATTGAATTTCTGCCCTATCAACTTTTGTCGGTAGTGTAGTGGACTACCGAGGTTTTTACGGGTGACGGGGGATCAGGGTTCGATTCCGGAGAGGGAGCCTGAGAAACGGCTACCACATCCAAGGAAGGCAGCAGGCGCGCAAATTACCCAATCCAGACAATGGGAGGTGGTGACGAAAAGTACCGGATGACGATCGATTGTCAATCTGGAATGGAATCAATTTAAGTAATTGGTTGAGTAACTACTGGAGGGCAAGTCTGGTGCCAGCAGCCGCGGTAATTCCAGCTCCAGTAGCGTATCTCAAAGTTGCTGCGCTTAAAACGCTCGTAGTTGGATCACAAACTATTCACCGGTGGGA--ATGGGCAAGTCAAATGTGTGTCATCACGCAATTGATGAGTCAGATGATGTGGCTTTC-CCGTAAGCTGGTGGATAGTAATTGCACGTGAGGATAGGCATTGACCTTGAGTGTGTTGATGCTTGTGTCTCACGGAGTGTGCCTTGAGTAAATCAGAGTGCTTAAAGCAGGCTTTACGCTTGAATGTTAAGCATGGAACGAACAATCGTGTATGGTGTATACTGGCAATGATTCACATCATCAGTATACCACACCGACCACCAGTTACGGATGTTGGTTCCGTATTGGGGTATTGATTAAGAGGAGCGGTTGGGGGCATTGGTATTTGGCAGCGAGAGGTGAAATTCTTGGACCTGCCAACGACTAACAAATGCGAAGGCATTTGTCCAGACCGTATTCATTAATCAAGAACGATAGTGAAAGGTTCGAAGATGATCAGATACCGTCGTAGTTTTCACTGTAAACTATGCCGACCCGGGATCAGTTTGGAGCTGTTCCATGCTCGGAGTTGGTCCCCCTGGGAAACCTAAAGTTTTTCGGTTGCGGGGGGAGTATGGTCGCAAGGCTGAAACTTAAAGGAATTGACGGAAGGGCACCACCAGGGGTGGAGCCTGCGGCTTAATTTGACTCAACACGGGACAACTTACCTGGTCCTAACATCCGAAGGATACACAGACCGATAGATCTTTGTTGATGGGGTGAAGAGTGGTGCATGGCCGTTCTTAGTTCGTGGAGTGATCTGTCAGGCCTATCCCGGTAACGAACGAGACTACGATCACCATTTGACAAACCAGAGAAGACGGTAGGCAATATTTAGTTGGTATTCCCTCTGGTCGTGCAGTATGTACTTGCGTATTGCATCATGGTGAGACAGCGGAATATATTACAAAATCCGAGGAAGTGTAGCTATAACAGGTCCGTGATGCCCTTAGATGTTCAGGGCTGCACGCGCGCTACAATGATATTAGCAACGAGTTTCTGAATCGAAAGATTTGGGTAATCTTGCAATTAATATCGTGATGGGGATCGACGTTTGTAAATACGTCGTGAAAGAGGAATCCCTAGTACGTGCGATTCATTAGATCGCGCGGATTGCGTCCCTGCCCTTTGTACACACCGCCCGTCGCTACTACCGAGTGAATCGTGTCATGATACCTTGGGAGCGGACGTTGCCTTGGCCTTGTGGAGTGATGCTGCAATCAGC
>MK203080_Myxobolus_sp_per_SR2018_voucher_ClMp
ATGCACGTGCTAGTACATACATTTAAAATGTGAGACTGCGGACGGCTCAGTAAATCAGTTATAATCTGCTCGATTGAAAGGTTATTGGATAACCGTGGGAAATCTAGAGCTAATACATGCAATAATGGCATTTATTAGATAATGACCAACCGTGGGCAGCTTACGTGGTGAATCTAGATAACTGTGCAGATCGTATGGCCTTGAGCTGACGACATTTCGATTGAATTTCTGCCCTATCAACTTTTGTCGGTAGTGTAGTGGACTACCGAGGTTTTTACGGGTGACGGGGGATCAGGGTTCGATTCCGGAGAGGGAGCCTGAGAAACGGCTACCACATCCAAGGAAGGCAGCAGGCGCGCAAATTACCCAATCCAGACAATGGGAGGTGGTGACGAGAAGTACCGGATGACGATCGATTGTCAATCTGGAATGGAATCAATTTAAGCAATTGATTGAGTAACTACTGGAGGGCAAGTCTGGTGCCAGCAGCCGCGGTAATTCCAGCTCCAGTAGCGTATCTCAAAGTTGCTGCGCTTAAAACGCTCGTAGTTGGATCACAAACTGTCCATCGGTGGGCTGACGAATGAATCTTTAGTGTGTCATCACACGACTGAGGAGTTGAATGGCGTGACTTTG-CCGTAAGCTGATGGATAGTAATTGCACGTGAGGATAGGCATTGACCTTGAGTGAGTTGATGCTTGTGTCTCACGGAGTGTGCCTTGAGTAAATCAGAGTGCTTAAAGCAGGCTTTACGCTTGAATGTTAAGCATGGAACGAACAATCGTGTATGGTGTATACTGGCTCCGA-GTACGTC-TAAGTATACGACACCGACCACCAGTTACGGATGTTGGTTCCGTATTGGGGTATTGATTAAGAGGAGCGGTTGGGGGCATTGGTATTTGGCAGCGAGAGGTGAAATTCTTGGACCTGCCAACGACTAACAAATGCGAAGGCATTTGTCCAGACCGTATCCATTAATCAAGAACGATAGTGAAAGGTTCGAAGATGATCAGATACCGTCGTAGTTTTCACTGTAAACTATGCCGACCCGGGATCAGTTTGGAGCTGTTCCATGCTCGGAGTTGGTCCCCCTGGGAAACCTAAAGTTTTTCGGTTGCGGGGGGAGTATGGTCGCAAGGCTGAAACTTAAAGGAATTGACGGAAGGGCACCACCAGGGGTGGAGCCTGCGGCTTAATTTGACTCAACACGGGACAACTTACCTGGTCCGAACATCCGAAGGATACACAGACTGATAGATCTTTGTTGATGGGGTGATGAGTGGTGCATGGCCGTTCTTAGTTCGTGGAGTGATCTGTCAGGCCAATCCCGGTAACGAACGAGACTATTGTCTCCACTTGACGAACCAAAGAAAACCGTAGGCATTATTTAGCTGGTAATCCCTTTGGTCTTGTAATGCAGGCTTTTGTATTGCATCGTGGAGAGACAGCGGAATATATTACAAAATCCGAGGAAGTGTAGCTATAACAGGTCCGTGATGCCCTTAGATGTTCAGGGCTGCACGCGCGCTACAATGATATTAGCAACGAGTTTCTAAATCGAAAGATTTGGGTAATCTTGCAATTAATATCGTGATGGGGATCGACGTTTGTAAATACGTCGTGAAAGAGGAATCCCTAGTACGTGCGATTCATTAGATCGCGCGGATTGCGTCCCTGCCCTTTGTACACACCGCCCGTCGCTACTACCGAGTGAATCGTGTCATGATACCTTGGGAGCGGACGTTGCCTGGGCCTTGTGGAGTAATGCTGCGATCAGC
>KU569310_Sphaeractinomyxon_sp_type_1_LFR2016
ATGCACGTGCTAGTTCATACATTTTAAATGTGAGACTGCGGACGGCTCAGTAAATCAGTTATAATCTGCTCGATTGAAAGGTTA-TGGATAACCGTGGGAAATCTAGAGCTAATACATGCAATTATGGCATTTATTAGATAATGACCAACCGTGGGCAGCCTACGTGGTGAATCTAGATAACTGTGCAGATCGTATGGCCTTGAGCTGACGACATTTCGATTGAATTTCTGCCCTATCAACTTTTGTCGGTAGTGTAGTGGACTACCGAGGTTTTTACGGGTGACGGGGGATCAGGGTTCGATTCCGGAGAGGGAGCCTGAGAAACGGCTACCACATCCAAGGAAGGCAGCAGGCGCGCAAATTACCCAATCCAGACAATGGGAGGTGGTGACGAAAAGTACCGGATGACGGCCGGTTGTCAATATGGAATGGAATCAATTTAAGCAATTGGTTGAGTAACTACTGGAGGGCAAGTCTGGTGCCAGCAGCCGCGGTAATTCCAGCTCCAGTAGCGTATCTCAAAGTTGCTGCGCTTAAAACGCTCGTAGTTGGATCACAAACTGTTTGTCGGTGGGTTCAAGGGAGAGTTGATTGTGTGTCATCACAC-GTCAGTGATTCTATTGGCGTAGCTCGG-CCGTAAGCCGATAAACAGTAATTGCACGTGAGGATAGGCATTGACCTTGAGTGTGTTGGTGCTTGTGTCTCACGGAGTGTGCCTTGAGTAAATCAGAGTGCTTAAAGCAGGCTTTACGCTTGAATGTTAAGCATGGAACGAACAATCGTGTATGGTGTATGCTGGCAATGGAGTGCACCATCAGCATACGACACCGACCGCCAGTTACGGATGTTGGTTCCGTATTGGGGTATAGATTAAGAGGAGCGGTTGGGGGCATTGGTATTTGGCAGCGAGAGGTGAAATTCTTAGACCTGCCAACGACTAACAAATGCGAAGGCATCTGTCCAGACCGTATCCATTAATCAAGAACGATAGTGAAAGGTTCGAAGATGATCAGATACCGTCGTAGTTTTCACTGTAAACTATGCCGACCCGGGATCAGTTTGGAGCTGTTCCATGCTCGGAGTTGGTCCCCCTGGGAAACCTAAAGTTTTTCGGTTGCGGGGGGAGTATGGTCGCAAGGCTGAAACTTAAAGGAATTGACGGAAGGGCACCACCAGGGGTGGAGCCTGCGGCTTAATTTGACTCAACACGGGACAACTTACCTGGTCCGAACATCTGAAGGATACACAGACTGATAGATCTTTGTTGATGAGGTGATGAGTGGTGCATGGCCGTTCTTAGTTCGTGGAGTGATCTGTCAGGCCTATCCCGGTAACGAACGAGACCACAGTCTTCCCTTGACGGATCGGAGAAGACGGCAGGCAATATTAAGCTGGTATTCCCTCTGATTGTAAAATGTGTGCTCGTGTATTTTATCGCGAAGAGACAGCGGAATATATTTCAAAATCCGAGGAAGTGTGGCTATAACAGGTCCGTGATGCCCTTAGATGTTCAGGGCTGCACGCGCGCTACAATGATATTAGCAACGAGTTTCTGAATCGAAAGATTTGGGCAATCTTGCAATTAATATCGTGATGGGGATCGACGTTTGTAAATACGTCGTGAAAGAGGAATCCCTAGTACGTGCGATTCATTAGATCGCGCGGATTGCGTCCCTGCCCTTTGTACACACCGCCCGTCGCTACTACCGAGTGAATCGTGTCATGATACCTTGGGAGCGGACGTTGCCTGGGCCTCGTGGTGCAATGCTGCAATCAGC
>KX242161_Myxobolus_parvus_isolate_AO8
----------------------------------------------------------------------------------------------------AATCTAGAGCTAATACATGCAATTATGGCATTTATTAGATAATGACCAACCGTAAGCAGTTTACGTGGTGAATCTAGATAACTGTGCAGATCGTATGGCCTTGAGCTGACGACATTTCGATTGAATTTCTGCCCTATCAACTTTTGTCGGTAGTGTAGTGGACTACCGAGGTTTTTACGGGTGACGGGGGATCAGGGTTCGATTCCGGAGAGGGAGCCTGAGAAACGGCTACCACATCCAAGGAAGGCAGCAGGCGCGCAAATTACCCAATCCAGACAATGGGAGGTGGTGACGAAAAGTACCGGATGACGATTGATTGTCAATCTGGAATGGAGCCAATTTAAGCAATTGGCTGAGAAACTACTGGAGGGCAAGTCTGGTGCCAGCAGCCGCGGTAACTCCAGCTCCAGTAGCGTATCTCAAAGTTGCTGCGCTTAAAACGCTCGTAGTTGGATCACAAACTATTCATCGGTGGGTTAACGAGAAAATCCCCTGTGTGTCATCGCATGGGGGAGGATTTGGGTGGCGGAGCTTCG-CCGTAAGCCGGTGGATAGTAATTGCACGTGAGGATAGGCACTGACCTTGAGTGTGTTGGTGTTTGTGTCTCACGGAGTGTGCCTTGAGTAAATCAGAGTGCTTAAAGCAGGCTTTACGCTTGAATGTTAAGCATGGAACGAACAATCGTGTATGGTGTATGCTGGCAATGATGTACGTCATCAGCATACGACACCGACCACCAATTACGGATGTTGGTTTCGTATTGGGGTATTGATTAAGAGGAGCGGTTGGGGGCATTGGTATTTGGCAGCGAGAGGTGAAATTCTTGGACCTGCCAACGACTAACAAATGCGAAGGCATCTGTCCAGACCGTATCCATTAATCAAGAACGATAGTGAAAGGTTCGAAGACGATCAGATACCGTCGTAGTTTTCACTGTAAACTATGCCGACCCGGGATTAGTTTGGAGCTGTTCCATGCTCGGAGTTGGTCCCCCTGGGAAACCTTAAGTTTTTCGGTTGCGGGGGGAGTATGGTCGCAAGGCTGAAACTTAAAGGAATTGACGGAAGGGCACCACCAGGGGTGGAGCCTGCGGCTTAATTTGACTCAACACGGGACAACTTACCTGGTCCGAACATCCGAAGGATACACAGACTGATAGATCTTTGTTGATGGGGTGAAGAGTGGTGCATGGCCGTTCTTAGTTCGTGGAGTGATTTGTCTGATTAATTTCGATAACGAGCGAGACTACATTCTCCACTTGACAAACCAGGGAAGGGCGTAGGCAACATTTAACTGGTGTTCCCTCTGGTCATGCAATATATGTCCGTGTATTGTATCGTGGAGAGACAGCGGAATATATTACAAAATCCGAGGAAGTGTAGCTATAACAGGTCCGTGATGCCCTCAGATGTTCAGGGCTGCACGCGCGCTACAATGATATTAGCAACGAGTTTCTAAATCGAAAGATTTGGGTAATCTTGCAATTAATATCGTGATGGGGATCGACGTTTGTAAATACGTCGTGAAAGAGGAATCCCTAGTACGT--------------------------------------------------------------------------------------------------------------------------------------
>KX242160_Myxobolus_parvus_isolate_AO5
----------------------------------------------------------------------------------------------------AATCTAGAGCTAATACATGCAATTATGGCATTTATTAGATAATGACCAACCGTAAGCAGTTTACGTGGTGAATCTAGATAACTGTGCAGATCGTATGGCCTTGAGCTGACGACATTTCGATTGAATTTCTGCCCTATCAACTTTTGTCGGTAGTGTAGTGGACTACCGAGGTTTTTACGGGTGACGGGGGATCAGGGTTCGATTCCGGAGAGGGAGCCTGAGAAACGGCTACCACATCCAAGGAAGGCAGCAGGCGCGCAAATTACCCAATCCAGACAATGGGAGGTGGTGACGAAAAGTACCGGATGACGATTGATTGTCAATCTGGAATGGAGCCAATTTAAGCAATTGGCTGAGAAACTACTGGAGGGCAAGTCTGGTGCCAGCAGCCGCGGTAACTCCAGCTCCAGTAGCGTATCTCAAAGTTGCTGCGCTTAAAACGCTCGTAGTTGGATCACAAACTATTCATCGGTGGGTTAACGAGAAAATCCCCTGTGTGTCATCGCATGGGGGAGGATTTGGGTGGCGGAGCTTCG-CCGTAAGCCGGTGGATAGTAATTGCACGTGAGGATAGGCACTGACCTTGAGTGTGTTGGTGTTTGTGTCTCACGGAGTGTGCCTTGAGTAAATCAGAGTGCTTAAAGCAGGCTTTACGCTTGAATGTTAAGCATGGAACGAACAATCGTGTATGGTGTATGCTGGCAATGATGTACGTCATCAGCATACGACACCGACCACCAATTACGGATGTTGGTTTCGTATTGGGGTATTGATTAAGAGGAGCGGTTGGGGGCATTGGTATTTGGCAGCGAGAGGTGAAATTCTTGGACCTGCCAACGACTAACAAATGCGAAGGCATCTGTCCAGACCGTATCCATTAATCAAGAACGATAGTGAAAGGTTCGAAGACGATCAGATACCGTCGTAGTTTTCACTGTAAACTATGCCGACCCGGGATTAGTTTGGAGCTGTTCCATGCTCGGAGTTGGTCCCCCTGGGAAACCTTAAGTTTTTCGGTTGCGGGGGGAGTATGGTCGCAAGGCTGAAACTTAAAGGAATTGACGGAAGGGCACCACCAGGGGTGGAGCCTGCGGCTTAATTTGACTCAACACGGGACAACTTACCTGGTCCGAACATCCGAAGGATACACAGACTGATAGATCTTTGTTGATGGGGTGAAGAGTGGTGCATGGCCGTTCTTAGTTCGTGGAGTGATTTGTCTGATTAATTTCGATAACGAGCGAGACTACATTCTCCACTTGACAAACCAGGGAAGGGCGTAGGCAACATTTAACTGGTGTTCCCTCTGGTCATGCAATATATGTCCGTGTATTGTATCGTGGAGAGACAGCGGAATATATTACAAAATCCGAGGAAGTGTAGCTATAACAGGTCCGTGATGCCCTCAGATGTTCAGGGCTGCACGCGCGCTACAATGATATTAGCAACGAGTTTCTAAATCGAAAGATTTGGGTAATCTTGCAATTAATATCGTGATGGGGATCGACGTTTGTAAATACGTCGTGAAAGAGGAATCCCT---------------------------------------------------------------------------------------------------------------------------------------------
>MK203075_Myxobolus_sp_mus_SR2018_voucher_CrMm
ATGCACGTGCTAGTTCATACATATAAAATGTGAGACTGCGGACGGCTCAGTAAATCAGTTATAATCTGCTCGATTGAAAGGTTATTGGATAACCGTGGGAAATCTAGAGCTAATACATGCAATAAGGGCATTTATTAGATAATGACCAACCGTGGACAGTTCATGTGGTGAATCTAGATAACTGTGCAGATCGTATGGCCTTGAGCTGACGACATTTCGATTGAATTTCTGCCCTATCAACTTTTGTCGGTAGTGTAGTGGACTACCGAGGTTTTTACGGGTGACGGGGGATCAGGGTTCGATTCCGGAGAGGGAGCCTGAGAAACGGCTACCACATCCAAGGAAGGCAGCAGGCGCGCAAATTACCCAATCCAGACAATGGGAGGTGGTGACGAAAAGTACCGGATGACGATCGATTGTCAATCTGGAATGGAACCAGTTTAAGAAATTGGTTGAGAAACGACTGGAGGGCAAGTCTGGTGCCAGCAGCCGCGGTAATTCCAGCTCCAGTAGCGTATCTCAAAGTTGCTGCGCTTAAAACGCTCGTAGTTGGATCACAAACTATTGATCGGTGGGTAAGCAGGAGAGTCTTTTGTGTGTCATCACGCAGTTGATAATTTGGAGAGTGCAGCTTTGACCGTAAGCCGGTGAATAGTAATTGCACGTGAGGATGGACATTGGCCTTGAATGAGCTGATGTTTGTGTCTCACGGAGTGTGCCTTGAGTAAATCAGAGTGCTTAAAGCAGGCTTTACGCTTGAATGTTAAGCATGGAACGAACAATCGTGTATGGTGTATACTGGCAATGA-GTGCTTCATCAGTATATGACACCGACCGCCAATTACGGATGTTGGTTCCGTATTGGGGTATTGATTAAGAGGAGCGGTTGGGGGCATTGGTATTTGGCAGCGAGAGGTGAAATTCTTGGACCTGCCAAGGACTAACAAATGCGAAGGCATCTGTCCAGACCGTATCCATTAATCAAGAACGATAGTGAAAGGTTCGAAGACGATCAGATACCGTCCTAGTTTTCACTGTAAACTATGCCGACCCGGGATCAGTTTGGAGCTGTTCCATGCTCGGAGTTGGTCCCCCTGGGAAACCTAAAGTTTTTCGGTTGCGGGGGGAGTATGGTCGCAAGGCTGAAACTTAAAGGAATTGACGGAAGGGCACCACCAGGGGTGGAGCCTGCGGCTTAATTTGACTCAACACGGGAAAACTTACCTGGTCCGAACATCCGAAGGATACACAGACCGATAGATCTTTGTTGATGGGGTGAAGAGTGGTGCATGGCCGTTCTTAGTTCGTGGAGTGATCTGTCAGGCCAATCCCGGTAACGAACGAGACTACATTCTCCACTTGACGAGCCAAAGAAGACCGTAGGCAGTATTTTGTGGATACTCCCTTTGGTCAAGCAATGCATGTTCGTGTATTGCATCGTGGAGAGACAGCGGAATATATTACAAAATCCGAGGAAGTGTAGCTATAACAGGTCCGTGATGCCCTTAGATGTTCAGGGCTGCACGCGCGCTACAATGATATTAACAACGAGTTTCTGAATCGAAAGATTTGGGTAATCTTACAATTAATATCGTGATGGGGATCGACGTTTGTAAATACGTCGTGAAAGAGGAATCCCTAGTACGTGCGATTCATGAGATCGCACGGATTGCGTCCCTGCCCTTTGTACACACCGCCCGTCGCTACTACCGAGTGAATCGTGTCATAATACCTTGGGAGCGGACGTTGCCTGGGCCTCGTGGAATGATGCTGCGATCAGC
>MK203079_Myxobolus_sp_cer_SR2018_voucher_CrMi
ATGCACGTGCTAGTTCATACATTTAAAATGTGAGACTGCGGACGGCTCAGTAAATCAGTTATAATCTGCTCGATTGAAAGGTTATTGGATAACCGTGGGAAATCTAGAGCTAATACATGCAATTATGGCATTTATTAGATAATGACCAACCGTAGGTAACTTACGTGGTGAATCTAGATAACTATGCAGATCGTATGGCCTTGAGCTGACGACATTTCGATTGAATTTCTGCCCTATCAACTTTTGTCGGTAGTGTAGTGGACTACCGAGGTTTTTACGGGTGACGGGGGATCAGGGTTCGATTCCGGAGAGGGAGCCTGAGAAACGGCTACCACATCCAAGGAAGGCAGCAGGCGCGCAAATTACCCAATCCAGACAATGGGAGGTGGTGACGACAAGTACCAGATGACGGTCGACTGTCAATTTGGAATGGAATCAATTTAAGTAATTGATTGAGAAACGACTGGAGGGCAAGTCTGGTGCCAGCAGCCGCGGTAATTCCAGCTCCAGTAACTTATCTCAAAGTTGCTGCGCTTAAAACGCTCGTAGTTGGATCACAAGCTAATCATTGGTGGGATGTTGAGAAAACCATTTGTGTGTCATCACGCATATGGTAATTTGGACGGTATTGTATGGGTCGTAAGCCGGTGGTTAGCAATTGCATGTGAGTATAGTCATTGGCCTTGATTGAGCTGATGCCTGTGTCTCACCGAGTGTGCCTTGAGTAAATCAGAGTGCTTAAAGCAGGCTTTACGCTTGAATGTTAAGCATGGAACGAACAATCGTGTATTGTGTATGATGAAAATGA-GTACCTCATCACCATATCACACCGACCACCAATTACGGATGTTGGTTCCGTATTGGGGTATTGATTAAGAGGAGCGGTTGGGGGCATTGGTATTTGGCAGCGAGAGGTGAAATTCTTAGACCTGCCAAGGACTAACAAATGCGAAGGCATCTGTCCAGACCGTATCCATTAATCAAGAACGATAGTGAAAGGTTCGAAGACGATCAGATACCGTCCTAGTTTTCACTGTAAACTATGCCGACCCGGGATTAGCTTGGAGCTATTCCTTGCTCGGAGTTGGTCCCCCTGGGAAACCTAAAGTTTTTCGGTTGCGGGGGGAGTATGGTCGCAAGGCTGAAACTTAAAGGAATTGACGGAAGGGCACCACCAGGGGTGGAGCCTGCGGCTTAATTTGACTCAACACGGGAAAACTTACCTGGTCCAAACATCCGAAGGATACACAGACCGATAGATCTTTGTTGATGGGGTGAAAAGTGGTGCATGGCCGTTCTTAGTTCGTGGAGTGATCTGTCAGGCCCATCCCGGTAACGAACGAGACTACGTTCTCCACTTGACAAACCGGAGAAGGCTGTAGGCAGTATATAGTTTATACTCCCTCCGGTCAAGTAATGTATGTCCGTATATTACATCGTAGAGAGACAGCGGAATATATT-CAAAATCCGAGGAAGTGTAGCTATAACAGGTCCGTGATGCCCTTAGATGTTCAGGGCTGCACGCGCGCTACAATGATATTAACAGCGAGTTTCTGGATCGAAAGATTCGGGTAATCTTATAATTAATATCGTGATGGGGATCGACGTTTGTAAATACGTCGTGAAAGAGGAATCCCTAGTACATGCGATTCATTAGATCGCATGGATTGCGTCCCTGCCCTTTGTACACACCGCCCGTCGCTACTACCGAGTGAATCGTGTCATAATACCTTGGGAGCGGACGTTGCCTGGGCCTCGCGGAGTGATGCTGCAATCAGC
>KU569316_Sphaeractinomyxon_sp_type_7_LFR2016
ATGCACGTGCTAGTTCATACATATTTATTGTGAGACTGCGGACGGCTCAGTAAATCAGTTATAATCTGCTCGATTGAAAGGTTATTGGATAACCGTGGGAAATCTAGAGCTAATACATGTAATTATGGCATTTATTAGATAATGACCAACCATTGGCAGCTGATGTGGCGAATCTAGATAACTGTGCAGATCGTATGGCCTTGAGCTGACGACATTTCGATTGAATTTCTGCCCTATCAACTTTTGTCGGTAGTGTAGTGGACTACCGAGGTTTTTACGGGTGACGGGGGATCAGGGTTCGATTCCGGAGAGGGAGCCTGAGAAACGGCTACCACATCCAAGGAAGGCAGCAGGCGCGCAAATTACCCAATCCAGACAATGGGAGGTGGTGACGAAAAGTACCAGATGACGACCGGTTGTCAATCTGGAATGGAATCAATTTAAGTAATTGATTGAGAAACGACTGGAGGGCAAGTCTGGTGCCAGCAGCCGCGGTAATTCCAGCTCCAGTAGCGTATCTCAAAGTTGCTGCGCTTAAAACGCTCGTAGTTGGATCACAAACTGTTTATGTGTGGGTAAGTGAGGAACTTGATGGTGTGTCCTCACACTATCAAGTAACTGGACGGTACACTCTTGTCCGTAAGCTTGTAGACAGTAATTACACGTGAGGATAGACACTAGCCTTGAGTGAGCCGGTGTTTGTGTCTCACGGAGTGTGCCTTGAGTAAATCAGAGTGCTTAAAGCAGGCTTTACGCTTGAATGTTAAGCATGGAACGAACAATCGTGTAGGGTGTATGCTGTAGACGGCGTGAAGCTTCAGTGTACCACACCGACCACCAGTTAAGGATGTTGGTTCCTTATTGGGGTATTGATTAAGAGGAGCGGTTGGGGGCATTGGTATTTGGCAGCGAGAGGTGAAATTCTTGGACCTGCCAAGGACTAACAAATGCGAAGGCATCTGTCCAGACCGTATCCATTAATCAAGAACGATAGTGAAAGGTTCGAAGACGATCAGATACCGTCCTAGTTTTCACTGTAAACTATGCCGACCCGGGATTAGTTTGGAGTT-TATTATGCTCGGAGTTGGTCCCCCTGGGAAACCTAAAGTTTTTCGGTTGCGGGGGGAGTATGGTCGCAAGGCTGAAACTTAAAGGAATTGACGGAAGGGCACCACCAGGGGTGGAGCCTGCGGCTTAATTTGACTCAACACGGGAAAACTTACCTGGTCCGAACATCCGAAGGATACACCGACTGATAGATCGTTGTTGATGGGGTGAAAAGTGGTGCATGGCCGTTCTTAGTTCGTGGAGTGATCTGTCAGGCCAATTCCGGTAACGAACGAGACTACATTCTCCACTTGACGAGCCAAAGAAGGTACTAGGCTGTGCATGGGGTGTGCTCCCTTTGGTAAATCAATGCATTCCCATGTATTGTATCGTGGAGAGACAGCGGAATATATTACAAAATCCGAGGAAGTGTAGCTATAACAGGTCCGTGATGCCCTTAGATGTTCAGGGCTGCACGCGCGCTACAATGATAGCAACAGCGAGTTTCTGGATCGAAAGATTTGGGCAACCTTGTAATTGCTATCGTGATGGGGATTGACGTTTGTAAATACGTCATGAAAGAGGAATCCCTAGTACGTGCGATTCATTAGATCGCGCGGATTGCGTCCCTGCCCTTTGTACACACCGCCCGTCGCTACTACCGAGTGAATCGTGTCATAATGCCTTGGAAGCGGACGTTACCTGGGCTTAGTGGTGTGATGCTGCGATCAGC
>KU569313_Sphaeractinomyxon_sp_type_4_LFR2016
ATGCACGTGCTAGTTCATACATATTAAATGTGAGACTGCGGACGGCTCAGTAAATCAGTTATAATCTGCTCGATTGAAAGGTTAGTGGATAACCGTGGGAAATCTAGAGCTAATACATGCAATAATGGCATTTATTAGAAAATGACCAGCCGTTGGTAACTGACGTGGTGAATCTAGATAACTGTGCAGATCGTATGGCCTTGAGCTGACGACATTTCGATTGAATTTCTGCCCTATCAACTTTTGTCGGTAGTGTAGTGGACTACCGAGGTTTTTACGGGTGACGGGGGATCAGGGTTCGATTCCGGAGAGGGAGCCTGAGAAACGGCTACCACATCCAAGGAAGGCAGCAGGCGCGCAAATTACCCAATCCAGACAATGGGAGGTGGTGACGAAAAGTACCAGATGACGGTCGATTGTCAATTTGGAATGGAATCAATTTAAGTAATTGATTGAGAAACTACTGGAGGGCAAGTCTGGTGCCAGCAGCCGCGGTAATTCCAGCTCCAGTAGCGTATCTCAAAGTTGCTGCGCTTAAAACGCTCGTAGTTGGATCACAAACTATTCGTGAGTGGGTAAGTGAGAACCTTGGAAGTATGTCATCATACAACCGAGGAACTGGACGGTATAGTCTTGTCCGTAAGCTGATGAATAGTAATTACACGTGAGGATAGACATTAGCCTTGAGTGAGCCGATGTTTGTGTCTCACGGAGTGTGCCTTGAGTAAATCAGAGTGCTTAAAGCAGGCTTTACGCTTGAATGTTAAGCATGGAACGAACAATCGTGTAGGGTGTATACTGTACATGGTGTGAAACCTCAGTGTACCACACCGACCACCAGTTACGGATGTTGGTTCCGTATTGGGGTATTGATTAAGAGGAGCGGTTGGGGGCATTGGTATTTGACAGCGAGAGGTGAAATTCTTGGACCTGCCAAGGACTAACAAATGCGAAGGCATCTGTCCAGACCGTATCCATTAATCAAGAACGATAGTGAAAGGTTCGAAGACGATCAGATACCGTCCTAGTTTTCACTGTAAACTATGCCGACCCGGGATGAGTTTGGAGTT-ATGAATGCTCGGAGTTGGTCCCCCTGGGAAACCTAAAGTTTTTCGGTTGCGGGGGGAGTATGGTCGCAAGGCTGAAACTTAAAGGAATTGACGGAAGGGCACCACCAGGGGTGGAGCCTGCGGCTTAATTTGACTCAACACGGGAAAACTTACCTGGTCCGAACATCCGAAGGATACACCGACTGATAGATCGTTGTTGATGGGGTGAAAAGTGGTGCATGGCCGTTCTTAGTTCGTGGAGTGATCTGTCAGGCCAATCCCGGTAACGAACGAGACTACATTCTCCACTTGGCGAGCCAAAGAAGGTACTAGGCTGCATAGCGGGTGTGCTCCCTTTGGTGTAGCAATGCATTCCAGTGTATTGTATCGTGGAGAGACAGCGGAATATATTACAAAATCCGAGGAAGTGTAGCTATAACAGGTCCGTGATGCCCTTAGATGTTCAGGGCTGCACGCGCGCTACAATGATAGCAACAGCGAGTTTCTTAATCGAAAGATTTGGGCAACCTTGTAATTGCTATCGTGATGGGGATCGACGTTTGTAAATACGTCGTGAAAGAGGAATCCCTAGTACGTGCGATTCATTAGATCGCGCGGATTGCGTCCCTGCCCTTTGTACACACCGCCCGTCGCTACTACCGAGTGAATCGTGTCATAATGCCTTGGAAGCGGACGTTACCTGGGCCTTGTGGTGTGATGCTGCGATCAGC
>KU569312_Sphaeractinomyxon_sp_type_3_LFR2016
ATGCACGTGCTAGTTCATACATAACAAATGTGAGACTGCGGACGGCTCAGTAAATCAGTTATAATCTGCTCGATTGAAAGGTTATTGGATAACCGTGGGAAATCTAGAGCTAATACATGCAATTATGGCATTTATTGGATAATGACCAACCGTTGGCAGCTGACGTGGTGAATCTAGATAACTGTGCAGATCGTACGGCCTTGAGCTGACGACATTTCGATTGAATTTCTGCCCTATCAACTTTTGTCGGTAGTGTAGTGGACTACCGAGGTTTTTACGGGTGACGGGGGATCAGGGTTCGATTCCGGAGAGGGAGCCTGAGAAACGGCTACCACATCCAAGGAAGGCAGCAGGCGCGCAAATTACCCAATCCAGACAATGGGAGGTGGTGACGAAAAGTACCAGATGACGGTCGACTGTCAATTTGGAATGGAATCAATTTAAGTAATTGATTGAGAAACGACTGGAGGGCAAGTCTGGTGCCAGCAGCCGCGGTAATTCCAGCTCCAGTAGCGTATCTCAAAGTTGCTGCGCTTAAAACGCTCGTAGTTGGATCACAAACTGTTCATGGGTGGGCGAGTGAGAGTCTCAGGTGTGTGTTATCATGCAACTGAGAATCTGAACGGTGTCGTCTCTTCCGTAAGCCAATGAACAGTAATTACACGTGAGGATAGACATTAGCCTTGAGTGAGCCGGTGTTTGTGTCTCACGGAGTGTGCCTTGAGTAAATCAGAGTGCTTAAAGCAGGCTTGACGCTTGAATGTTAAGCATGGAACGAACAATCGTGTATAGTGTATACTGAATATGGTGTACTTCTTCAGTATATCACACCGACCACCAGTTACGGATGTTGGTTCCGTATTGGGGTATTGATTAAGAGGAGCGGTTGGGGGCATTGGTATTTGGCAGCGAGAGGTGAAATTCTTGGACCTGCCAAGGACTAACAAATGCGAAGGCATCTGTCCAGACCGTATCCATTAATCAAGAACGATAGTGAAAGGTTCGAAGACGATCAGATACCGTCCTAGTTTTCACCCTAAACTATGCCGACCCGGGATTAGTTTGGAGTTTTATAATGCTCGGAGTTGGTCCCCCTGGGAAACCTAAAGTTTTTCGGTTGCGGGGGGAGTATGGTCGCAAGGCTGAAACTTAAAGGAATTGACGGAAGGGCACCACCAGGGGTGGAGCCTGCGGCTTAATTTGACTCAACACGGGAAAACTTACCTGGTCCGAACATCCGAAGGATACACCGACCGATAGATCGTTGTTGATGGGGTGAAAAGTGGTGCATGGCCGTTCTTAGTTCGTGGAGTGATCTGTCAGGCCAATCCCGGTAACGAACGAGACTACTATCTCCACTTGACGTACCAAAGAAGGTACAAGGCTGCTTTGAGTGATGGCTCCCTTTGGTATAGCAATGCGTTCAAATGTATTGTATCGTGGAGAGACAGCGGAATATATAACAAAATCCGAGGAAGTGTAGCTATAACAGGTCCGTGATGCCCTTAGATGTTCAGGGCTGCACGCGCGCTACAATGATAGCAACAACGAGTTTCTGAATCGAAAGATTTGGGTAATCTTGCAATTGCTATCGTGATGGGGATCGACGTTTGTAAATACGTCGTGAAAGAGGAATCCCTAGTACGTGCGATTCATGAGATCGCGCGGATTGCGTCCCTGCCCTTTGTACACACCGCCCGTCGCTACTACCGAGTGAATCGTGTCATAATGCCTTGGAAGCGGACGTTGCCTGAGCCTTGTGGAGTGACGCTGCGATCAGC
>MH017878_Sphaeractinomyxon_sp_type_3_SR2018_18S
ATGCACGTGCTAGTTCATACATACCAAATGTGAGACTGCGGACGGCTCAGTAAATCAGTTATAATCTGCTCGATTGAAAGGTTATTGGATAACCGTGGGAAATCTAGAGCTAATACATGTA--TAGGGCATTTATTAGACAATTACCAACCGCGAACAGTTTGCGTGGTGAATCTAGATAACTGTGCAGATCGTACGGCCTAGAGCTGACGACATTTCGATTGAATTTCTGCCCTATCAACTTTTGTCGGTAGTGTAGTGGACTACCGAGGTTTTTACGGGTGACGGGGGATCAGGGTTCGATTCCGGAGAGGGAGCCTGAGAAACGGCTACCACATCCAAGGAAGGCAGCAGGCGCGCAAATTACCCAATCCAGACAATGGGAGGTGGTGACGAAAAGTACCCGATGACGATCGATTGTCAATTTGGAATGGAATCAATTTAAGCAATTGGTTGAGTAGCAACTGGAGGGCAAGTCTGGTGCCAGCAGCCGCGGTAATTCCAGCTCCAGTAGCGTATCTCAAAGTTGCTGCGCTTAAAACGCTCGTAGTTGGATCACAAACTGTGCATCGGTGGGTTGGAGGGGGAATTGGTGGTAAGTCATCTTGCGACTGGTAACTCATATGGCAACGTCTCGATCGTAAGCCAGTGGACAGTAATTGCACGTGAGGATAGACACTAGCCTTGAGTGAGCAGGTGTTTGTGTCTCACGGAGTGTGCCTTGAGTAAAACAGAGTGCTTAAAGCAGGCTATACGCTTGAATGTTAAGCATGGAACGAACAATCGTGTATGGTGTATTCTGGAAATGGTGTGATTCATCAGGATACGACACCGACCACCAGTTACGGATGTTGGTTCCGTATTGGGGTATTGATTAAGAGGAGCGGTTGGGGGCATTGGTATTTGGCAGCGAGAGGTGAAATTCTTGGACCTGCCAAGGACTAACAAATGCGAAGGCATCTGTCCAGACCGTATCCATTAATCAAGAACGATAGTGAAAGGTTCGAAGACGATCAGATACCGTCCTAGTTTTCACTGTAAACTATGCCGACCCGGGATGAGCTTGGAGCC-TGCTATGCTCGGAGTTGGTCCCCCTGGGAAACCTGAAGTTTTTCGGTTGCGGGGGGAGTATGGTCGCAAGGCTGAAACTTAAAGGAATTGACGGAAGGGCACCACCAGGGGTGGAGCCTGCGGCTTAATTTGACTCAACACGGGAAAACTTACCTGGTCCGAACATCCGAAGGATACACCGACCGATAGATCGTTGTTGATGGGGTGAAGAGTGGTGCATGGCCGTTCTTAGTTCGTGGAGTGATCTGTCGGCCTCATTGCGGTAACGAACGAGACTACTATTTCCACTTGATGAACCAAAGAAGGTAACAGGCATTATAGAGTTTATGGTCCCTTTGGTAAAGCAATGCATCTCTGTGTATTGTATCGTGGAGAGACAGCGGAATATATTACAAAATCCGAGGAAGTGTAGCTATAACAGGTCCGTGATGCCCTTAGATGTTCAGGGCTGCACGCGCGCTACAATGATAGCATCAACGAGTTTCTGGATCGAAAGATTCGGGCAATCTTGCAATTGCTATCGTGATGGGAATCGACGTTTGTAAATACGTCGTGAAAGAGGAATCCCTAGTACGTGCGATTCATGAGATCGCGCGGATTGCGTCCCTGCCCTTTGTACACACCGCCCGTCGCTACTACCGAGTGAATCGTGTCATAATGCCTTGGGAGCGGACGTTGCCTGGGCCTCGTGGCGTGACGCTGCGATCAGC
>MK203078_Myxobolus_sp_hep_SR2018_voucher_CrMhb
ATGCACGTGTTGGTACGTACATTACAAATGTGAGACTGCGGACGGCTCAGTAAATCAGTTATAATCTGCTCGATTGAAAGGTTAGTGGATAACCGTGGGAAATCTAGAGCTAATACATGCAATAATGGCATTTATTAGATAATGACCAACCGTGGGCAGCCTACGTGGTGAATCTAGATAACTGTGCAGATCGTATGGCCCTGAGCTGACGACATTTCGATTGAATTTCTGCCCTATCAACTTTGGTCGGTAGTGTAGTGGACTACCGAGGTTTTTACGGGTGACGGGGGATCAGGGTTCGATTCCGGAGAGGGAGCCTGAGAAACGGCTACCACATCCAAGGAAGGCAGCAGGCGCGCAAATTACCCAATCCAGACAATGGGAGGTGGTGACGAAAGGTACCGGATGACGGTCGATTGTCAATCTGGAATGGAACCAATTCAAGCAATTGGTTGAGAAACTACTGGAGGGCAAGTCTGGTGCCAGCAGCCGCGGTAATTCCAGCTCCAGTAGCGTATAGCAAAGTTGCTGCGCTTAAAACGCTCGTAGTTGGATCACAAACTGCTCGTCGGTGGGCTAGCGGGAGAACCAGCTGTACGTCATCGTGCAGTTGGGGGTTCGAACGGCGAGGCCTTG-CCAAAAGCTGGTGAGCAGTAATTGCACGTGAGGATAGGCATTGACCTTGAGTGAGTTGGTGTTTGTGTCTCACGGAGTGTGCCTTGAGTAAATCAGAGTGCTTAAAGCAGGCTTTACGCTTGAATGTTAAGCATGGAACGAACAATCGTGTATGGTGTATGCTGGCAGTGG-GTGCCACATCAGCATGCGACACCGACCGCCAATTACGGATGTTGGTTTCGTATTGGGGTATTGATTAAGAGGAGCGGTTGGGGGCATTGGTATTTGATAGCGAGAGGTGAAATTCTTGGACCTATCAACGACCAACAAATGCGAAGGCATCTGTCCAGACCGTATCCATTAATCAAGAACGATAGTGAAAGGTTCGAAGACGATCAGATACCGTCGTAGTTTTCACAGTAAACCATGCCGACTCGGGGTCAGCTTGGAGCTGTTCCATGTTCGGAGTTGGTCCCCCTGGGAAACCTAAAGTTTTTCGGTTGCGGGGGGAGTATGGTCGCAAGGCTGAAACTTAAAGGAATTGACGGAAGGGCACCACCAGGGGTGGAGCCTGCGGCTTAATTTGACTCAACACGGGACAACTTACCTGGTCCGAACATCCGAAGGATGCACAGACTGATAGATCTTTGTTGATGGGGTGAATAGTGGTGCATGGCCGTTCTTAGTTCGTGGAGTGATCTGTCAGGCCGATCCCGGTAACGAACGAGACTACAGTCTCCGCTTGACGAACCAGAGCAGGTACTAGGCTACACGTGAGCCGTGTTCCCTCTGGTCAGGCAATGCAGGTCCGTGTGTTGTATCACGGAGAGACAGCGGAATATATTCCAAAATCCGAGGAAGTGTAGCTATAACAGGTCCGTGATGCCCTAAGATGTTCAGGGCTGCACGCGCGCTACAATGATATTAACAACGAGTTTCTGAATCGAGAGATTTGGGCAATCTTGCAATTGATATCGTGATGGGGATTGACGTTTGTAAATACGTCGTGAAAGAGGAATCCCTAGTACGTGCGATTCACTAGATCGCGCGGATTGCGTCCCTGCCCTTTGTACACACCGCCCGTCGCTACTACCGAGTGAATCGTGTCATGATACCTTGGGAGCGGACGTCGCCTGGGCCTCGTGGAGTGATGCTGCAATCAGC
>MK203077_Myxobolus_sp_ren_SR2018_voucher_CrMr
ATGCACGTGTTGGTACGTACATTACAAATGTGAGACTGCGGACGGCTCAGTAAATCAGTTATAATCTGCTCGATTGAAAGGTTATTGGATAACCGTGGGAAATCTAGAGCTAATACATGCAATAATGGCATTTATTARATAATGACCAACCGTGGGTAGCCTACGTGGTGAATCTAGATAACTGTGCAGATCGTATGGCCTTGAGCTGACGACATTTCGATTGAATTTCTGCCCTATCAACTTTTGTCGGTAGTGTAGTGGACTACCGAGGTTTTTACGGGTGACGGGGGATCAGGGTTCGATTCCGGAGAGGGAGCCTGAGAAACGGCTACCACATCCAAGGAAGGCAGCAGGCGCGCAAATTACCCAATCCAGACAATGGGAGGTGGTGACGAAAAGTACCGGATGACGATCGATTGTCAATCTGGAATGGAACCAATTCAAGCAATTGGTTGAGAAACTACTGGAGGGCAAGTCTGGTGCCAGCAGCCGCGGTAATTCCAGCTCCAGTAGCGTATAGCAAAGTTGCTGCGCTTAAAACGCTCGTAGTTGGATCACAAACTGCTCGCCGGTGGGCTAGGGGGAAAACCGGCTGTACGTCATCGTGCAGTTGGCGATTCGAACAGCGTGGCTTTG-CCAAAAGCTGGTGGGTGGTAATTGCACGTGAGGATAGGCATTGACCTTGAGTGAGTTGGTGTTTGTGTCTCACGGAGTGTGCCTTGAGTAAATCAGAGTGCTTAAAGCAGGCTTGACGCTTGAATGTTAAGCATGGAACGAACAATCGTGTATGGTGTATGCTGGCAGTGG-GTGCCTCATCAGCATGCGACACCGACCACCAATTACGGATGTTGGTTTCGTATTGGGGTATCGATTAAGAGGAGCGGTTGGGGGCATTGGTATTTGATAGCGAGAGGTGAAATTCTTGGACCTATCAACGACTAACAAATGCGAAGGCATCTGTCCAGACCGTATCCATTAATCAAGAACGATAGTGAAAGGTTCGAAGACGATCAGATACCGTCGTAGTTTTCACAGTAAACCATGCCGACTCGGGGTCAGCTTGGAGCTGTTCCATGCTCGGAGTTGGTCCCCCTGGGAAACCTAAAGTTTTTCGGTTGCGGGGGGAGTATGGTCGCAAGGCTGAAACTTAAAGGAATTGACGGAAGGGCACCACCAGGGGTGGAGCCTGCGGCTTAATTTGACTCAACACGGGACAACTTACCTGGTCCGAACATCCGAAGGATACACAGACTGATAGATCTTTGTTGATGGGGTGAATAGTGGTGCATGGCCGTTCTTAGTTCGTGGAGTGATCTGTCAGGTTGATTCCGGTAACGAACGAGACTACAGTCTCCGGTTGACGAACCAGAGCAGGTACTAGGCTACACGTGAGCCGTGTTCCCTCTGGTAATGCAATGCAGGTC-CTGTAGTGTATCACGGAGAGACAGCGGAATATATTCCAAAATCCGAGGAAGTGTAGCTATAACAGGTCCGTGATGCCCTAAGATGTTCAGGGCTGCACGCGCGCTACAATGATATTAACAACGAGTTTCTGAATCGAAAGATTTGGGCAATCTTGCAATTAATATCGTGATGGGGATTGACGTTTGTAAATACGTCATGAAAGAGGAATCCCTAGTACGTGCGATTCACTAGATCGCGCGGATTGCGTCCCTGCCCTTTGTACACACCGCCCGTCGCTACTACCGAGTGAATCGTGTCATGATACCTTGGGAGCGGACGTCGCCTGGGCCTCGTGGAGTGATGCTGCGATCAGC
>KU569315_Sphaeractinomyxon_sp_type_6_LFR2016
ATGCACGTGAAAGTTCATACATGTAAAATGTGAGACTGCGGACGGCTCAGTAAATCAGTTATAATCTGCTCGATTGAAAGGTTAGTGGATAACCGTGGGAAATCTAGAGCTAATACATGCAATAGTGGCATTTATTAGAAAGTGACCAGCCGTGGATAATCTACGTGGTGAATCTAGATAACTGTGCAGATCGTACGGCCTTGAGCTGACGACATTTCGATTGAATTACTGCCCTATCAACTTTTGTCGGTAGTGTAGTGGACTACCGAGGTTTTTACGGGTGACGGGGGATCAGGGTTCGATTCCGGAGAGGGAGCCTGAGAAACGGCTACCACATCCAAGGAAGGCAGCAGGCGCGCAAATTACCCAATCCAGACAATGGGAGGTGGTGACGAAAAGTACCGGATGACGATCGATTGTCAATCTGGAATGGAATCAATTTAAGAAATTGATTGAGAAACGACTGGAGGGCAAGTCTGGTGCCAGCAGCCGCGGTAATTCCAGCTCCAGTAGCGTATCTCAAAGTTGCTGCGCTTAAAACGCTCGTAGTTGGATCACAAACTGTTGGGGGGTAGGAAAGTGGGAAAATGTAGCGTGTGTCATCATGCGTTATGTGATTCATATGGCATAGTCTCAACTATTTGCCAACCAATAGTAATTACGCGTGAGGATAGACATTAGCCTTGAGTGAGCAGATGTCTGTGTCTCGCGGAGTGTGCCTTGAGTAAATCAGAGTGCTTAAAGCAGGCTTGACGCTTGAATGTTAAGCATGGAACGAACAATCGTGTATAGTGTACGCTGACTATGGTGTAATTCAGCAGTGTACGACACCGACCACCAGTTACGGATGTTGGTTCCGTATTGGGGTAACGATTAAGAGGAGCGGTTGGGGGCATTGGTATTTGGCAGCGAGAGGTGAAATTCTTGGACCTGCCAAGGACTAACAAATGCGAAGGCATCTGCCCAGACCGTATCCATTAATCAAGAACGATAGTGAAAGGTTCGAAGACGATCAGATACCGTCCTAGTTTTCACTGTAAACTATGCCGACTCGGGGTCAGTTTGGAGCTTATCCACGCTCGAGGTTGGTCCCCCTGGGAAACCTAAAGTTTTTCGGTTGCGGGGGGAGTATGGTCGCAAGGCTGAAACTTAAAGGAATTGACGGAAGGGCACCACCAGGGGTGGAGCCTGCGGCTTAATTTGACTCAACACGGGAAAACTTACCTGGTCCGAACATCTGAAGGATGCACAGACTGATAGATCTTTGTTGATGAGGTGAAAAGTGGTGCATGGCCGTTCTTAGTTCGTGGAGTGATCTGTCAGGCCTATCCCGGTAACGAACGAGACTACGGTCTCCACTTGACGCACCGGAGAAGGCTGTAGGCAACATTGAGCCAGTGTACCCTCCGGT-AAGCAATGCTTAGCAATGTATTGTATCGTGGAGAGACAGCGGAATATATT-CAAAATCCGAGGAAGTGTAGCTATAACAGGTCCGTGATGCCCTTAGATGTTCAGGGCTGCACGCGCGCTACAATGATAGCAACAACGAGTTCCTAGATCGAAAGATCCGGGCAATCTTGCAATTGCTATCGTGATGGGGATCGATGTTTGTAAATACGTCGTGAAAGAGGAATCCCTAGTACGTGCGATTCATGAGATCGCGCGGATTGCGTCCCTGCCCTTTGTACACACCGCCCGTCGCTACTACCGAGTGAATCGTGTCATGATGCCTTGGGAGCGGACGTCGCCTGGGCCTTGCGGAGTGATGCTGCAATCAGC
>KU569314_Sphaeractinomyxon_sp_type_5_LFR2016
ATGCACGTGCTAGTTCATACATTGTAAATGTGAGACTGCGGACGGCTCAGTAAATCAGTTATAATCTGCTCGATTGAAAGGTTATTGGATAACCGTGGGAAATCTAGAGCTAATACATGCAATTATGGCATTTATTAGAACATGACCAACCGTGGATAGTCTACGTGGTGAATCTAGATAACTGTGCAGATCGTATGGCCTTGAGCTGACGACATTTCGATTGAATTTCTGCCCTATCAACTTTTGTCGGTAGTGTAGTGGACTACCGAGGTTTTTACGGGTGACGGGGGATCAGGGTTCGATTCCGGAGAGGGAGCCTGAGAAACGGCTACCACATCCAAGGAAGGCAGCAGGCGCGCAAATTACCCAATCCAGACAATGGGAGGTGGTGACGAAAAGTACCGGATGACGGTCGACTGTCAATCTGGAATGGAATCAATTTAACAAATTGGTTGAGAAACGACTGGAGGGCAAGTCTGGTGCCAGCAGCCGCGGTAATTCCAGCTCCAGTAGCGTATCTCAAAGTTGCTGCGCTTAAAACGCTCGTAGTTGGATCACAAACTACTGGGGGGTAGGAGAGTGGGAAAAGTTTGGGTGCGTCATCGCATGGCAAATGATTCCGATGGCATAGTCTCTACTATATGCCACCCGGTAGTAATTACGCGTGAGGATAGACATTGGCCTTGAATGAGCAGATGTTTGTGTCTCGCGGAGTGTGCCTTGAGTAAATCAGAGTGCTTAAAGCAGGCTATACGCTTGAATGTTAAGCATGGAACGAAAAAACATATATGGTGTACGCTGAGCATGGTGTGATTCTTCAGTGTACCACACCGACCACCAGTTACGGATGTTGGTTCCGTATTGGGGTATTGATTAAGAGGAGCGGTTGGGGGCATTGGTATTTGGCAGCGAGAGGTGAAATTCTTGGACCTGTCAAGGACTAACAAATGCGAAGGCATCTGTCCAGACCGTATCCATTAATCAAGAACGATAGTGAAAGGTTCGAAGACGATCAGATACCGTCCTAGTTTTCACTGTAAACTATGCCGACCCGGGATTAGTTTGGAGCA-TACTACGCTCGAGGTTGGTCCCCCTGGGAAACCTAAAGTTTTTCGGTTGCGGGGGGAGTATGGTCGCAAGGCTGAAACTTAAAGGAATTGACGGAAGGGCACCACCAGGGGTGGAGCCTGCGGCTTAATTTGACTCAACACGGGAAAACTTACCTGGTCCGAACATCCGAAGGATACACAGACTGATAGATCTTTGTTGATGGGGTGAAAAGTGGTGCATGGCCGTTCTTAGTTCGTGGAGTGATCTGTCAGGCCCATCCCGGTAACGAACGAGACTACGATCACCATTTGGCGAACCGGAGAAGGCAGGAGGCAACATTATGTCTTTGTTCCCTCCGGTGGAGCAATGCATCAGCATGTAGTGTTTCATGGTGAGACAGCGGAATATACA-CAAAATCCGAGGAAGTGTAGCTATAACAGGTCCGTGATGCCCTTAGATGTTCAGGGCTGCACGCGCGCTACAATGATAGCAACAACGAGTTTCTGGATCGAAAGATTTGGGTAATCTTGCAATTGCTATCGTGATGGGGATCGACGTTTGTAAATACGTCGTGAAAGAGGAATCCCTAGTACGTGCGATTCATTAGATCGCGCGGATTGCGTCCCTGCCCTTTGTACACACCGCCCGTCGCTACTACCGAGTGAATCGTGTCATAATGCCTTGGGAGCGGACGTTGCCTGGGCCTTGTGGAGTGACGCTGCAATCAGC
>MN822014_Myxobolus_episquamalis_isolate_8
--------------------------------------------------------------------------------------------------------------------------------------------------------------------------------------------------------------------------------------------------------------------------------------------------------------------AGAGGGAGCCTGAGAAACGGCTACCACATCCAAGGAAGGCAGCAGGCGCGCAAATTACCCAATCCAGACAATGGGAGGTGGTGACGAAAAGTACCGGATGACGATCGATTGTCAATTCGGAATGGAATCAATTTAAGCAATTGGTTGAGAAACGACTGGAGGGCAAGTCTGGTGCCAGCAGCCGCGGTAATTCCAGCTCCAGTAGCGTATCTCAAAGTTGCTGCGCTTAAAACGCTCGTAGTTGGATCACAAACTATGCAACGGTTGATATAAGGAAGATTTGGCAGTATGTCATCATATTGTTGATGATTCATCTGGGTTATCGTGA-TCATAAGCTGGGGTGTAGTAATTGCATGTGAGGATAGATATTGGCCTTGAGTGAGCTGATGTTTGTGTCTCGCAGAGTGTGCCTTGAGTAAATCAGAGTGCTTAAAGCAGGCTTGACGCTTGAATGTTAAGCATGGAACGAACAATCGTGTATGGTGTATATTGGGTATTGAGGAAATCATCAATGTACGACACCGACCACCAATAACGGATGTTGGTTCCGTCATGGGGTATCGATTAAGAGGAGCGGTTGGGGGCATTGGTATTTGGCAGCGAGAGGTGAAATTCTTGGACCTGTCAAGGACTAACAAATGCGAAGGCATCTGTCCAGACCGTATCCATTAATCAAGAACGATAGTGAGAGGTTCGAAGACGATCAGATACCGTCCTAGTTCTCACCGTAAACTATGCCGACCCGGGATCAGTTTGGAGCTGTTCCATGCTCGGAGTTGGTCCCCCTGGGAAACCTAAAGTTTTTCGGTT--------------------------------------------------------------------------------------------------------------------------------------------------------------------------------------------------------------------------------------------------------------------------------------------------------------------------------------------------------------------------------------------------------------------------------------------------------------------------------------------------------------------------------------------------------------------------------------------------------------------------------------------------------------------------------------
>KC733437_2_Myxobolus_episquamalis
-----------------------------------CTGCGGACGGCTCAGTAAATCAGTTATAATCTGCTCGATTGAAGGGTTATTGGATAACCGTGGGAAATCTAGAGCTAATACATGTAATAATGGCATTTATTAGACAATTACCAATCGTAGGGAACCTATGTGGTGAATCTAGATAACTTTGCAGATCGTATGGCCAAGAGCTGACGACATTTCGATTGAATTTCTGCCCTATCAACTATTGTCGGTAGTGTAGTGGACTACCGAGGTTTTTACGGGTGACGGGGGATCAGGGTTCGATTCCGGAGAGGGAGCCTGAGAAACGGCTACCACATCCAAGGAAGGCAGCAGGCGCGCAAATTACCCAATCCAGACAATGGGAGGTGGTGACGAAAAGTACCGGATGACGATCGATTGTCAATTCGGAATGGAATCAATTTAAGCAATTGGTTGAGAAACGACTGGAGGGCAAGTCTGGTGCCAGCAGCCGCGGTAATTCCAGCTCCAGTAGCGTATCTCAAAGTTGCTGCGCTTAAAACGCTCGTAGTTGGATCACAAACTATGCAACGGTTGATATAAGGAAGATTTGGCAGTATGTCATCATATTGTTGATGATTCATCTGGGTTATCGTGA-TCATAAGCTGGGGTGTAGTAATTGCATGTGAGGATAGATATTGGCCTTGAGTGAGCTGATGTTTGTGTCTCGCAGAGTGTGCCTTGAGTAAATCAGAGTGCTTAAAGCAGGCTTGACGCTTGAATGTTAAGCATGGAACGAACAATCGTGTATGGTGTATATTGGGTATTGAGGAAATCATCAATGTACGACACCGACCACCAATAACGGATGTTGGTTCCGTCATGGGGTATCGATTAAGAGGAGCGGTTGGGGGCATTGGTATTTGGCAGCGAGAGGTGAAATTCTTGGACCTGTCAAGGACTAACAAATGCGAAGGCATCTGTCCAGACCGTATCCATTAATCAAGAACGATAGTGAGAGGTTCGAAGACGATCAGATACCGTCCTAGTTCTCACCGTAAACTATGCCGACCCGGGATCAGTTTGGAGCTGTTCCATGCTCGGAGTTGGTCCCCCTGGGAAACCTAAAGTTTTTCGGTTGCGGGGGGAGTATGGTCGCAAGGCTGAAACTTAAAGGAATTGACGGAAGGGCACCACCAGGGGTGGAGCCTGCGGCTTAATTTGACTCAACACGGGAAAACTTACCTGGTCCGAACATCCGAAGGATACACAGACTAATAGATCTTTGTTGATGGGGTGAAAAGTGGTGCATGGCCGTTCTTAGTTCGTGGAGTGATCTGTCAGGCCAATCCCGGTAACGAACGAGACTACATTCTCCATTTGACGAATTAGAGAAGACCGGGGGAAGTATGTAGCTTATACTCCCTCTGGTTTAGCAATGTACG---GTACGTTGTATCATGGAGAGACAGCGGAATATATTACAAAATCCGAGGAAGTGTAGCTATAACAGGTCCGTGATGCCCTTAGATGTTCAGGGCTGCACGCGCGCTACAATGATGGCAACAACGAGTTTCTAAATCGAAAGATTTGGGTAATCTTGCAATTGTCATCGTGATGGGGATCGACGTTTGTAAATACGTCGTGAAAGAGGAATCCCTAGTACGTGCGATTCATGAGATCGCGCGGATTGCGTCCCTGCCCTTTGTACACACCGCCCGTCGCTACTACCGAGTGAATGGTGTCATAATACCTTGGGAG-----------------------------------------
>JF810537_Myxobolus_episquamalis
-----------------------------------CTGCGGACGGCTCAGTAAATCAGTTATAATCTGCTCGATTGAAGGGTTATTGGATAACCGTGGGAAATCTAGAGCTAATACATGTAATAATGGCATTTATTAGACAATTACCAATCGTAGGGAACCTATGTGGTGAATCTAGATAACTTTGCAGATCGTATGGCCAAGAGCTGACGACATTTCGATTGAATTTCTGCCCTATCAACTATTGTCGGTAGTGTAGTGGACTACCGAGGTTTTTACGGGTGACGGGGGATCAGGGTTCGATTCCGGAGAGGGAGCCTGAGAAACGGCTACCACATCCAAGGAAGGCAGCAGGCGCGCAAATTACCCAATCCAGACAATGGGAGGTGGTGACGAAAAGTACCGGATGACGATCGATTGTCAATTCGGAATGGAATCAATTTAAGCAATTGGTTGAGAAACGACTGGAGGGCAAGTCTGGTGCCAGCAGCCGCGGTAATTCCAGCTCCAGTAGCGTATCTCAAAGTTGCTGCGCTTAAAACGCTCGTAGTTGGATCACAAACTATGCAACGGTTGATATAAGGAAGATTTGGCAGTATGTCATCATATTGTTGATGATTCATCTGGGTTATCGTGA-TCATAAGCTGGGGTGTAGTAATTGCATGTGAGGATAGATATTGGCCTTGAGTGAGCTGATGTTTGTGTCTCGCAGAGTGTGCCTTGAGTAAATCAGAGTGCTTAAAGCAGGCTTGACGCTTGAATGTTAAGCATGGAACGAACAATCGTGTATGGTGTATATTGGGTATTGAGGAAATCATCAATGTACGACACCGACCACCAATAACGGATGTTGGTTCCGTCATGGGGTATCGATTAAGAGGAGCGGTTGGGGGCATTGGTATTTGGCAGCGAGAGGTGAAATTCTTGGACCTGTCAAGGACTAACAAATGCGAAGGCATCTGTCCAGACCGTATCCATTAATCAAGAACGATAGTGAGAGGTTCGAAGACGATCAGATACCGTCCTAGTTCTCACCGTAAACTATGCCGACCCGGGATCAGTTTGGAGCTGTTCCATGCTCGGAGTTGGTCCCCCTGGGAAACCTAAAGTTTTTCGGTTGCGGGGGGAGTATGGTCGCAAGGCTGAAACTTAAAGGAATTGACGGAAGGGCACCACCAGGGGTGGAGCCTGCGGCTTAATTTGACTCAACACGGGAAAACTTACCTGGTCCGAACATCCGAAGGATACACAGACTAATAGATCTTTGTTGATGGGGTGAAAAGTGGTGCATGGCCGTTCTTAGTTCGTGGAGTGATCTGTCAGGCCAATCCCGGTAACGAACGAGACTACATTCTCCATTTGACGAATTAGAGAAGACCGGGGGAAGTATGTAGCTTATACTCCCTCTGGTTTAGCAATGTACG---GTACGTTGTATCATGGAGAGACAGCGGAATATATTACAAAATCCGAGGAAGTGTAGCTATAACAGGTCCGTGATGCCCTTAGATGTTCAGGGCTGCACGCGCGCTACAATGATGGCAACAACGAGTTTCTAAATCGAAAGATTTGGGTAATCTTGCAATTGTCATCGTGATGGGGATCGACGTTTGTAAATACGTCGTGAAAGAGGAATCCCTAGTACGTGCGATTCATGAGATCGCGCGGATTGCGTCCCTGCCCTTTGTACACACCGCCCGTCGCTACTACCGAGTGAATGGTGTCATAATACCTTGGGAG-----------------------------------------
>MK012069_Myxobolus_episquamalis_isolate_ES2018ERU
-------------------------------------------------------------------------------------------------------------------------------------------------------------------------------------------------------------------------------------------------------------TGTAGTGGACTACCGAGGTTTTTACGGGTGACGGGGGATCAGGGTTCGATTCCGGAGAGGGAGCCTGAGAAACGGCTACCACATCCAAGGAAGGCAGCAGGCGCGCAAATTACCCAATCCAGACAATGGGAGGTGGTGACGAAAAGTACCGGATGACGATCGATTGTCAATTCGGAATGGAATCAATTTAAGCAATTGGTTGAGAAACGACTGGAGGGCAAGTCTGGTGCCAGCAGCCGCGGTAATTCCAGCTCCAGTAGCGTATCTCAAAGTTGCTGCGCTTAAAACGCTCGTAGTTGGATCACAAACTATGCAACGGTTGATATAAGGAAGATTTGGCAGTATGTCATCATATTGTTGATGATTCATCTGGGTTATCGTGA-TCATAAGCTGGGGTGTAGTAATTGCATGTGAGGATAGATATTGGCCTTGAGTGAGCTGATGTTTGTGTCTCGCAGAGTGTGCCTTGAGTAAATCAGAGTGCTTAAAGCAGGCTTGACGCTTGAATGTTAAGCATGGAACGAACAATCGTGTATGGTGTATATTGGGTATTGAGGAAATCATCAATGTACGACACCGACCACCAATAACGGATGTTGGTTCCGTCATGGGGTATCGATTAAGAGGAGCGGTTGGGGGCATTGGTATTTGGCAGCGAGAGGTGAAATTCTTGGACCTGTCAAGGACTAACAAATGCGAAGGCATCTGTCCAGACCGTATCCATTAATCAAGAACGATAGTGAGAGGTTCGAAGACGATCAGATACCGTCCTAGTTCTCACCGTAAACTAT----------------------------------------------------------------------------------------------------------------------------------------------------------------------------------------------------------------------------------------------------------------------------------------------------------------------------------------------------------------------------------------------------------------------------------------------------------------------------------------------------------------------------------------------------------------------------------------------------------------------------------------------------------------------------------------------------------------------------------------------------------------
>MK329248_Myxobolus_episquamalis
----------------------------TGTGAGACTGCGGACGGCTCAGTAAATCAGTTATAATCTGCTCGATTGAAGGGTTATTGGATAACCGTGGGAAATCTAGAGCTAATACATGTAATAATGGCATTTATTAGACAATTACCAATCGTAGGGAACCTATGTGGTGAATCTAGATAACTTTGCAGATCGTATGGCCAAGAGCTGACGACATTTCGATTGAATTTCTGCCCTATCAACTATTGTCGGTAGTGTAGTGGACTACCGAGGTTTTTACGGGTGACGGGGGATCAGGGTTCGATTCCGGAGAGGGAGCCTGAGAAACGGCTACCACATCCAAGGAAGGCAGCAGGCGCGCAAATTACCCAATCCAGACAATGGGAGGTGGTGACGAAAAGTACCGGATGACGATCGATTGTCAATTCGGAATGGAATCAATTTAAGCAATTGGTTGAGAAACGACTGGAGGGCAAGTCTGGTGCCAGCAGCCGCGGTAATTCCAGCTCCAGTAGCGTATCTCAAAGTTGCTGCGCTTAAAACGCTCGTTGTTGGATCACAAACTATGCAACGGTTGATATTAGGAAGATTTGGCAGTATGTCATCATATTGTTGATGATTCATCTGGGTTATCGTGA-TCATAAGCTGGGGTGTAGTAATTGCATGTGAGGATAGATATTGGCCTTGAGTGAGCTGATGTTTGTGTCTCGCAGAGTGTGCCTTGAGTAAATCAGAGTGCTTAAAGCAGGCTTGACGCTTGAATGTTAAGCATGGAACGAACAATCGTGTATGGTGTATATTGGGTATTGAGGAAATCATCAATGTACGACACCGACCACCAATAACGGATGTTGGTTCCGTCATGGGGTATCGATTAAGAGGAGCGGTTGGGGGCATTGGTATTTGGCAGCGAGAGGTGAAATTCTTGGACCTGTCAAGGACTAACAAATGCGAAGGCATCTGTCCAGACCGTATCCATTAATCAAGAACGATAGTGAGAGGTTCGAAGACGATCAGATACCGTCCTAGTTCTCACCGTAAACTATGCCGACCCGGGATCAGTTTGGAGCTGTTCCATGCTCGGAGTTGGTCCCCCTGGGAAACCTAAAGTTTTTTGGTTGCGGGGGGAGTATGGTCGCAAGGCTGAAACTTAAAGGAATTGACGGAAGGGCACCACCAGGGGTGGAGCCTGCGGCTTAATTTGACTCAACACGGGAAAACTTACCTGGTCCGAACATCCGAAGGATACACAGACTAATAGATCTTTGTTGATGGGGTGAAAAGTGGTGCATGGCCGTTCTTAGTTCGTGGAGTGATCTGTCAGGCCAATCCCGGTAACGAACGAGACTACATTCTCCATTTGACGAATTAGAGAAGACCGGGGGAAGTATGTAGCTTATACTCCCTCTGGTTTAGCAATGTACG---GTACGTTGTATCATGGAGAGACAGCGGAATATATTACAAAATCCGAGGAAGTGTAGCTATAACAGGTCCGTGATGCCCTTAGATGTTCAGGGCTGCACGCGCGCTACAATGATGGCAACAACGAGTTTCTAAATCGAAAGATTTGGGTAATCTTGCAATTGTCATCGTGATGGGGATCGACGTTTGTAAATACGTCGTGAAAGAGGAATCCCTAGTACGTGCGATTCATGAGATCGCGCGGATTGCGTCCCTGCCCTTTGTACACACCGCCCGTCGCTACTACCGAGTGAATGGTGTCATAATACCTTGG--------------------------------------------
>AY129312_Myxobolus_episquamalis
---------------------------------------------------------------------------------------------------------------------TGTAATAATGGCATTTATTAGACAATTACCAATCGTAGGGAACCTATGTGGTGAATCTAGATAACTTTGCAGATCGTATGGCCAAGAGCTGACGACATTTCGATTGAATTTCTGCCCTATCAACTATTGTCGGTAGTGTAGTGGACTACCGAGGTTTTTACGGGTGACGGGGGATCAGGGTTCGATTCCGGAGAGGGAGCCTGAGAAACGGCTACCACATCCAAGGAAGGCAGCAGGCGCGCAAATTACCCAATCCAGACAATGGGAGGTGGTGACGAAAAGTACCGGATGACGATCGATTGTCAATTCGGAATGGAATCAATTTAAGCAATTGGTTGAGAAACGACTGGAGGGCAAGTCTGGTGCCAGCAGCCGCGGTAATTCCAGCTCCAGTAGCGTATCTCAAAGTTGCTGCGCTTAAAACGCTCGTTGTTGGATCACAAACTATGCAACGGTTGATATTAGGAAGATTTGGCAGTATGTCATCATATTGTTGATGATTCATCTGGGTTATCGTGA-TCATAAGCTGGGGTGTAGTAATTGCATGTGAGGATAGATATTGGCCTTGAGTGAGCTGATGTTTGTGTCTCGCAGAGTGTGCCTTGAGTAAATCAGAGTGCTTAAAGCAGGCTTGACGCTTGAATGTTAAGCATGGAACGAACAATCGTGTATGGTGTATATTGGGTATTGAGGAAATCATCAATGTACGACACCGACCACCAATAACGGATGTTGGTTCCGTCATGGGGTATCGATTAAGAGGAGCGGTTGGGGGCATTGGTATTTGGCAGCGAGAGGTGAAATTCTTGGACCTGTCAAGGACTAACAAATGCGAAGGCATCTGTCCAGACCGTATCCATTAATCAAGAACGATAGTGAGAGGTTCGAAGACGATCAGATACCGTCCTAGTTCTCACCGTAAACTATGCCGACCCGGGATCAGTTTGGAGCTGTTCCATGCTCGGAGTTGGTCCCCCTGGGAAACCTAAAGTTTTTTGGTTGCGGGGGGAGTATGGTCGCAAGGCTGAAACTTAAAGGAATTGACGGAAGGGCACCACCAGGGGTGGAGCCTGCGGCTTAATTTGACTCAACACGGG-AAACTTACCTGGTCCGAACATCCGAAGGATACACAGACTAATAGATCTTTGTTGATGGGGTGAAAAGTGGTGCATGGCCGTTCTTAGTTCGTGGAGTGATCTGTCAGGCCAATCCCGGTAACGAACGAGACTACATTCTCCATTTGACGAATTAGAGAAGACCGGGGGAAGTATGTAGCTTATACTCCCTCTGGTTTAGCAATGTACG---GTACGTTGTATCATGGAGAGACAGCGGAATATATTACAAAATCCGAGGAAGTGTAGCTATAACAGGTCCGTGATGCCCTTAGATGTTCAGGGCTGCACGCGCGCTACAATGATGGCAACAACGAGTTTCTAAATCGAAAGATTTGGGTAATCTTGCAATTGTCATCGTGATGGGGATCGACGTTTGTAAATACGTCGTGAAAGAGGAATCCCTAGTACGTGCGATTCATGAGATCGCGCGGATTGCGTCCCTGCCCTTT-----------------------------------------------------------------------------------------------
>MN037506_Sphaeractinomyxon_sp_type_1_SR2019
ATGCAGGTGATAGTTCATACATTTAAAATGTGAGACTGCGGAAGGCTCAGTAAATCAGTTATAATCTGCTCGATTGATAGGTTATTGGATAACCGTGGGAAATCTAGAGCTAATACATGTAATTATGGCATTTATTAGACAATTACCAATCGTGG--AACTCATGTGGTGAATCTAGATAACTTAGCAGATCGTATGGCCTAGTGCCGGCGATGTTTCGATTGAATTTCTGCCCTATCAACTATTGTCGGTAGTGTAGTGGACTACCGAGGTTTTTACGGGTGACGGGGGATCAGGGTTCGATTCCGGAGAGGGAGCCTGAGAAACGGCTACCACATCCAAGGAAGGCAGCAGGCGCGCAAATTACCCAATCCAGACAATGGGAGGTGGTGACGAAAAGTACCAGATGACGGCCGGTTGTCAATCTGGAATGGAATCAATTTAAGCAATTGATTGAGGAACGACTTGAGGGCAAGTCTGGTGCCAGCAGCCGCGGTAATTCCAGCTCAAGTAGCGTATCCCAAAGTTGCTGCGCTTAAAACGCTCGTAGTTGGATCACAAACTATATGCGAGTTGGCGTGTTAAGGATTCAACGGAATGTCCTCATTTCGCGGATGATTTATGTGGTGCAGTTTCATCCGTAGGCTTGTGTGTAGTAATTGCACGTGAGGATAGACATTCGCCTTGAATGAGTAGATGTCTGTGTCTCACGGAGTGTGCCTTGAATAAATCAAAGTGCTTAAAGCAGGCTATACGCTTGAATGTTAAGCATGGAACGAACAATCGTGTAGGGTGCATGATGATTTATGGGCGATTCATCATCATGTGACACCGACCACCAATAACGGATGTTGGTTCCGTATTGGGGTATTGATTAAGAGGAGCGGTTGGGGGCATTGGTATTTGGCAGCGAGAGGTGAAATTCTTGGACCTGCCAAGGACTAACAAATGCGAAGGCATCTGTCCAGACCGTATCCATTAATCAAGAACGATAGTGAGAGGTTCGAAGACGATCAGATACCGTCCTAGTTCTCACTGTAAACCATGCCGACCCGGGATCAGTTTGGAGCTATTCCATGCTCGGAGTTGGTCCCCCTGGGAAACCTAAAGTTTTTCGGTTGCGGGGGGAGTATGGTCGCAAGGCTGAAACTTAAAGGAATTGACGGAAGGGCACCACCAGGGGTGGAGCCTGCGGCTTAATTTGACTCAACACGGGAAAACTTACCTGGTCCGAACATCCGTAGGATACACAGACTAATAGATCTTTGTTGATGGGGTGAAAAGTGGTGCATGGCCGTTCTTAGTTCGTGGAGTGATCTGTCAGGCCAATCCCGGTAACGAACGAGACTACAAACTCCATTTGACGCGCTGAAGAATGCGCTAGGCAGTATTAAGGCAATACTCCCTTTGGTTACACAACGTAT----ATACGTTGCATCATGGAGTGACGGCGGTATATATT-CAAAAACCGAGGAAGTGTAGCTATAACAGGTCCGTGATGCCCTTAGATGTTCAGGGCTGCACGCGCGCTACAATGATAGCAACAACGAGTTTCTAGATCGAGAGATCCGGGTAATCTTGCAATTGCTATCGTGATGGGGATCGACGCTTGTAAATGTGTCGTGAAAGAGGAATCCCTAGTACACGCGATTCAT-AGATCGCATGGATTGCGTCCCTGCCCTTTGTACACACCGCCCGTCGCTACTACCGAGTGAATGGTGTCATGATACCTTGGGAGCGGACGTCCTCTGGGTAACACGGTTGGATGCTGCAATCAGC
>MK203082_Myxobolus_sp_mug_SR2018_voucher_McMg
ATGCAGGTGATAGTTCATACATTTAAAATGTGAGACTGCGGAAGGCTCAGTAAATCAGTTATAATCTGCTCGATTGATAGGTTATTGGATAACCGTGGGAAATCTAGAGCTAATACATGTAATTATGGCATTTATTAGACAATTACCAATCGTGG--AACTCATGTGGTGAATCTAGATAACTTAGCAGATCGTATGGCCTAGTGCCGGCGATGTTTCGATTGAATTTCTGCCCTATCAACTATTGTCGGTAGTGTAGTGGACTACCGAGGTTTTTACGGGTGACGGGGGATCAGGGTTCGATTCCGGAGAGGGAGCCTGAGAAACGGCTACCACATCCAAGGAAGGCAGCAGGCGCGCAAATTACCCAATCCAGACAATGGGAGGTGGTGACGAAAAGTACCAGATGACGGCCGGTTGTCAATCTGGAATGGAATCAATTTAAGCAATTGATTGAGGAACGACTTGAGGGCAAGTCTGGTGCCAGCAGCCGCGGTAATTCCAGCTCAAGTAGCGTATCCCAAAGTTGCTGCGCTTAAAACGCTCGTAGTTGGATCACAAACTATATGCGAGTTGGCGTGTTAAGGATTCAACGGAATGTCCTCATTTCGCGGATGATTTATGTGGTGCAGTTTCATCCGTAGGCTTGTGTGTAGTAATTGCACGTGAGGATAGACATTCGCCTTGAATGAGTAGATGTCTGTGTCTCACGGAGTGTGCCTTGAATAAATCAAAGTGCTTAAAGCAGGCTATACGCTTGAATGTTAAGCATGGAACGAACAATCGTGTAGGGTGCATGATGATTTATGGGCGATTCATCATCATGTGACACCGACCACCAATAACGGATGTTGGTTCCGTATTGGGGTATTGATTAAGAGGAGCGGTTGGGGGCATTGGTATTTGGCAGCGAGAGGTGAAATTCTTGGACCTGCCAAGGACTAACAAATGCGAAGGCATCTGTCCAGACCGTATCCATTAATCAAGAACGATAGTGAGAGGTTCGAAGACGATCAGATACCGTCCTAGTTCTCACTGTAAACCATGCCGACCCGGGATCAGTTTGGAGCTATTCCATGCTCGGAGTTGGTCCCCCTGGGAAACCTAAAGTTTTTCGGTTGCGGGGGGAGTATGGTCGCAAGGCTGAAACTTAAAGGAATTGACGGAAGGGCACCACCAGGGGTGGAGCCTGCGGCTTAATTTGACTCAACACGGGAAAACTTACCTGGTCCGAACATCCGTAGGATACACAGACTAATAGATCTTTGTTGATGGGGTGAAAAGTGGTGCATGGCCGTTCTTAGTTCGTGGAGTGATCTGTCAGGCCAATCCCGGTAACGAACGAGACTACAAACTCCATTTGACGCGCTGAAGAATGCGCTAGGCAGTATTRAGGCAATACTCCCTTTGGTTACACAACGTAT----ATACGTTGCATCATGGAGTGACGGCGGTATATATT-CAAAAACCGAGGAAGTGTAGCTATAACAGGTCCGTGATGCCCTTAGATGTTCAGGGCTGCACGCGCGCTACAATGATAGCAACAACGAGTTTCTAGATCGAGAGATCCGGGTAATCTTGCAATTGCTATCGTGATGGGGATCGACGCTTGTAAATGTGTCGTGAAAGAGGAATCCCTAGTACACGCGATTCAT-AGATCGCATGGATTGCGTCCCTGCCCTTTGTACACACCGCCCGTCGCTACTACCGAGTGAATGGTGTCATGATACCTTGGGAGCGGACGTCCTCTGGGTAACACGGTTGGATGCTGCAATCAGC
>MH392320_Myxobolus_sp_GZP2018Samsun3
-----------------------------------------------------------------------------------------------------------------------------------------------------------------------------------------------------------------------------------------------------------AGTGTAGTGGACTACCGAGGTTTTTACGGGTGACGGGGGATCAGGGTTCGATTCCGGAGAGGGAGCCTGAGAAACGGCTACCACATCCAAGGAAGGCAGCAGGCGCGCAAATTACCCAATCCAGACAATGGGAGGTGGTGACGAAAAGTACCAGATGACGGCCGGTTGTCAATCTGGAATGGAATCAATTTAAGCAATTGATTGAGGAACGACTTGAGGGCAAGTCTGGTGCCAGCAGCCGCGGTAATTCCAGCTCAAGTAGCGTATCCCAAAGTTGCTGCGCTTAAAACGCTCGTAGTTGGATCACAAACTATATGCGAGTTGGCGTGTTAAGGATTCAACGGAATGTCCTCATTTCGCGGATGATTTATGTGGTGCAGTTTCATCCGTAGGCTTGTGTGTAGTAATTGCACGTGAGGATAGACATTCGCCTTGAATGAGTAGATGTCTGTGTCTCACGGAGTGTGCCTTGAATAAATCAAAGTGCTTAAAGCAGGCTATACGCTTGAATGTTAAGCATGGAACGAACAATCGTGTAGGGTGCATGATGATTTATGGGCGATTCATCATCATGTGACACCGACCACCAATAACGGATGTTGGTTCCGTATTGGGGTATTGATTAAGAGGAGCGGTTGGGGGCATTGGTATTTGGCAGCGAGAGGTGAAATTCTTGGACCTGCCAAGGACTAACAAATGCGAAGGCATCTGTCCAGACCGTATCCATTAATCAAGAACGATAGTGAGAGGTTCGAAGACGATCAGATACCGTCCTAGTTCTCACTGTAAACCATGC--------------------------------------------------------------------------------------------------------------------------------------------------------------------------------------------------------------------------------------------------------------------------------------------------------------------------------------------------------------------------------------------------------------------------------------------------------------------------------------------------------------------------------------------------------------------------------------------------------------------------------------------------------------------------------------------------------------------------------------------------------------
>MF118767_Myxobolus_sp_voucher_Spain1g
ATGCAGGTGATAGTTCATACATTTAAAATGTGAGACTGCGGAAGGCTCAGTAAATCAGTTATAATCTGCTCGATTGATAGGTTATTGGATAACCGTGGGAAATCTAGAGCTAATACATGTAATTATGGCATTTATTAGACAATTACCAATCGTGG--AACTCATGTGGTGAATCTAGATAACTTAGCAGATCGTATGGCCTAGTGCCGGCGATGTTTCGATTGAATTTCTGCCCTATCAACTATTGTCGGTAGTGTAGTGGACTACCGAGGTTTTTACGGGTGACGGGGGATCAGGGTTCGATTCCGGAGAGGGAGCCTGAGAAACGGCTACCACATCCAAGGAAGGCAGCAGGCGCGCAAATTACCCAATCCAGACAATGGGAGGTGGTGACGAAAAGTACCAGATGACGGCCGGTTGTCAATCTGGAATGGAATCAATTTAAGCAATTGATTGAGGAACGACTTGAGGGCAAGTCTGGTGCCAGCAGCCGCGGTAATTCCAGCTCAAGTAGCGTATCCCAAAGTTGCTGCGCTTAAAACGCTCGTAGTTGGATCACAAACTATATGCGAGTTGGCGTGTTAAGGATTCAACGGAATGTCCTCATTTCGCGGATGATTTATGTGGTGCAGTTTCATCCGTAGGCTTGTGTGTAGTAATTGCACGTGAGGATAGACATTCGCCTTGAATGAGTAGATGTCTGTGTCTCACGGAGTGTGCCTTGAATAAATCAAAGTGCTTAAAGCAGGCTATACGCTTGAATGTTAAGCATGGAACGAACAATCGTGTAGGGTGCATGATGATTTATGGGCGATTCATCATCATGTGACACCGACCACCAATAACGGATGTTGGTTCCGTATTGGGGTATTGATTAAGAGGAGCGGTTGGGGGCATTGGTATTTGGCAGCGAGAGGTGAAATTCTTGGACCTGCCAAGGACTAACAAATGCGAAGGCATCTGTCCAGACCGTATCCATTAATCAAGAACGATAGTGAGAGGTTCGAAGACGATCAGATACCGTCCTAGTTCTCACTGTAAACCATGCCGACCCGGGATCAGTTTGGAGCTATTCCATGCTCGGAGTTGGTCCCCCTGGGAAACCTAAAGTTTTTCGGTTGCGGGGGGAGTATGGTCGCAAGGCTGAAACTTAAAGGAATTGACGGAAGGGCACCACCAGGGGTGGAGCCTGCGGCTTAATTTGACTCAACACGGGAAAACTTACCTGGTCCGAACATCCGTAGGATACACAGACTAATAGATCTTTGTTGATGGGGTGAAAAGTGGTGCATGGCCGTTCTTAGT---------------------------------------------------------------------------------------------------------------------------------------------------------------------------------------------------------------------------------------------------------------------------------------------------------------------------------------------------------------------------------------------------------------------------------------------------------------------------------------------
>MK203084_Myxobolus_sp_gal_SR2018_voucher_McMi
ATGCACGTGATAGTTCATACATTTAAAATGTGAGACTGCGGAAGGCTCAGTAAATCAGTTATAATCTGCTCGATTGATAGGTTATTGGATAACCGTGGGAAATCTAGAGCTAATACATGTAAAT-TGGCATTTATTAGACAATTACCAATCGTGG--AACCCATGTGGTGAATCTAGATAACTTGGCAGATCGTATGGCCTAGTGCCGGCGACATTTCGATTGAGTTTCTGCCCTATCAACTATTGTCGGTAGTGTATTGGACTACCGAGGTWTTTACGGGTGACGGGGGATCAGGGTTCGATTCCGGAGAGGGAGCCTGAGAAACGGCTACCACATCCAAGGAAGGCAGCAGGCGCGCAAATTACCCAATCCAGACAATGGGAGGTGGTGACGAAAAGTACCAGATGACGGCCGGCTGTCAATTTGGAATGGAATCAATTTAAGCAATTGATTGAGGAACGACTAGAGGGCAAGTCTGGTGCCAGCAGCCGCGGTAATTCCAGCTCTAGTAGCGTATCCCAAAGTTGCTGCGCTTAAAACGCTCGTAGTTGGATCACAAACTATATGCGAGTTGGCGTGTGAAGGATTCAACGGAATGTCCTCATTTCGCGGATGATTTATGTGGTGCAGTTTCATCCGTAAGCTGGTGTGTAGTAATTGCACGTGAGGATAGACATTCGCCTTGAATGAGTAGATGTTTGTGTCTCACGGAGTGTGCCTTGAATAAATCAAAGTGCTTAAAGCAGGCTATACGCTTGAATGTTAAGCATGGAACGAACAATCGTGTAGGGTGCATGATGATTTATGGGATATTCATCATTGTGTGACACCGACCACCAGTAACGGATGTTGGTTCCGTATTGGGGTATTGATTAAGAGGAGCGGTTGGGGGCATTGGTATTTGGCAGCGAGAGGTGAAATTCTTGGACCTGCCAAGGACTAACAAATGCGAAGGCATCTGTCCAGACCGTATCCATTAATCAAGAACGATAGTGAGAGGTTCGAAGACGATCAGATACCGTCCTAGTTCTCACTGTAAACCATGCCGACCCGGGATCAGTTTGGAGCTATTCCATGCTCGGAGTTGGTCCCCCTGGGAAACCTAAAGTTTTTCGGTTGCGGGGGGAGTATGGTCGCAAGGCTGAAACTTAAAGGAATTGACGGAAGGGCACCACCAGGGGTGGAGCCTGCGGCTTAATTTGACTCAACACGGGAAAACTTACCTGGTCCGAACATCCGTAGGATACACAGACTAATAGATCTTTGTTGATGGGGTGAAAAGTGGTGCATGGCCGTTCTTAGTTCGTGGAGTGATCTGTCAGGCCAATCCCGGTAACGAACGAGACTACAAACTCCATTTGACGCGCTGAAGAATGCGCTAGGCAGTATTGGGGCAGTACTCCCTTCGGTTACACAATGTAT----ATACGTTGCATCATGGAGTGACGGCGGTACATATT-CAAAAACCGAGGAAGTGTAGCTATAACAGGTCCGTGATGCCCTTAGATGTTCAGGGCTGCACGCGCGCTACAATGATAGCAACAACGAGTTTCTAGATCGAGAGATCTGGGTAATCTTGCAATTGCTATCGTGATGGGGATCGACGCTTGTAAATGTGTCGTGAAAGAGGAATCCCTAGTACACGCGATTCAT-AGATCGCATGGATTGCGTCCCTGCCCTTTGTACACACCGCCCGTCGCTACTACCGAGTGAATGGTGTCATGATACCTTGGGAGCGGACGTCCTCTGGGTAACACGGTTGGATGCTGCAA-----
>MF118766_Myxobolus_sp_voucher_Spain1t
--------GATAGTTCATACATTTAAAATGTGAGACTGCGGAAGGCTCAGTAAATCAGTTATAATCTGCTCGATTGATAGGTTATTGGATAACCGTGGGAAATCTAGAGCTAATACATGTAAAT-TGGCATTTATTAGACAATTACCAATCGTGG--AACCCATGTGGTGAATCTAGATAACTTGGCAGATCGTATGGCCTAGTGCCGGCGACATTTCGATTGAGTTTCTGCCCTATCAACTATTGTCGGTAGTGTATTGGACTACCGAGGTTTTTACGGGTGACGGGGGATCAGGGTTCGATTCCGGAGAGGGAGCCTGAGAAACGGCTACCACATCCAAGGAAGGCAGCAGGCGCGCAAATTACCCAATCCAGACAATGGGAGGTGGTGACGAAAAGTACCAGATGACGGCCGGCTGTCAATTTGGAATGGAATCAATTTAAGCAATTGATTGAGGAACGACTAGAGGGCAAGTCTGGTGCCAGCAGCCGCGGTAATTCCAGCTCTAGTAGCGTATCCCAAAGTTGCTGCGCTTAAAACGCTCGTAGTTGGATCACAAACTATATGCGAGTTGGCGTGTGAAGGATTCAACGGAATGTCCTCATTTCGCGGATGATTTATGTGGTGCAGTTTCATCCGTAAGCTGGTGTGTAGTAATTGCACGTGAGGATAGACATTCGCCTTGAATGAGTAGATGTTTGTGTCTCACGGAGTGTGCCTTGAATAAATCAAAGTGCTTAAAGCAGGCTATACGCTTGAATGTTAAGCATGGAACGAACAATCGTGTAGGGTGCATGATGATTTATGGGATATTCATCATTGTGTGACACCGACCACCAGTAACGGATGTTGGTTCCGTATTGGGGTATTGATTAAGAGGAGCGGTTGGGGGCATTGGTATTTGGCAGCGAGAGGTGAAATTCTTGGACCTGCCAAGGACTAACAAATGCGAAGGCATCTGTCCAGACCGTATCCATTAATCAAGAACGATAGTGAGAGGTTCGAAGACGATCAGATACCGTCCTAGTTCTCACTGTAAACCATGCCGACCCGGGATCAGTTTGGAGCTATTCCATGCTCGGAGTTGGTCCCCCTGGGAAACCTAAAGTTTTTCGGTTGCGGGGGGAGTATGGTCGCAAGGCTGAAACTTAAAGGAATTGACGGAAGGGCACCACCAGGGGTGGAGCCTGCGGCTTAATTTGACTCAACACGGGAAAACTTACCTGGTCCGAACATCCGTAGGATACACAGACTAATAGATCTTTGTTGATGGGGTGAAAAGTGGTGCATGGCCGTTCTTAGTTCG------------------------------------------------------------------------------------------------------------------------------------------------------------------------------------------------------------------------------------------------------------------------------------------------------------------------------------------------------------------------------------------------------------------------------------------------------------------------------------------
>KU569311_Sphaeractinomyxon_sp_type_2_LFR2016
ATGCACGTGATAGTTCATACATTTAAAATGTGAGACTGCGGAAGGCTCAGTAAATCAGTTATAATCTGCTCGATTGATAGGTTATTGGATAACCGTGGGAAATCTAGAGCTAATACATGTAAAT-TGGCATTTATTAGACAATTACCAATCGTGG--AACCCATGTGGTGAATCTAGATAACTTAGCAGATCGTATGGCCTAGTGCCGGCGACATTTCGATTGAGTTTCTGCCCTATCAACTATTGTCGGTAGTGTATTGGACTACCGAGGTTTTTACGGGTGACGGGGGATCAGGGTTCGATTCCGGAGAGGGAGCCTGAGAAACGGCTACCACATCCAAGGAAGGCAGCAGGCGCGCAAATTACCCAATCCAGACAATGGGAGGTGGTGACGAAAAGTACCAGATGACGGCCGGCTGTCAATTTGGAATGGAATCAATTTAAGCAATTGATTGAGGAACGACTAGAGGGCAAGTCTGGTGCCAGCAGCCGCGGTAATTCCAGCTCTAGTAGCGTATCCCAAAGTTGCTGCGCTTAAAACGCTCGTAGTTGGATCACAAACTATATGCGAGTTGGCGTGTGAAGGATTCAACGGAATGTCCTCATTTCGCGGATGATTTATGTGGTGCAGTTTCATCCGTAAGCTGGTGTGTAGTAATTGCACGTGAGGATAGACATTCGCCTTGAATGAGTAGATGTTTGTGTCTCACGGAGTGTGCCTTGAATAAATCAAAGTGCTTAAAGCAGGCTATACGCTTGAATGTTAAGCATGGAACGAACAATCGTGTAGGGTGCATGATGATTTATGGGATATTCATCATTGTGTGACACCGACCACCAGTAACGGATGTTGGTTCCGTATTGGGGTATTGATTAAGAGGAGCGGTTGGGGGCATTGGTATTTGGCAGCGAGAGGTGAAATTCTTGGACCTGCCAAGGACTAACAAATGCGAAGGCATCTGTCCAGACCGTATCCATTAATCAAGAACGATAGTGAGAGGTTCGAAGACGATCAGATACCGTCCTAGTTCTCACTGTAAACCATGCCGACCCGGGATCAGTTTGGAGCTATTCCATGCTCGGAGTTGGTCCCCCTGGGAAACCTAAAGTTTTTCGGTTGCGGGGGGAGTATGGTCGCAAGGCTGAAACTTAAAGGAATTGACGGAAGGGCACCACCAGGGGTGGAGCCTGCGGCTTAATTTGACTCAACACGGGAAAACTTACCTGGTCCGAACATCCGTAGGATGCACAGACTAATAGATCTTTGTTGATGGGGTGAAAAGTGGTGCATGGCCGTTCTTAGTTCGTGGAGTGATCTGTCAGGCCAATCCCGGTAACGAACGAGACTACAAACTCCATTTGACGCGCTGAAGAATGCGCTAGGCAGTATTGGGGCAGTACTCCCTTCGGTTACACAATGTAT----ATACGTTGCATCATGGAGTGACGGCGGTACATATT-CAAAAACCGAGGAAGTGTAGCTATAACAGGTCCGTGATGCCCTTAGATGTTCAGGGCTGCACGCGCGCTACAATGATAGCAACAACGAGTTTCTAGATCGAGAGATCTGGGTAATCTTGCAATTGCTATCGTGATGGGGATCGACGCTTGTAAATGTGTCGTGAAAGAGGAATCCCTAGTACACGCGATTCAT-AGATCGCATGGATTGCGTCCCTGCCCTTTGTACACACCGCCCGTCGCTACTACCGAGTGAATGGTGTCATGATACCTTGGGAGCGGACGTCCTCTGGGTAACACGGTTGGATGCTGCAATCAGC
>MF118768_Myxobolus_sp_voucher_Spain1m
ATGCACGTGATAGTTCATACATTTAAAATGTGAGACTGCGGAAGGCTCAGTAAATCAGTTATAATCTGCTCGATTGATAGGTTATTGGATAACCGTGGGAAATCTAGAGCTAATACATGTAAAT-TGGCATTTATTAGACAATTACCAATCGTGG--AACCCATGTGGTGAATCTAGATAACTTGGCAGATCGTATGGCCTAGTGCCGGCGACATTTCGATTGAGTTTCTGCCCTATCAACTATTGTCGGTAGTGTATTGGACTACCGAGGTTTTTACGGGTGACGGGGGATCAGGGTTCGATTCCGGAGAGGGAGCCTGAGAAACGGCTACCACATCCAAGGAAGGCAGCAGGCGCGCAAATTACCCAATCCAGACAATGGGAGGTGGTGACGAAAAGTACCAGATGACGGCCGGCTGTCAATTTGGAATGGAATCAATTTAAGCAATTGATTGAGGAACGACTAGAGGGCAAGTCTGGTGCCAGCAGCCGCGGTAATTCCAGCTCTAGTAGCGTATCCCAAAGTTGCTGCGCTTAAAACGCTCGTAGTTGGATCACAAACTATATGCGAGTTGGCGTGTGAAGGATTCAACGGAATGTCCTCATTTCGCGGATGATTTATGTGGTGCAGTTTCATCCGTAAGCTGGTGTGTAGTAATTGCACGTGAGGATAGACATTCGCCTTGAATGAGTAGATGTTTGTGTCTCACGGAGTGTGCCTTGAATAAATCAAAGTGCTTAAAGCAGGCTATACGCTTGAATGTTAAGCATGGAACGAACAATCGTGTAGGGTGCATGATGATTTATGGGATATTCATCATTGTGTGACACCGACCACCAGTAACGGATGTTGGTTCCGTATTGGGGTATTGATTAAGAGGAGCGGTTGGGGGCATTGGTATTTGGCAGCGAGAGGTGAAATTCTTGGACCTGCCAAGGACTAACAAATGCGAAGGCATCTGTCCAGACCGTATCCATTAATCAAGAACGATAGTGAGAGGTTCGAAGACGATCAGATACCGTCCTAGTTCTCACTGTAAACCATGCCGACCCGGGATCAGTTTGGAGCTATTCCATGCTCGGAGTTGGTCCCCCTGGGAAACCTAAAGTTTTTCGGTTGCGGGGGGAGTATGGTCGCAAGGCTGAAACTTAAAGGAATTGACGGAAGGGCACCACCAGGGGTGGAGCCTGCGGCTTAATTTGACTCAACACGGGAAAACTTACCTGGTCCGAACATCCGTAGGATACACAGACTAATAGATCTTTGTTGATGGGGTGAAAAGTGGTGCATGGCCGTTCTTAGT---------------------------------------------------------------------------------------------------------------------------------------------------------------------------------------------------------------------------------------------------------------------------------------------------------------------------------------------------------------------------------------------------------------------------------------------------------------------------------------------
>MF118763_Myxobolus_sp_voucher_Spain7s
ATGCACGTGATAGTTCATACATTTAAAATGTGAGACTGCGGAAGGCTCAGTAAATCAGTTATAATCTGCTCGATTGATAGGTTATTGGATAACCGTGGGAAATCTAGAGCTAATACATGTAAAT-TGGCATTTATTAGACAATTACCAATCGTGG--AACCCATGTGGTGAATCTAGATAACTTGGCAGATCGTATGGCCTAGTGCCGGCGACATTTCGATTGAGTTTCTGCCCTATCAACTATTGTCGGTAGTGTATTGGACTACCGAGGTTTTTACGGGTGACGGGGGATCAGGGTTCGATTCCGGAGAGGGAGCCTGAGAAACGGCTACCACATCCAAGGAAGGCAGCAGGCGCGCAAATTACCCAATCCAGACAATGGGAGGTGGTGACGAAAAGTACCAGATGACGGCCGGCTGTCAATTTGGAATGGAATCAATTTAAGCAATTGATTGAGGAACGACTAGAGGGCAAGTCTGGTGCCAGCAGCCGCGGTAATTCCAGCTCTAGTAGCGTATCCCAAAGTTGCTGCGCTTAAAACGCTCGTAGTTGGATCACAAACTATATGCGAGTTGGCGTGTGAAGGATTCAACGGAATGTCCTCATTTCGCGGATGATTTATGTGGTGCAGTTTCATCCGTAAGCTGGTGTGTAGTAATTGCACGTGAGGATAGACATTCGCCTTGAATGAGTAGATGTTTGTGTCTCACGGAGTGTGCCTTGAATAAATCAAAGTGCTTAAAGCAGGCTATACGCTTGAATGTTAAGCATGGAACGAACAATCGTGTAGGGTGCATGATGATTTATGGGATATTCATCATTGTGTGACACCGACCACCAGTAACGGATGTTGGTTCCGTATTGGGGTATTGATTAAGAGGAGCGGTTGGGGGCATTGGTATTTGGCAGCGAGAGGTGAAATTCTTGGACCTGCCAAGGACTAACAAATGCGAAGGCATCTGTCCAGACCGTATCCATTAATCAAGAACGATAGTGAGAGGTTCGAAGACGATCAGATACCGTCCTAGTTCTCACTGTAAACCATGCCGACCCGGGATCAGTTTGGAGCTATTCCATGCTCGGAGTTGGTCCCCCTGGGAAACCTAAAGTTTTTCGGTTGCGGGGGGAGTATGGTCGCAAGGCTGAAACTTAAAGGAATTGACGGAAGGGCACCACCAGGGGTGGAGCCTGCGGCTTAATTTGACTCAACACGGGAAAACTTACCTGGTCCGAACATCCGTAGGATACACAGACTAATAGATCTTTGTTGATGGGGTGAAAAGTGGTGCATGGCCGTTCTTAGT---------------------------------------------------------------------------------------------------------------------------------------------------------------------------------------------------------------------------------------------------------------------------------------------------------------------------------------------------------------------------------------------------------------------------------------------------------------------------------------------
>MK203083_Myxobolus_sp_uri_SR2018_voucher_McMub
ATGCACGTGAAAGTTCATACATTAAAAATGTGAGACTGCGGAAGGCTCAGTAAATCAGTTATAATCTGCTCGATTGATAGGTTATTGGATAACCGTGGGAAATCTAGAGCTAATACATGTAATTATGGCATTTATTAGACAATGACCAATCGTGG--AACTCATGTGGTGAATCTAGATAACTTGGCAGATCGTATGGCCTAGTGCCGGCGACGTTTCGATTGAATTTCTGCCCTATCAACTATTGTCGGTAGTGTAGTGGACTACCGAGGTTTTTACGGGTGACGGGGGATCAGGGTTCGATTCCGGAGAGGGAGCCTGAGAAACGGCTACCACATCCAAGGAAGGCAGCAGGCGCGCAAATTACCCAATCCAGACAATGGGAGGTGGTTAAGAAAAGTACCAGATGACGGCCGGTTGTCAATCTGGAATGGAATCAATTTAAGCAATTGATTGAGGAACGACTAGAGGGCAAGTCTGGTGCCAGCAGCCGCGGTAATTCCAGCTCTAGTAGCGTATCCCAAAGTTGCTGCGCTTAAAACGCTCGTAGTTGGATCACAAACTATATGCGAGTTGGCGTGTGGAGTATTCCGCGGCATGTCATCATTCCGCGGGTGATTCATGTGGTGGAGTACCATCCGTAAGCTGGTGTGTAGTAATTGCACGTGAGGATAGACATTCGCCTTGAATGAGTAGATGTCTGTGTCTCGCGGAGTGTGCCTTGAATAAATCAAAGTGCTTAAAGCAGGCTGTACGCTTGAATGTTAAGCATGGAACGAACAATCGTGTAGGGTGCATGGTGGTTTATGGGCGATTCATCATCATGTGACACCGACCGCCAATAACGGATGTTGGTTCCGTATTGGGGTATTGATTAAGAGGAGCGGTTGGGGGCATTGGTATTTGGCAGCGAGAGGTGAAATTCTTGGACCTGCCAAGGACTAACAAATGCGAAGGCATCTGTCCAGACCGTATCCATTAATCAAGAACGATAGTGAGAGGTTCGAAGACGATCAGATACCGTCCTAGTTCTCACTGTAAACCATGCCGACCCGGGATCAGTTTGGAGCTATTCCATGCTCGGAGTTGGTCCCCCTGGGAAACCTAAAGTTTTTCGGTTGCGGGGGGAGTATGGTCGCAAGGCTGAAACTTAAAGGAATTGACGGAAGGGCACCACCAGGGGTGGAGCCTGCGGCTTAATTTGACTCAACACGGGAAAACTTACCTGGTCCGAACATCCGAAGGATACACAGACTAATAGATCTTTGTTGATGGGGTGAAAAGTGGTGCATGGCCGTTCTTAGTTCGTGGAGTGATCTGTCGGCCCTATCGCGGTAACGAACGAGACTACGTTCTCCATTTGACGCGCTGAAGAATGCGCTAGGCAGTATAGAGGCGATACTCCCTTTGGTTACACAACGTAT----ATACGTTGCATCATGGAGAGACAGCGGTATATATT-CAAAAACCGAGGAAGTGTATCTATAACAGGTCCGTGATGCCCTTAGATGTTCAGGGCTGCACGCGCGCTACAATGATAGCAACAACGAGTTTCTAGATCGAGAGATCCGGGTAATCTTGCAATTGCTATCGTGATGGGGATCGACGCTTGTAAATGTGTCGTGAAAGAGGAATCCCTAGTACACGCGATTCAT-AGATCGCATGGATTGCGTCCCTGCCCTTTGTACACACCGCCCGTCGCTACTACCGAGTGAATGGTGTCATGATACCTTGGGAGCGGACGTCCTCTGGGTAACACGGTGGGACGCTGCAATCAGC
>MN037503_Sphaeractinomyxon_sp_type_2_SR2019
ATGCACGTGAAAGTTCATACATTTAAAATGTGAGACTGCGGAAGGCTCAGTAAATCAGTTATAATCTGCTCGATTGATAGGTTATTGGATAACCGTGGGAAATCTAGAGCTAATACATGTAATTATGGCATTTATTAGACAATTACCAATCGTGG--AACTCATGTGGTGAATCTAGATAACTTAGCAGATCGTATGGCCTTGAGCCGGCGACGTTTCGATTGAATTTCTGCCCTATCAACTATTGTCGGTAGTGTAGTGGACTACCGAGGTTTTTACGGGTGACGGGGGATCAGGGTTCGATTCCGGAGAGGGAGCCTGAGAAACGGCTACCACATCCAAGGAAGGCAGCAGGCGCGCAAATTACCCAATCCAGACAATGGGAGGTGGTGACGAAAAGTACCAGATGACAGCCGGTTGTCAATCTGGAATGGAATCAATTTAAGCAATTGATTGAGGAACGACTAGAGGGCAAGTCTGGTGCCAGCAGCCGCGGTAATTCCAGCTCTAGTAGCGTATCCCAAAGTTGCTGCGCTTAAAACGCTCGTAGTTGGATCACAAACTATATGCGAGTTGGCGTGTTAAAAATTCAACGAGATGCCATCATTTCGGGGAAGATTTATGTGGGGCAGTAGCATCCGTAAGCTGGTGTGTAGTAATTGCACGTGAGGATAGATATTCGCCTTGAATGAGTAGATATCTGTGTCTCGCGGAGTGTGCCTTGAATAAATCAAAGTGCTTAAAGCAGGCTGTACGCTTGAATGTTAAGCATGGAACGAACAATCGTGTAGGGTGCATGATGGTAAATGAGCGATTCATCATCGTGTGACACCGACCACCAATATCGGATGTTGGTTCCGTATTGGGGTATTGATTAAGAGGAGCGGTTGGGGGCATTGGTATTTGGCAGCGAGAGGTGAAATTCTTGGACCTGTCAAGGACTAACAAATGCGAAGGCATCTGTCCAGACCGTATCCATTAATCAAGAACGATAGTGAGAGGTTCGAAAACGATCAGATACCGTTCTAGTTCTCACTGTAAACCATGCCGACCCGGGATCAGTTTGGAGCTATTCCATGCTCGGAGTTGGTCCCCCTGGGAAACCTAAAGTTTTTCGGTTGCGGGGGGAGTATGGTCGCAAGGCTGAAACTTAAAGGAATTGACGGAAGGGCACCACCAGGGGTGGAGCCTGCGGCTTAATTTGACTCAACACGGGAAAACTTACCTGGTCCGAACATCCGAAGGATACACAGACTAATAGATCTTTGTTGATGGGGTGAAAAGTGGTGCATGGCCGTTCTTAGTTCGTGGAGTGATCTGTCAGGCCAATCCCGGTAACGAACGAGACTACAGTCTCCATTTGACGCGCTGAAGAATGCGCTAGGCAGTATAGAGGCGATACTCCCTTTGGTTACACAATGTAT----ATACGTTGCATCATGGAGAGACGGCGGTATATATT-CAAAAACCGAGGAAGTGTAGCTATAACAGGTCCGTGATGCCCTTAGATGTTCAGGGCTGCACGCGCGCTACAATGATAGCAACAACGAGTTTCTAAATCGAGAGATTTGGGTAATCTTGCAATTGCTATCGTGATGGGGATCGACGCTTGTAAATGTGTCGTGAAAGAGGAATCCCTAGTACACGCGATTCAT-AGATCGCATGGATTGCGTCCCTGCCCTTTGTACACACCGCCCGTCGCTACTACCGAGTGAATGGTGTCATGATACCTTGGGAGCGGACGTCCTCTGGGTAACACGGTTGGATGCTGCAATCAGC
>MF118771_Myxobolus_sp_voucher_Spain5k
ATGCACGTGAAAGTTCATACATTTAAAATGTGAGACTGCGGAAGGCTCAGTAAATCAGTTATAATCTGCTCGATTGATAGGTTATTGGATAACCGTGGGAAATCTAGAGCTAATACATGTAATTATGGCATTTATTAGACAATTACCAATCGTGG--AACTCATGTGGTGAATCTAGATAACTTAGCAGATCGTATGGCCTAGAGCCGGCGACGTTTCGATTGAATTTCTGCCCTATCAACTATTGTCGGTAGTGTAGTGGACTACCGAGGTTTTAACGGGTGACGGGGGATCAGGGTTCGATTCCGGAGAGGGAGCCTGAGAAACGGCTACCACATCCAAGGAAGGCAGCAGGCGCGCAAATTACCCAATCCAGACAATGGGAGGTGGTGACGAAAAGTACCAGATGACAGCCGGTTGTCAATCTGGAATGGAATCAATTTAAGCAATTGATTGAGGAACGACTAGAGGGCAAGTCTGGTGCCAGCAGCCGCGGTAATTCCAGCTCTAGTAGCGTATCCCAAAGTTGCTGCGCTTAAAACGCTCGTAGTTGGATCACAAACTATATGCAAGTTGGCGTGTTAAAAATTCAACGAGATGCCATCATTTCGGGGAAGATTTATGTGGGGCAGTATCATCCGTAAGCTGGTGTGTAGTAATTGCACGTGAGGATAGATATTCGCCTTGAATGAGTAGATATCTGTGTCTCGCGGAGTGTGCCTTGAATAAATCAAAGTGCTTAAAGCAGGCTGTACGCTTGAATGTTAAGCATGGAACGAACAATCGTGTAGGGTGCATGATGGTAAATGAGCGATTCATCATCGTGTGACACCGACCACCAATATCGGATGTTGGTTCCGTATTGGGGTATTGATTAAGAGGAGCGGTTGGGGGCATTGGTATTTGGCAGCGAGAGGTGAAATTCTTGGACCTGTCAAGGACTAACAAATGCGAAGGCATCTGTCCAGACCGTATCCATTAATCAAGAACGATAGTGAGAGGTTCGAAAACGATCAGATACCGTTCTAGTTCTCACTGTAAACCATGCCGACCCGGGATCAGTTTGGAGCTATTCCATGCTCGGAGTTGGTCCCCCTGGGAAACCTAAAGTTTTTCGGTTGCGGGGGGAGTATGGTCGCAAGGCTGAAACTTAAAGGAATTGACGGAAGGGCACCACCAGGGGTGGAGCCTGCGGCTTAATTTGACTCAACACGGGGAAACTTACCTGGTCCGAACATCCGAAGGATACACAGACTAATAGATCTTTGTTGATGGGGTGAAAAGTGGTGCATGGCCGTTCTTAGTTCGTGGAGT------------------------------------------------------------------------------------------------------------------------------------------------------------------------------------------------------------------------------------------------------------------------------------------------------------------------------------------------------------------------------------------------------------------------------------------------------------------------------------
>MF118770_Myxobolus_sp_voucher_Spain5sk
ATGCACGTGAAAGTTCATACATTTAAAATGTGAGACTGCGGAAGGCTCAGTAAATCAGTTATAATCTGCTCGATTGATAGGTTATTGGATAACCGTGGGAAATCTAGAGCTAATACATGTAATTATGGCATTTATTAGAAAATTACCAATCGTGG--AACCCATGTGGTGAATCTGGATAACTTTGCAGATCGTATGGCCTTGAGCCGGCGACGTTTCGATTGAATTTCTGCCCTATCAACTATTGTCGGTAGTGTAGTGGACTACCGAGGTTTTAACGGGTGACGGGGGATCAGGGTTCGATTCCGGAGAGGGAGCCTGAGAAACGGCTACCACATCCAAGGAAGGCAGCAGGCGCGCAAATTACCCAATCCAGACAATGGGAGGTGGTGACGAAAAGTACCAGATGACAGCCGGTTGTCAATCTGGAATGGAATCAATTTAAGCAATTGATTGAGGAACGACTAGAGGGCAAGTCTGGTGCCAGCAGCCGCGGTAATTCCAGCTCTAGTAGCGTATCCCAAAGTTGCTGCGCTTAAAACGCTCGTAGTTGGATCACAAACTACATGCAAGTTGGCGTGTTAAAAATTCAACGGAATGCCATCATTTCGGGGAAGATTTATGTGGGGCAGTATCATCCGTAAGCTAGTGTGTAGTAATTGCACGTGAGGATAGATATTAACCTTGAATGAGTAGATGTTTGTGTCTCGCGGAGTGTGCCTTGAATAAATCAAAGTGCTTAAAGCAGGCTATACGCTTGAATGTTAAGCATGGAACGAACAATCGTGTAGGGTGCATGATGGTAAATGAGCGATTCGTCATCGTGTGACACCGACCACCAATATCGGATGTTGGTTCCGTATTGGGGTATTGATTAAGAGGAGCGGTTGGGGGCATTGGTATTTGGCAGCGAGAGGTGAAATTCTTGGACCTGTCAAGGACTAACAAATGCGAAGGCATCTGTCCAGACCGTATCCATTAATCAAGAACGATAGTGAGAGGTTCGAAAACGATCAGATACCGTTCTAGTTCTCACTGTAAACCATGCCGACCCGGGATCAGTTTGGAGCTATTCCATGCTCGGAGTTGGTCCCCCTGGGAAACCTAAAGTTTTTCGGTTGCGGGGGGAGTATGGTCGCAAGGCTGAAACTTAAAGGAATTGACGGAAGGGCACCACCAGGGGTGGAGCCTGCGGCTTAATTTGACTCAACACGGGGAAACTTACCTGGTCCGAACATCCGAAGGATACACAGACTAATAGATCTTTGTTGATGGGGTGAAAAGTGGTGCATGGCCGTTCTTAGTTCGTGGAGTGA----------------------------------------------------------------------------------------------------------------------------------------------------------------------------------------------------------------------------------------------------------------------------------------------------------------------------------------------------------------------------------------------------------------------------------------------------------------------------------
>MF118773_Myxobolus_sp_voucher_Spain5m
ATGCACGTGAAAGTTCATACATTTAAAATGTGAGACTGCGGAAGGCTCAGTAAATCAGTTATAATCTGCTCGATTGATAGGTTATTGGATAACCGTGGGAAATCTAGAGCTAATACATGTAATTATGGCATTTATTAGACAATTACCAATCGTGG--AACTCATGTGGTGAATCTAGATAACTTAGCAGATCGTATGGCCTAGAGCCGGCGACGTTTCGATTGAATTTCTGCCCTATCAACTATTGTCGGTAGTGTAGTGGACTACCGAGGTTTTTACGGGTGACGGGGGATCAGGGTTCGATTCCGGAGAGGGAGCCTGAGAAACGGCTACCACATCCAAGGAAGGCAGCAGGCGCGCAAATTACCCAATCCAGACAATGGGAGGTGGTGACGAAAAGTACCAGATGACAGCCGGTTGTCAATCTGGAATGGAATCAATTTAAGCAATTGATTGAGGAACGACTAGAGGGCAAGTCTGGTGCCAGCAGCCGCGGTAATTCCAGCTCTAGTAGCGTATCCCAAAGTTGCTGCGCTTAAAACGCTCGTAGTTGGATCACAAACTATATGCAAGTTGGCGTGTTAAAAATTCAACGAGATGCCATCATTTCGGGGAAGATTTATGTGGGGCAGTATCATCCGTAAGCTGGTGTGTAGTAATTGCACGTGAGGATAGATATTCGCCTTGAATGAGTAGATATCTGTGTCTCGCGGAGTGTGCCTTGAATAAATCAAAGTGCTTAAAGCAGGCTGTACGCTTGAATGTTAAGCATGGAACGAACAATCGTGTAGGGTGCATGATGGTAAATGAGCGATTCATCATCGTGTGACACCGACCACCAATATCGGATGTTGGTTCCGTATTGGGGTATTGATTAAGAGGAGCGGTTGGGGGCATTGGTATTTGGCAGCGAGAGGTGAAATTCTTGGACCTGTCAAGGACTAACAAATGCGAAGGCATCTGTCCAGACCGTATCCATTAATCAAGAACGATAGTGAGAGGTTCGAAAACGATCAGATACCGTTCTAGTTCTCACTGTAAACCATGCCGACCCGGGATCAGTTTGGAGCTATTCCATGCTCGGAGTTGGTCCCCCTGGGAAACCTAAAGTTTTTCGGTTGCGGGGGGAGTATGGTCGCAAGGCTGAAACTTAAAGGAATTGACGGAAGGGCACCACCAGGGGTGGAGCCTGCGGCTTAATTTGACTCAACACGGGAAAACTTACCTGGTCCGAACATCCGAAGGATACACAGACTAATAGATCTTTGTTGATGGGGTGAAAAGTGGTGCATGGCCGTTCTTAGTTCGTGGAGTG-----------------------------------------------------------------------------------------------------------------------------------------------------------------------------------------------------------------------------------------------------------------------------------------------------------------------------------------------------------------------------------------------------------------------------------------------------------------------------------
>MF118772_Myxobolus_sp_voucher_Spain5it
ATGCACGTGAAAGTTCATACATTTAAAATGTGAGACTGCGGAAGGCTCAGTAAATCAGTTATAATCTGCTCGATTGATAGGTTATTGGATAACCGTGGGAAATCTAGAGCTAATACATGTAATTGTGGCATTTATTAGAAAATTACCAATCGTGG--AACCCATGTGGTGAATCTGGATAACTTTGCAGATCGTATGGCCTAGAGCCGGCGACATTTCGATTGAATTTCTGCCCTATCAACTATTGTCGGTAGTGTAGTGGACTACCGAGGTTTTAACGGGTGACGGGGGATCAGGGTTCGATTCCGGAGAGGGAGCCTGAGAAACGGCTACCACATCCAAGGAAGGCAGCAGGCGCGCAAATTACCCAATCCAGAAAATGGGAGGTGGTGACGAAAAGTACCAGATGACGGCCGGTTGTCAATCTGGAATGGAATCAATTTAAGCAATTGATTGAGTAACGACTAGAGGGCAAGTCTGGTGCCAGCAGCCGCGGTAATTCCAGCTCTAGTAGCGTATCTCAAAGTTGCTGCGCTTAAAACGCTCGTAGTTGGATCACAAACTACATGCAAGTTGGCGTGTTAAAGATTCAACGGAATGTCATCATTTCGATGAATCTTTATGTGGGGCAGTAGCATCCGTAAGCTAGTGTGTAGTAATTGCACGCGAGGATAGACATTAACCTTGAGTGAGTAGATGTTTGTGTCTCGCGGAGTGTGCCTTGAATAAATCAAAGTGCTTAAAGCAGGCTATACGCTTGAATGTTAAGCATGGAACGAACAATCGTGTAGGGTGCATGATGGTCTATGGGCGACTCGTCATCATGTGACACCGACCACCAATAACGGATGTTGGTTCCGTATTGGGGTATTGATTAAGAGGAGCGGTTGGGGGCATTGGTATTTGGCAGCGAGAGGTGAAATTCTTGGACCTGTCAAGGACTAACAAATGCGAAGGCATCTGTCCAGACCGTATCCATTAATCAAGAACGATAGTGAGAGGTTCGAAAACGATCAGATACCGTTCTAGTTCTCACTGTAAACTATGCCGACCCGGGATCAGTTTGGAGCTATTCCATGCTCGGAGTTGGTCCCCCTGGGAAACCTAAAGTTTTTCGGTTGCGGGGGGAGTATGGTCGCAAGGCTGAAACTTAAAGGAATTGACGGAAGGGCACCACCAGGGGTGGAGCCTGCGGCTTAATTTGACTCAACACGGGAAAACTTACCTGGTCCGAACATCCGAAGGATACACAGACTAATAGATCTTTGTTGATGGGGTGAAAAGTGGTGCATGGCCGTTCTTAGTTCGTGGAGTGA----------------------------------------------------------------------------------------------------------------------------------------------------------------------------------------------------------------------------------------------------------------------------------------------------------------------------------------------------------------------------------------------------------------------------------------------------------------------------------
>MK203085_Myxobolus_sp_ves_SR2018_voucher_McMvb
----------------ATACATTTAAAATGTGAGACTGCGGAAGGCTCAGTAAATCAGTTATAATCTGCTCGATTGATAGGTTATTGGATAACCGTGGGAAATCTAGAGCTAATACATGTAATTGTGGCATTTATTAGAAAATTACCAATCGTGG--AACCCATGTGGTGAATCTGGATAACTTTGCAGATCGTATGGCCTAGAGCCGGCGACATTTCGATTGAATTTCTGCCCTATCAACTATTGTCGGTAGTGTAGTGGACTACCGAGGTTTTAACGGGTGACGGGGGATCAGGGTTCGATTCCGGAGAGGGAGCCTGAGAAACGGCTACCACATCCAAGGAAGGCAGCAGGCGCGCAAATTACCCAATCCAGAAAATGGGAGGTGGTGACGAAAAGTACCAGATGACGGCCGGTTGTCAATCTGGAATGGAATCAATTTAAGCAATTGATTGAGTAACGACTAGAGGGCAAGTCTGGTGCCAGCAGCCGCGGTAATTCCAGCTCTAGTAGCGTATCTCAAAGTTGCTGCGCTTAAAACGCTCGTAGTTGGATCACAAACTACATGCAAGTTGGCGTGTTAAAGATTCAACGGAATGTCATCATTTCGATGAATCTTTATGTGGGGCAGTAGCATCCGTAAGCTAGTGTGTAGTAATTGCACGCGAGGATAGACATTAACCTTGAGTGAGTAGATGTTTGTGTCTCGCGGAGTGTGCCTTGAATAAATCAAAGTGCTTAAAGCAGGCTATACGCTTGAATGTTAAGCATGGAACGAACAATCGTGTAGGGTGCATGATGGTCTATGGGCGACTCGTCATCATGTGACACCGACCACCAATAACGGATGTTGGTTCCGTATTGGGGTATTGATTAAGAGGAGCGGTTGGGGGCATTGGTATTTGGCAGCGAGAGGTGAAATTCTTGGACCTGTCAAGGACTAACAAATGCGAAGGCATCTGTCCAGACCGTATCCATTAATCAAGAACGATAGTGAGAGGTTCGAAAACGATCAGATACCGTTCTAGTTCTCACTGTAAACTATGCCGACCCGGGATCAGTTTGGAGCTATTCCATGCTCGGAGTTGGTCCCCCTGGGAAACCTAAAGTTTTTCGGTTGCGGGGGGAGTATGGTCGCAAGGCTGAAACTTAAAGGAATTGACGGAAGGGCACCACCAGGGGTGGAGCCTGCGGCTTAATTTGACTCAACACGGGAAAACTTACCTGGTCCGAACATCCGAAGGATACACAGACTAATAGATCTTTGTTGATGGGGTGAAAAGTGGTGCATGGCCGTTCTTAGTTCGTGGAGTGATCTGTCAGCTTCATTGCGGTAACGAACGAGATTACAGTCTCCATTTGACGCGCCAAAGAATGCGGTTGGCAGTAGATAGGCGGTACTCCCTTTGGCTATACAACGTAT----ATACGTTGCATCATGGAGAGACGGCGGTATATATT-CAAAAACCGAGGAAGTGTAGCTATAACAGGTCCGTGATGCCCTTAGATGTTCAGGGCTGCACGCGCGCTACAATGATAGCAACAACGAGTTTCTAAATCGAAAGATTTGGGTAATCTTGCAATTGCTATCGTGATGGGGATCGACGCTTGTAAATGTGTCGTGAAAGAGGAATCCCTAGTACACGCGATTCAT-AGATCGCATGGATTGCGTCCCTGCCCTTTGTACACACCGCCCGTCGCTACTACCGAGTGAATGGTGTCATGATACCTTGGGAGCGGACGTCCTCTGGGTAACACGGTTGGATGCTGCAATCAGC
>MH374629_Myxobolus_ichkeulensis_isolate_GZP2018Samsun1
-------------------------------------------------------------------------------------------------------------------------------------------------------------------------------------------------------------------------------------------------------------TGTAGTGGACTACCGAGGTTTTTACGGGTGACGGGGGATCAGGGTTCGATTCCGGAGAGGGAGCCTGAGAAACGGCTACCACATCCAAGGAAGGCAGCAGGCGCGCAAATTACCCAATCCAGACAATGGGAGGTGGTGACGAAAAGTACCAGATGACGGTCGACTGTCAATCTGGAATGGAATCAATTTAAGCAATTGATTGAGGAACGACTAGAGGGCAAGTCTGGTGCCAGCAGCCGCGGTAATTCCAGCTCTAGTAGCGTATCCCAAAGTTGCTGCGCTTAAAACGCTCGTAGTTGGATCACAAACTATATTCGAGTTGGTGTGTAAAAGATTTTCCGGGGTGTCATCACTTCGGTAATGATTTATGTGGTGCAGTGTTGTCCGTAAGCTAGTGTATAGTAATTGCACGTGAGGATAGACATTCGCCTTGAATGAGTAGATGTTTGTGTCTCACGGAGTGTGCCTTGAATAAATCAAAGTGCTTAAAGCAGGCTTTACGCTTGAATGTTAAGCATGGAACGAACAATCGTGTAGGGTGCATGTTGATTTATGGGCGATTCATCAACATGTGACACCGACCACCAATAACGGATGTTGGTTCCGTATTGGGGTATTGATTAAGAGGAGCGGTTGGGGGCATTGGTATTTGGCAGCGAGAGGTGAAATTCTTGGACCTGTCAAGGACTAACAAATGCGAAGGCATCTGTCCAGACCGTATCCATTAATCAAGAACGATAGTGAGAGGTTCGAAGACGATCAGATACCGTCCTAGTTCTCACTGT-----------------------------------------------------------------------------------------------------------------------------------------------------------------------------------------------------------------------------------------------------------------------------------------------------------------------------------------------------------------------------------------------------------------------------------------------------------------------------------------------------------------------------------------------------------------------------------------------------------------------------------------------------------------------------------------------------------------------------------------------------------------------
>AF306790_Sphaeractinomyxon_ersei
---------------------------------------------CTCAGTAAATCAGTTATAATCTGCTCGATTGATAGGTTATTGGATAACCGTGGGAAATCTAGAGCTAATACATGTAATTTTGGCATTTATTAGACAATTACCAATCGCGG--AACCCGTGTGGTGAATCTAGATAACTTAGCAGATCGTATGGCCTAGTGCCGGCGACGTTTCGATTGAATTTCTGCCCTATCAACTATTGTCGGTAGTGTAGTGGACTACCGAGGTTTTTACGGGTGACGGGGGATCAGGGTTCGATTCCGGAGAGGGAGCCTGAGAAACGGCTACCACATCCAAGGAAGGCAGCAGGCGCGCAAATTACCCAATCCAGACAATGGGAGGTGGTGACGAAAAGTACCAGATGACGGTCGACTGTCAATCTGGAATGGAATCAATTTAAGCAATTGATTGAGGAACGACTAGAGGGCAAGTCTGGTGCCAGCAGCCGCGGTAATTCCAGCTCTAGTAGCGTATCCCAAAGTTGCTGCGCTTAAAACGCTCGTAGTTGGATCACAAACTATATTCGAGTTGGTGTGTGAAAGATTTTCCGGGGTGTCATCACTTCGGGAATGATTTATGTGATGCAGTGTTGTCCGTAAGCTAGTGTATAGTAATTGCACGTGAGGATAGACATTCGCCTTGAATGAGTAGATGTTTGTGTCTCACGGAGTGTGCCTTGAATAAATCAAAGTGCTTAAAGCAGGCTTTACGCTTGAATGTTAAGCATGGAACGAACAATCGTGTAGGGTGCATGTTGATTTATGGGCGATTCATCAACATGTGACACCGACCACCAATAACGGATGTTGGTTCCGTATTGGGGTATTGATTAAGAGGAGCGGTTGGGGGCATTGGTATTTGGCAGCGAGAGGTGAAATTCTTGGACCTGTCAAGGACTAACAAATGCGAAGGCATCTGTCCAGACCGTATCCATTAATCAAGAACGATAGTGAGAGGTTCGAAGACGATCAGATACCGTCCTAGTTCTCACTGTAAACTATGCCGACCCGGGATCAGTTTGGAGCTATTCCATGCTCGGAGTTGGTCCCCCTGGGAAACCTAAAGTTTTTCGGTTGCGGGGGGAGTATGGTCGCAAGGCTGAAACTTAAAGGAATTGACGGAAGGGCACCACCAGGGGTGGAGCCTGCGGCTTAATTTGACTCAACACGGGAAAACTTACCTGGTCCGAACATCCGAAGGATACACAGACTAATAGATCTTTGTTGATGGGGTGAAAAGTGGTGCATGGCCGTTCTTAGTTCGTGGAGTGATCTGTCAGGCCAATTCCGGTAACGAACGAGACTACCTTCTCCATTTGACGCGCTGAAGAATGCAGGAGGCAGTATAGAGGCGATACTCCCTTCGGTTACACAACGTAT----ATACGTTGCATCATGGAGAGACGGCGGTATATATT-CAAAAACCGAGGAAGTGTAGCTATAACAGGTCCGTGATGCCCTTAGATGTTCAGGGCTGCACGCGCGCTACAATGATAGCAACAACGAGTTTGTAAATCGAGAGATTTGGGTAATCTTGCAATTGCTATCGTGATGGGGATCGACGCTTGTAAATGTGTCGTGAAAGAGGAATCCCTAGTACACGCGATTCAT-AGATCGCATGGATTGCGTCCCTGCCCTTTG-ACACA----------------------------------------------------------------------------------------
>MF118764_Myxobolus_sp_voucher_Spain6tp
ATGCACGTGAAAGTTCATACATTAAAAATGTGAGACTGCGGAAGGCTCAGTAAATCAGTTATAATCTGCTCGATTGATAGGTTATTGGATAACCGTGGGAAATCTAGAGCTAATACATGTAATTATGGCATTTATTAGACAATTACCAATCGCGG--AACCCGTGTGGTGAATCTAGATAACTTAGCAGATCGTATGGCCTAGTGCCGGCGACGTTTCGATTGAATTTCTGCCCTATCAACTATTGTCGGTAGTGTAGTGGACTACCGAGGTTTTTACGGGTGACGGGGGATCAGGGTTCGATTCCGGAGAGGGAGCCTGAGAAACGGCTACCACATCCAAGGAAGGCAGCAGGCGCGCAAATTACCCAATCCAGACAATGGGAGGTGGTGACGAAAAGTACCAGATGACGGTCGACTGTCAATCTGGAATGGAATCAATTTAAGCAATTGATTGAGGAACGACTAGAGGGCAAGTCTGGTGCCAGCAGCCGCGGTAATTCCAGCTCTAGTAGCGTATCCCAAAGTTGCTGCGCTTAAAACGCTCGTAGTTGGATCACAAACTATATTCGAGTTGGTGTGTGAAAGATTTTCCGGGGTGTCATCATTTCGGAAATGATTTATGTGGTGCAGTGTTATCCGTAAGCTAGTGTATAGTAATTGCACGTGAGGATAGACATTCGCCTTGAATGAGTAGATGTTTGTGTCTCACGGAGTGTGCCTTGAATAAATCAAAGTGCTTAAAGCAGGCTTTACGCTTGAATGTTAAGCATGGAACGAACAATCGTGTAGGGTGCATGTTGATTTATGGGCGATTCATCAACATGTGACACCGACCACCAATAACGGATGTTGGTTCCGTATTGGGGTATTGATTAAGAGGAGCGGTTGGGGGCATTGGTATTTGGCAGCGAGAGGTGAAATTCTTGGACCTGTCAAGGACTAACAAATGCGAAGGCATCTGTCCAGACCGTATCCATTAATCAAGAACGATAGTGAGAGGTTCGAAGACGATCAGATACCGTCCTAGTTCTCACTGTAAACTATGCCGACCCGGGATCAGTTTGGAGCTATTCCATGCTCGGAGTTGGTCCCCCTGGGAAACCTAAAGTTTTTCGGTTGCGGGGGGAGTATGGTCGCAAGGCTGAAACTTAAAGGAATTGACGGAAGGGCACCACCAGGGGTGGAGCCTGCGGCTTAATTTGACTCAACACGGGAAAACTTACCTGGTCCGAACATCCGAAGGATACACAGACTAATAGATCTTTGTTGATGGGGTGAAAAGTGGTGCATGGCCGTTCTTAG----------------------------------------------------------------------------------------------------------------------------------------------------------------------------------------------------------------------------------------------------------------------------------------------------------------------------------------------------------------------------------------------------------------------------------------------------------------------------------------------
>MH377061_Myxobolus_spinacurvatura_isolate_GZP2018Samsun2
-------------------------------------------------------------------------------------------------------------------------------------------------------------------------------------------------------------------------------------------------------------TGTAGTGGACTACCGAGGTTTTTACGGGTGACGGGGGATCAGGGTTCGATTCCGGAGAGGGAGCCTGAGAAACGGCTACCACATCCAAGGAAGGCAGCAGGCGCGCAAATTACCCAATCCAGACAATGGGAGGTGGTGACGAAAAGTACCAGATGACGATCGATTGTCAATTTGGAATGGAATCAATTTAAGCAATTGATTGAGGAACGACTAGAGGGCAAGTCTGGTGCCAGCAGCCGCGGTAATTCCAGCTCTAGTAGCGTATCCCAAAGTTGCTGCGCTTAAAACGCTCGTAGTTGGATCACAAACTATACGCGAGTTGGTGTGTAATGAATCATGCAAGGTGTCCACATTTTGTATGGTTTTTATGTGGTGCAGTGCTGTCCGTAAGCTAGTGTATAGTAATTGCACGTGAGGATAGACATTAGCCTTGAATGAGTAGATGTTTGTGTCTCACGGAGTGTGCCTTGAATAAATCAAAGTGCTTAAAGCAGGCTGTACGCTTGAATGTTAAGCATGGAACGAACAATCGTGTAGGGTGCATGTTGGTCAATGAGTAATTCATCAACATGTGACACCGACCGCCAATAACGGATGTTGGTTCCGTATTGGGGTATTGATTAAGAGGAGCGGTTGGGGGCATTGGTATTTGGCAGCGAGAGGTGAAATTCTTGGACCTGTCAAGGACTAACAAATGCGAAGGCATCTGTCCAGACCGTATCCATTAATCAAGAACGATAGTGAGAGGTTCGAAGACGATCAGATACCGTCCTAGTTCTCACTGTAAACTATGCCGACCCGGGATCAGTTTGGAGCTTTTCCATGCTCGGAGTT----------------------------------------------------------------------------------------------------------------------------------------------------------------------------------------------------------------------------------------------------------------------------------------------------------------------------------------------------------------------------------------------------------------------------------------------------------------------------------------------------------------------------------------------------------------------------------------------------------------------------------------------------------------------------------------------------------------------
>AF378341_Myxobolus_spinacurvatura
-----------------------------------------------------------------------------------------------------------------------TAATTGTGGCATTTATTAGACAATTACCAATCGTGG--AACCCATGTGGCGAATCTAGATAACTTGGCAGATCGTATGGCCTTGAGCCGGCGACGTTTCGATTGAATTTCTGCCCTATCAACTATTGTCGGTAGTGTAGTGGACTACCGAGGTTTTTACGGGTGACGGGGGATCAGGGTTCGATTCCGGAGAGGGAGCCTGAGAAACGGCTACCACATCCAAGGAAGGCAGCAGGCGCGCAAATTACCCAATCCAGACAATGGGAGGTGGTGACGAAAAGTACCAGATGACGATCGATTGTCAATTTGGAATGGAATCAATTTAAGCAATTGATTGAGGAACGACTAGAGGGCAAGTCTGGTGCCAGCAGCCGCGGTAATTCCAGCTCTAGTAGCGTATCCCAAAGTTGCTGCGCTTAAAACGCTCGTAGTTGGATCACAAACTATACGCGAGTTGGTGTGTAATGAATCATGCAAGGTGTCCACATTTTGTATGATTCTTATGTGGTGCAGTGCTGTCCGTAAGCTAGTGTATAGTAATTGCACGTGAGGATAGACATTAGCCTTGAATGAGTAGATGTTTGTGTCTCACGGAGTGTGCCTTGAATAAATCAAAGTGCTTAAAGCAGGCTGTACGCTTGAATGTTAAGCATGGAACGAACAATCGTGTAGGGTGCATGTTGGTCAATGGGTAATCCATCAACATGTGACACCGACCGCCAATAACGGATGTTGGTTCCGTATTGGGGTATTGATTAAGAGGAGCGGTTGGGGGCATTGGTATTTGGCAGCGAGAGGTGAAATTCTTGGACCTGTCAAGGACTAACAAATGCGAAGGCATCTGTCCAGACCGTATCCATTAATCAAGAACGATAGTGAGAGGTTCGAAGACGATCAGATACCG-CCTAGTTCTCACTGTAAACTATGCCGACCCGGGATCAGTTTGGAGCTATTCCATGCTCGGAGTTGGTCCCCCTGGGAAACCTAAAGTTTTTCGGTTGCGGGGGGAGTATGGTCGCAAGGCTGAAACTTAAAGGAATTGACGGAAGGGCACCACCAGGGGTGGAGCCTGCGGCTTAATTTGACTCAACACGGGAAAACTTACCTGGTCCGAACATCCGAAGGATACACAGACTAATAGATCTTTGTTGATGGGGTGAAAAGTGGTGCATGGCCGTTCTTAGTTCGTGGAGTGATCTGTCAGGCCAATTCCGGTAACGAACGAGACTACGTTCTCCATTTGACGCGCCAAAGAACGCACTAGGCAGTATAGAGACGATACTCCCTTTGGCTACACAACGTAT----ATACGTTGCATCATGGAGAGACAGCGGTATATATT-CAAAAACCGAGGAAGTGTAG----------------------------------------------------------------------------------------------------------------------------------------------------------------------------------------------------------------------------------------------------------------------------------------------------------
>AF378337_Myxobolus_ichkeulensis
---------------------------------------------------------------------TCGATTGATAGGTTATTGGATAACCGTGGGAAATCTAGAGCTAATACATGTAATTATGGCATTTATTAGACAATTACCAATCGCGG--AACCCGTGTGGTGAATCTAGATAACTTAGCAGATCGTATGGCCTAGTGCCGGCGACGTTTCGATTGAATTTCTGCCCTATCAACTATTGTCGGTAGTGTAGTGGACTACCGAGGTTTTTACGGGTGACGGGGGATCAGGGTTCGATTCCGGAGAGGGAGCCTGAGAAACGGCTACCACATCCAAGGAAGGCAGCAGGCGCGCAAATTACCCAATCCAGACAATGGGAGGTGGTGACGAAAAGTACCAGATGACGGTCGACTGTCAATCTGGAATGGAATCAATTTAAGCAATTGATTGAGGAACGACTAGAGGGCAAGTCTGGTGCCAGCAGCCGCGGTAATTCCAGCTCTAGTAGCGTATCCCAAAGTTGCTGCGCTTAAAACGCTCGTAGTTGGATCACAAACTATATTCGAGTTGGTGTGTGAAGATTTTCCCGGGGTGTCATCACTTCGGTAATGATTTATGTGGTGCAGTGTTGT-CGTAAGCTAGTGTATAGTAATTGCACGTGAGGATAGACATTCGCCTTGAATGAGTAGATGTTTGTGTCTCACGGAGTGTGCCTTGAATAAATCAAAGTGCTTAAAGCAGGCTTTNCGCTTGAATGTTAAGCATGGAACGAACAATCGTGTAGGGTGCATGTT-ATTTATGGGCGATTCATCAACATGTGACACCGACCACCAATAACGGATGTTGGTTCCGTATTGGGGTATTGATTAAGAGGAGCGGTTGGGGGCATTGGTATTTGGCAGCGAGAGGTGAAATTCTTGGACCTGTCAAGGACTAACAAATGCGAAGGCATCTGTCCAGACCGTATCCATTAATCAAGAACGATAGTGAGAGGTTCGAAGACGATCAGATACCGTCCTAGTTCTCACTGTAAACTATGCCGACCCGGGATCAGTTTGGAGCTATTCCATGCTCGGAGTTGGTCCCCCTGGGAAACCTAAAGTTTTTCGGTTGCGGGGGGAGTATGGTCGCAAGGCTGAAACTTAAAGGAATTGACGGAAGGGCACCACCAGGGGTGGAGCCTGCGGCTTAATTTGACTCAACACGGGAAAACTTACCTGGTCCGAACATCCGAAGGATACACAGACTAATAGATCTTTGTTGATGGGTTGAAAAGTGGTGCATGGCCGTTCTTAGTTCGTGGAGTGATCTGTCAGGCCAATCCCGGTAACGAACGAGACTACAGTCTCCATTTGACGCACTGAAGAATGCAGGAGGCAGTATAAAGGCGATACTCCCTTTGGTTACACAACGTAT----ATACGTTGCATCATGGAGAGACGGCGGTATATATT-CAAAAACCGAGGAAGTGTAG----------------------------------------------------------------------------------------------------------------------------------------------------------------------------------------------------------------------------------------------------------------------------------------------------------
>AY129315_2_Myxobolus_ichkeulensis
---------------------------------------------------------------------TCGATTGATAGGTTATTGGATAACCGTGGGAAATCTAGAGCTAATACATGTAATTATGGCATTTATTAGACAATTACCAATCGCGG--AACCCGTGTGGTGAATCTAGATAACTTAGCAGATCGTATGGCCTAGTGCCGGCGACGTTTCGATTGAATTTCTGCCCTATCAACTATTGTCGGTAGTGTAGTGGACTACCGAGGTTTTTACGGGTGACGGGGGATCAGGGTTCGATTCCGGAGAGGGAGCCTGAGAAACGGCTACCACATCCAAGGAAGGCAGCAGGCGCGCAAATTACCCAATCCAGACAATGGGAGGTGGTGACGAAAAGTACCAGATGACGGTCGACTGTCAATCTGGAATGGAATCAATTTAAGCAATTGATTGAGGAACGACTAGAGGGCAAGTCTGGTGCCAGCAGCCGCGGTAATTCCAGCTCTAGTAGCGTATCCCAAAGTTGCTGCGCTTAAAACGCTCGTAGTTGGATCACAAACTATATTCGAGTTGGTGTGTGAAGATTTTCCCGGGGTGTCATCACTTCGGTAATGATTTATGTGGTGCAGTGTTGT-CGTAAGCTAGTGTATAGTAATTGCACGTGAGGATAGACATTCGCCTTGAATGAGTAGATGTTTGTGTCTCACGGAGTGTGCCTTGAATAAATCAAAGTGCTTAAAGCAGGCTTTNCGCTTGAATGTTAAGCATGGAACGAACAATCGTGTAGGGTGCATGTT-ATTTATGGGCGATTCATCAACATGTGACACCGACCACCAATAACGGATGTTGGTTCCGTATTGGGGTATTGATTAAGAGGAGCGGTTGGGGGCATTGGTATTTGGCAGCGAGAGGTGAAATTCTTGGACCTGTCAAGGACTAACAAATGCGAAGGCATCTGTCCAGACCGTATCCATTAATCAAGAACGATAGTGAGAGGTTCGAAGACGATCAGATACCGTCCTAGTTCTCACTGTAAACTATGCCGACCCGGGATCAGTTTGGAGCTATTCCATGCTCGGAGTTGGTCCCCCTGGGAAACCTAAAGTTTTTCGGTTGCGGGGGGAGTATGGTCGCAAGGCTGAAACTTAAAGGAATTGACGGAAGGGCACCACCAGGGGTGGAGCCTGCGGCTTAATTTGACTCAACACGGGAAAACTTACCTGGTCCGAACATCCGAAGGATACACAGACTAATAGATCTTTGTTGATGGGTTGAAAAGTGGTGCATGGCCGTTCTTAGTTCGTGGAGTGATCTGTCAGGCCAATCCCGGTAACGAACGAGACTACAGTCTCCATTTGACGCACTGAAGAATGCAGGAGGCAGTATAAAGGCGATACTCCCTTTGGTTACACAACGTAT----ATACGTTGCATCATGGAGAGACGGCGGTATATATT-CAAAAACCGAGGAAGTGTAG----------------------------------------------------------------------------------------------------------------------------------------------------------------------------------------------------------------------------------------------------------------------------------------------------------
>KC733438_Myxobolus_sp_WSK2013
------------GTTCATACATTTGAAATGTGAGACTGCGGAAGGCTCAGTAAATCAGTTATAATCTGCTCGATTGATAGGTTATTGGATAACCGTGGGAAATCTAGAGCTAATACATGTAATT-TGGCATTTATTAGACAATTACCAATCGTGG--AACCCATGTGGTGAATCTAGATAACTTAGCAGATCGTATGGCCTCGAGCCGGCGACGTTTCGATTGAATTTCTGCCCTATCAACTATTGTCGGTAGTGTAGTGGACTACCGAGGTTATTACGGGTGACGGGGGATCAGGGTTCGATTCCGGAGAGGGAGCCTGAGAAACGGCTACCACATCCAAGGAAGGCAGCAGGCGCGCAAATTACCCAATCCAGACAATGGGAGGTGGTGACGAAAAGTACCAGATGACGATCGATTGTCAATTTGGAATGGAATCAATTTAAGCAATTGATTGAGTAACGACTAGAGGGCAAGTCTGGTGCCAGCAGCCGCGGTAATTCCAGCTCTAGTAGCGTATCTCAAAGTTGCTGCGCTTAAAACGCTCGTAGTTGGATCACAAACTATATGCCAGTTGGTGTGTATAAAATTTTGCGAAATGTCCACATTTTGTAGAATATTTATGTGGTGCAGTGCTATCCGTAAGCTAGTGTATAGTAATTGCACGTGAGGATAGACGTTAGCCTTGAATGAGTAGACGTTTGTGTCTCACGGAGTGTGCCTTGAATAAATCAAAGTGCTTAAAGCAGGCTATACGCTTGAATGTTAAGCATGGAACGAACAATCGTGTAGGGTGCATGTTGACCAATGGGTGGTTCATCAACATGTGACACCGACCACCAATAACGGATGTTGGTTCCGTATTGGGGTATTGATTAAGAGGAGCGGTTGGGGGCATTGGTATTTGGCAGCGAGAGGTGAAATTCTTGGACCTGTCAAGGACTAACAAATGCGAAGGCATCTGTCCAGACCGTATCCATTAATCAAGAACGATAGTGAGAGGTTCGAAGACGATCAGATACCGTCCTAGTTCTCACTGTAAACTATGCCGACCCGGGATCAGTTTGGAGCTTTTCCATGCTCGGAGTTGGTCCCCCTGGGAAACCTAAAGTTTTTCGGTTGCGGGGGGAGTATGGTCGCAAGGCTGAAACTTAAAGGAATTGACGGAAGGGCACCACCAGGGGTGGAGCCTGCGGCTTAATTTGACTCAACACGGGAAAACTTACCTGGTCCGAACATCCGAAGGATACACAGACTAATAGATCTTTGTTGATGGGGTGAAAAGTGGTGCATGGCCGTTCTTAGTTCGTGGAGTGATCTGTCAGGCCCATCCCGGTAACGAACGAGATTACAGTCTCCATTTGACGCGCTGAAGAATGCACTCGGTAGTATAGAGGCGGTACTCCCTTTGGCTACACAACGTAT----ATACGTTGCATCATGGAGAGACGGCGGTACATATT-CAAAAACCGAGGAAGTGTAGCTATAACAGGTCCGTGATGCCCTTAGATGTTCAGGGCTGCACGCGCGCTACAATGATAGCAACAACGAGTTTCTAAATCGAGAGATTTGGGTAATCTTGCAATTGCTATCGTGATGGGGATCGACGCTTGTAAATGTGTCGTGAAAGAGGAATCCCTAGTACACGCGATTCAT-AGATCGCATGGATTGCGTCCCTGCCCTTTGTACACACCGCCCGTCGCTACTACCGAGTGAATGGTGTCATGATACCTTGGGAGCGGACGTCCTCTGGGTAACACGGTTGGACGCTGCGATCAG-
>MH183025_Myxobolus_bragantinus_voucher_INPA_34
--------------------------------------------------------------------------------------------------------------------------------------------------------------------------------------------------------------------------------------------------------------------------------------------------------------------------------------------------------------GGGCCGCGCAAGTTACCCAATCCAGAAAATGGGAGGTGGTGACGAAAAGTACCTGAGGACAATCGGTTGTCAATCTGGAATGGAATCAATTTAAGCAATTGATTGAGAAACTACTAGAGGGCAAGTCTGGTGCCAGCAGCCGCGGTAATTCCAGCTCTAGTAGCGTATCTCAAAGTTGCTGCGCTTAAAACGCTCGTAGTTGGATCACAAACTATATATTGGTTGGTATGTAAGAGAACCAGCAGTATGTCCTCATGCTGTTGGGTATTTATGTGTTGTAAAACCGACCACAAGCTAGTATATAGTAATTGCGCGTGAGGATAGATATTGGCCTTGAATGAGCTGATGTTTGTGTCTCACGGAGTGTGCCTTGAGTAAATCAGAGTGCTTAAAGCAGGCTTTACGCTTGAATGTTAAGCATGGAACGAACAATCGTGTATGGTGTACATTGTA-ATTGTGGAATTCGGCAATGTACCACACCGACCACCAATTACGCATGTTGGTTTCGTATTGGGGTAGAGATTAAGAGGAGCGGTTGGGGGCATTGGTATTTGGCAGCGAGAGGTGAAATTCTTGGACCTGCCAAGGACTAACAAATGCGAAGGCATCTGTCCAGACCGTATCCATTAATCAAGAACGAAAGTGAGAGGTTCGAAGATGATCAGATACCGTCCTAGTTCTCACTGTAAACTATGCCGACCCGGGATCAGTTTGGAGCTGTTCAATGCTCGGAGTTGGTCCCCCTGGGAAACCTTAAGTTTTTCGGTTGCGGGGGGAGTATGGTCGCAAGGCTGAAACTTAAAGGAATTGACGGAAGGGCACCACCAGGGGTGGAGCCTGCGGCTTAATTTGACTCAACACGGGAAAACTTACCTGGTCCGAACATCCGAAGGATACACAGACTAATAGATCTTTGTTGATGGGGAAAAGTGT-----------------------------------------------------------------------------------------------------------------------------------------------------------------------------------------------------------------------------------------------------------------------------------------------------------------------------------------------------------------------------------------------------------------------------------------------------------------------------------------------------------------
>AF306791_Endocapsa_rosulata
-----------------------------------------------CAGTAAATCAGTTATAATCTGCTCGATTGAATGGTTATTGGATAACCGTGGGAAATCTAGAGCTAATACATGCAATTATGGCATTTATTAGATAATTACCAACCTTAGGTTACCTATGTGGTGAATCTAGATAACTTTGCAGACCGTATGGCCTAGAGCTGACG-CATTTCGATTGAATTTCTGCCCTATCAACTATTGTCGGTAGTGTAGTGGACTACCGAGGTTTTTACGGGTGACGGGGGATCAGGGTTCGATTCCGGAGAGGGAGCCTGAGAAATGGCTACCACATCCAAGGGTGGCAGCAGGCGCGCAAATTACCCAATCCAGACAATGGGAGGTGGTGACNACAAGTACCGGATGACGATCGATTGTCAATCTGGAATGGAATCGATTTAAGCAATCGGTTGAG-AACGACTGGAGGGCAAGCCTGGTGCCAGCAGCCGCGGTAATTCCAGCTCCAGTAGCGTATNTCAAAGTTGCTGCGCTTAAAACGCTCGTAGTTGGATCACAGACTGCTCGTCGGTGAGTGAAAACGGAGAATCGCTTTGTGTCATCACAGGGTTGATAATTTGAAGGGTTTAACTTTGTCCGTAAGCCGATGGGCAGTAATTGCACGTGAGGATAGACATTGGCCTTGAATGAGCTGGTGTTTGTGTCTCGCGGAGTGTGCCTTGAGTAAATCAGAGTGCTTAAAGCAGGCTTTACGCTTGAATGTTAAGCATGGAACGAACAATTGTGTATGGTGTATACTGAAATGCA-TTGTTTCATCAGTATACGACACCGACCACCAATTACGAATGTTGGTTTCGTATTGGGGTATTGATTAAGAGGAGCGGTTGGGGGCATTGGTATTTGGCAGCGAGAGGTGAAATTCTTGGACCTGCCAACGACTAACAAATGCGAAGGCATCTGTCCAGACCGTATCCATTAATCAAGAACGATAGTGAAAGGTTCGAAGACGATCAGATACCGTCCTAGTTTTCACAGTAAACTATGCCGACCCGGGATCAGTTTGGAGCTGTTCCATGCTCGGAGTTGGTCCCCCTGGGAAACCTAAAGTTTTTCGGTTGCGGGGGGAGTATGGTCGCAAGGCTGAAACTTAAAGGAATTGACGGAAGGGCACCACCAGGGGTGGAGCCTGCGGCTT--TTTGACTCAACACGGGAAAACTTACCTGGTCCGGACATCCGAAGGATACACAGACCGATAGATCTTTGTTGATGGGGTGAAAAGTGGTGCATGGCCGTTCTTAGTTCGTGGAGTGATCTGTCAGGCCAAACCCGGTAACGAACGAGACTACAGTCTCCATTTGACGGATCGGAGATGGTTGGAGGCATCGCTGAGTTAGCGTTCCCTCCGGTTGCATAGTGCGCC--GGTACATTATATCATGGAGAGACAGCGGAATATATTCCAAAATCCGAGGAAGTGTAGCTATAACAGGTCCGTGATGCCCTTAGATGTTCAGGGCTGCACGCGCGCTACAATGATATCAGCAACGAGTTTTTGAATCGAAAGATTTGAGTAATCTTGCAATTGATATCGTGAAGGGGATCGATGTTTGTAATAACGTCGTGAAATAGGAATCCCTAGTACGTGCGATTCATTAAATCGCGCGGATTGCGTCCCTGCCCTTTGTACACA----------------------------------------------------------------------------------------
>AY129318_Myxobolus_bizerti
---------------------------------------------------------------------TCGATTGAAGGGTTATTGGATAACCGTGGGAAATCTAGAGCTAATACATGTAATTAGGGCATTTATTAGACAATTACCAATCGTGGGGAATCCATGTGGTGAATCTAGATAACTTTGCAGATCGTATGGCCTAGAGCTGACGACATTTCGATTGAATTTCTGCCCTATCAACTATTGTCGGTAGTGTAGTGGACTACCGAGGTTTTTACGGGTGACGGGGGATCAGGGTTCGATTCCGGAGAGGGAGCCTGAGAAACGGCTACCACATCCAAGGAAGGCAGCAGGCGCGCAAATTACCCAATCCAGACAATGGGAGGTGGTGACGAAAAGTACCGGATGACGATCGATTGTCAATCTGGAATGGAATCAATTTAAGCAATTGATTGAGAAACGACTGGAGGGCAAGTCTGGTGCCAGCAGCCGCGGTAATTCCAGCTCCAGTGGCGTATCTCAAAGTTGCTGCGCTTAAAACGCTCGTAGTTGGATCACAAACTGTGCATTGGTTGGGTTGCAGTAGATTGTTTGGTATGTCAGCATGCTAAAAATACATGATATGGTGTACCTTGAATCATTAGCTGGTGCATAGTAATTGCACGTGAGGATAGATGTTGGCCTTGAGTGAGCAGATGTCTGTGTCTCACGGAGTGTGCCTTGAGTAAATCAGAGTGCTTAAAGCAGGCTATACGCTTGAATGATAAGCATGGAACGAACAATCGTGTATGTAGTATGCTGGTAATGGTTTAAGGCGTCAGTATACGACACCGACCACCAATAACGGATGTTGGTTCCGTATTGGGGTATAGATTAAGAGGAGCGGTTGGGGGCATTGGTATTTGGCAGCGAGAGGTGAAATTCTTGGACCTGTCAAGGACTAACAAATGCGAAGGCATCTGTCCAGACCGTATCCATTAATCAAGAACGATAGTGAGAGGTTCGAAGACGATCAGATACCGTCCTAGTTCTCACGGTAAACTATGCCGACCCGGGATCAGTTTGGAGCTGTTCCATGCTCGGAGTTGGTCCCCCTGGGAAACCTAAAGTTTTTCGGTTGCGGGGGGAGTATGGTCGCAAGGCTGAAACTTAAAGGAATTGACGGAAGGGCACCACCAGGGGTGGAGCCTGCGGCTTAATTTGACTCAACACGGGAAAACTTACCTGGTCCGAACATCCGAAGGATACACAGACTAATAGATCTTTGTTGATGGGGTGAAAAGTGGTGCATGGCCGTTCTTAGTTCGTGGAGTGATCTGTCAGGCCAATCCCGGTAACGAACGAGACTACATTCTCCATTTGACGAATAAGGTAAAGTCATAAAGTGATTGGATTTCATGAACTCTCTTAAAAAGCAATGTGT----ACACGTTGTATCATGGAGAGACAGCGGAACATATTACAAAATCCGAGGAAGTGTA-----------------------------------------------------------------------------------------------------------------------------------------------------------------------------------------------------------------------------------------------------------------------------------------------------------
>MK203074_Myxobolus_ramadus
ATGCACGTGCCAGTACATACATGTTAAATGTGAGACTGCGGACGGCTCAGTAAATCAGTTATAATCTGCTCGATTGAAAGGTTATTGGATAACCGTGGGAAATCTAGAGCTAATACATGCAATTATGGCATTTATTAGATGTATACCAACCACAACTATGTTGTGTGGTGAATCTAGATAACTGTGCAGATCGTATGGCCTTGAGCTGACGACATTTCGATTGAATTTCTGCCCTATCAACTTTTGTCGGTAGTGTAGTGGACTACCGAGGTTTTTACGGGTGACGGGGGATCAGGGTTCGATTCCGGAGAGGGAGCCTGAGAAACGGCTACCACATCCAAGGAAGGCAGCAGGCGCGCAAATTACCCAATCCAGACAGTGGGAGGTGGTGACGAAAAGTACCAAATGACGGCCGGTTGTCAATTTGGAATGATATCAATTTAAGTAATTGGTTGATAAACTACTGGAGGGCAAGTCTGGTGCCAGCAGCCGCGGTAATTCCAGCTCCAGTAGCGTATCTCAAAGTTGCTGCGCTTAAAACGCTCGTAGTTGGATCACAAACTTGACGTTGGTGGATATATGAAAGATATGATAGTATGTCATCATATTGTCGTAGATTTATGTGATGTGCGATTAACTGTGAGCCGATGTGAAGTGATTGCATGTGAGGATGGATGTTGGCCTTGAATGTGCTGATATTTGTGTCTCACAGAGTGTGCCTTGAGTAAATCAGAGTGCTTAAAGCAGGCTTTACGCTTGAATGTTGAGCATGGAACGAACAATCGTGTATGGTGTATGTTGGGGAAGAAGTAATTCACCAATATACGACACCGACCACCAATTACGGATGTTGGTTCCGTATTGGGGTACCGATTAAGAGGAGCGGTTGGGGGCATTGGTATTTGGCAGCGAGAGGTGAAATTCTTAGACCTGTCAAGGACTAACAAATGCGAAGGCATCTGTCCAGACCGTATCCATTAATCAAGAACGATAGTGAGAGGTTCGAAGACGATCAGATACCGTCCTAGTTCTCACAGTAAACGATGCCGACCCGGGATCAGTTTGGAGCTTATCCACGCTCGAGGTTGGTCCCCCTGGGAAACCTAAAGTTTTTCGGTTGCGGGGGGAGTATGGTCGCAAGGCTGAAACTTAAAGGAATTGACGGAAGGGCACCACCAGGGGTGGAGCCTGCGGCTTAATTTGACTCAACACGGGAAAACTTACTTGATCAGAACACCCGAAGGATGCACAGACTGATAGATCTTTGCTGATGGGGTGAAAAGTGGTGCATGGCCGTTCTTAGTTCGTGGAGTGATCTGTCAGGCCTATCCCGGTAACGAACGAGACTACAATCTCCACTTGACGACCCAAAGAATGTCGT-GGCAATACATTGCTTGTATTCCCTTTGGTGTAGCATTGTGTAATTGCGCAGTGTATCGTGGAGAGACAGCGGAATATATATCAAAATCCGAGGAAGTGTAGCTATAACAGGTCCGTGATGCCCTTAGATGTTCAGGGCTGCACGCGCGCTACAATGATGGCAACAACGAGTTTCTGGATCGAAAGATTTGGGTAATCTTGTAATTGCCATCGTGATGGGGATCGACGTTTGTAAATACGTCGTGAAAGAGGAATCCCTAGTACGTGCGATTCATGAGATCGCGCGGATTGCGTCCCTGCCCTTTGTACACACCGCCCGTCGCTACTACCGAGTGAATGGTGTCATAATACCTTGGGAGCGGACGTTGCCTGGGCCTCGTGGAGTGACGCTGCAATCAGC
>MT305666_Myxobolus_sp_AC2020_isolate_NKS_3
--------------------------------------------------------------AATCTGATCGATTGCTCGGTTATTGGATAACCGTGGGAAATCTAGAGCTAATACATGCGGATGTGGCATTTATTAGAAGTATACCAACAGTCGAA------CTTGGTGAATCTAGATAACTTTGCAGATCGTATTGCTTTATGCAGACGACATTTCGATTGAATTTCTGCCCTATCAACTTTTGTCGGTAGTGTAGTGGACTACCGAGGTTTTGACGGGTAACGGGGGATCAGGGTTCGATTCCGGAGAGGGAGCCTGAGAAACGGCTACCACATCCAAGGAAGGCAGCAGGCGCGCAAATTACCCAATCCAGACAGTGGGAGGTGGTGACGAAAAGTACCGAATGACGGCCGGTTGTCAATTTGGAATGGAATCAATTTAACTAATTGGTTGAGAAACTACTGGAGGGCAAGTCTGGTGCCAGCAGCCGCGGTAATTCCAGCTCCAGTAGCGTATCTCAAAGTTGCTGCGCTTAAAACGCTCGTAGTTGGATCACAAACTACA-ATTGGTGGAAACAGAGGAGATACGGTAATGTGTCCTCATGTTAGTGTAAATTCACGTGGTTTGTTGGCGGCTACAAGCCAGTTTGTAGTAATTGCATGTGAGGATAGACACTGGCCTTGAGTGCGCTGGTGTTTGTGTCTCACAGAGTGTGCCTTGAGTAAATCAGAGTGCTTAAAGCAGGCTTTTAGCTTGAATGTTAAGCATGGAACGAACAATCGTGTATGGTGTATATCGGAGAAGACTGTATTCGTCGATATACGACACCGACCGCCAATTACGGATGTTGGTTCCGTATTGGGGTACTGATTAAGAGGAGCGGTTGGGGGCATTGGTATTTGGCAGCGAGAGGTGAAATTCTTAGACCTGCCAAGGACTAACAAATGCGAAGGCATCTGTCCAGACCGTATCCATTAATCAAGAACGAAAGTGAGAGGTTCGAAGATGATCAGATACCATCCTAGTTCTCACGGTAAACCATGCCGACCCGGGATCAGTTTGGAGCTAAACTCCGCTCGAGGTTGGTCCCCCTGGGAAACCTAAAGTTTTTCGGTTGCGGGGGGAGTATGGTCGCAAGGCTGAAACTTAAAGGAATTGACGGAAGGGCACCACCAGGGGTGGAGCCTGCGGCTTAATTTGACTCAACACGGGAAAACTTACCTGGTCCGAACATCCGAAGGATGCACAGACTGATAGATCTTTGCTGATGGGGTGAAAAGTGGTGCATGGCCGTTCTTAGTTCGTGGAGTGATCTGTCAGGCCTATCCCGGTAACGAACGAGACTACAGTCTCCATTTGACGGATCAAAGAAGGCTGC-GGCAATATTTGTTGGATATTCCCTTTGGTACAGCAGTATATACATGTGTATTGTATCATGGAGAGACAGCGGAATATATTACAAAATCCGAGGAAGTGTAGCTATAACAGGTCCGTGATGCCCTTAGATGTTCAGGGCTGCACGCGCGCTACAATGATGGCAACAGCGAGTGTCTGGATCGAAAGATTTGGGTAATCTTGTAATTGCCATCGTGATGGGGATTGGCGTTTGTAAATACGTCATGAAAGAGGAATCCCTAGTACGTGCGATTCATGAGATCGCGCGGATTACGTCCCTGCCCTTTGTACACACCGCCCGTCGCTACTACCGAGTGAATGGTGTCATAATACCTTGGGAGCGGACGTCGCCTGGGCCTTGTGGAGTGATGCTGCAATCA--
>MT305663_Myxobolus_sp_AC2020_isolate_NKS_1
------------------ACATTTGAATTGTGAGACTGTGGACGGCTCAGTAAATCAGTTATAATCTGATCGATTGCTCGGTTATTGGATAACCGTGGGAAATCTAGAGCTAATACATGCGGATGTGGCATTTATTAGAAGTATACCAACAGTCGAA------CTTGGTGAATCTAGATAACTTTGCAGATCGTATTGCTTTATGCAGACGACATTTCGATTGAATTTCTGCCCTATCAACTTTTGTCGGTAGTGTAGTGGACTACCGAGGTTTTGACGGGTAACGGGGGATCAGGGTTCGATTCCGGAGAGGGAGCCTGAGAAACGGCTACCACATCCAAGGAAGGCAGCAGGCGCGCAAATTACCCAATCCAGACAGTGGGAGGTGGTGACGAAAAGTACCGAATGACGGCCGGTTGTCAATTTGGAATGGAATCAATTTAACTAATTGGTTGAGAAACTACTGGAGGGCAAGTCTGGTGCCAGCAGCCGCGGTAATTCCAGCTCCAGTAGCGTATCTCAAAGTTGCTGCGCTTAAAACGCTCGTAGTTGGATCACAAACTACA-ATTGGTGGAAACAGAGGAGATACGGTAATGTGTCCTCATGTTAGTGTAAATTCACGTGGTTTGTTGGCGGCTACAAGCCAGTTTGTAGTAATTGCATGTGAGGATAGACACTGGCCTTGAGTGCGCTGGTGTTTGTGTCTCACAGAGTGTGCCTTGAGTAAATCAGAGTGCTTAAAGCAGGCTTTACGCTTGAATGTTAAGCATGGAACGAACAATCGTGTATGGTGTATATCGGAGAAGACTGTATTCGTCGATATACGACACCGACCGCCAATTACGGATGTTGGTTCCGTATTGGGGTACTGATTAAGAGGAGCGGTTGGGGGCATTGGTATTTGGCAGCGAGAGGTGAAATTCTTAGACCTGCCAAGGACTAACAAATGCGAAGGCATCTGTCCAGACCGTATCCATTAATCAAGAACGAAAGTGAGAGGTTCGAAGATGATCAGATACCATCCTAGTTCTCACGGTAAACCATGCCGACCCGGGATCAGTTTGGAGCTAAACTCCGCTCGAGGTTGGTCCCCCTGGGAAACCTAAAGTTTTTCGGTTGCGGGGGGAGTATGGTCGCAAGGCTGAAACTTAAAGGAATTGACGGAAGGGCACCACCAGGGGTGGAGCCTGCGGCTTAATTTGACTCAACACGGGAAAACTTACCTGGTCCGAACATCCGAAGGATGCACAGACTGATAGATCTTTGCTGATGGGGTGAAAAGTGGTGCATGGCCGTTCTTAGTTCGTGGAGTGATCTGTCAGGCCTATCCCGGTAACGAACGAGACTACAGTCTCCATTTGACGGATCAAAGAAGGCTGC-GGCAATATTTGTTGGATATTCCCTTTGGTACAGCAGTATATACATGTGTATTGTATCATGGAGAGACAGCGGAATATATTACAAAATCCGAGGAAGTGTAGCTATAACAGGTCCGTGATGCCCTTAGATGTTCAGGGCTGCACGCGCGCTACAATGATGGCAACAGCGAGTGTCTGGATCGAAAGATTTGGGTAATCTTGTAATTGCCATCGTGATGGGGATTGGCGTTTGTAAATACGTCATGAAAGAGGAATCCCTAGTACGTGCGATTCATGAGATCGCGCGGATTACGTCCCTGCCCTTTGTACACACCGCCCGTCGCTACTACCGAGTGAATGGTGTCATAATACCTTGGGAGCGGACGTCGCCTGGGCCCTGTGGAGTGATGCTGCAATCAGC
>MT305662_Myxobolus_sp_AC2020_isolate_NKS_2
-----------------TACATTTGAATTGTGAGACTGTGGACGGCTCAGTAAATCAGTTATAATCTGATCGATTGCTCGGTTATTGGATAACCGTGGGAAATCTAGAGCTAATACATGCGGATGTGGCATTTATTAGAAGTATACCAACAGTCGAA------CTTGGTGAATCTAGATAACTTTGCAGATCGTATTGCTTTATGCAGACGACATTTCGATTGAATTTCTGCCCTATCAACTTTTGTCGGTAGTGTAGTGGACTACCGAGGTTTTGACGGGTAACGGGGGATCAGGGTTCGATTCCGGAGAGGGAGCCTGAGAAACGGCTACCACATCCAAGGAAGGCAGCAGGCGCGCAAATTACCCAATCCAGACAGTGGGAGGTGGTGACGAAAAGTACCGAATGACGGCCGGTTGTCAATTTGGAATGGAATCAATTTAACTAATTGGTTGAGAAACTACTGGAGGGCAAGTCTGGTGCCAGCAGCCGCGGTAATTCCAGCTCCAGTAGCGTATCTCAAAGTTGCTGCGCTTAAAACGCTCGTAGTTGGATCACAAACTACA-ATTGGTGGAAACAGAGGAGATACGGTAATGTGTCCTCATGTTAGTGTAAATTCACGTGGTTTGTTGGCGGCTACAAGCCAGTTTGTAGTAATTGCATGTGAGGATAGACACTGGCCTTGAGTGCGCTGGTGTTTGTGTCTCACAGAGTGTGCCTTGAGTAAATCAGAGTGCTTAAAGCAGGCTTTACGCTTGAATGTTAAGCATGGAACGAACAATCGTGTATGGTGTATATCGGAGAAGACTGTATTCGTCGATATACGACACCGACCGCCAATTACGGATGTTGGTTCCGTATTGGGGTACTGATTAAGAGGAGCGGTTGGGGGCATTGGTATTTGGCAGCGAGAGGTGAAATTCTTAGACCTGCCAAGGACTAACAAATGCGAAGGCATCTGTCCAGACCGTATCCATTAATCAAGAACGAAAGTGAGAGGTTCGAAGATGATCAGATACCATCCTAGTTCTCACGGTAAACCATGCCGACCCGGGATCAGTTTGGAGCTAAAATCCGCTCGAGGTTGGTCCCCCTGGGAAACCTAAAGTTTTTCGGTTGCGGGGGGAGTATGGTCGCAAGGCTGAAACTTAAAGGAATTGACGGAAGGGCACCACCAGGGGTGGAGCCTGCGGCTTAATTTGACTCAACACGGGAAAACTTACCTGGTCCGAACATCCGAAGGATGCACAGACTGATAGATCTTTGCTGATGGGGTGAAAAGTGGTGCATGGCCGTTCTTAGTTCGTGGAGTGATCTGTCAGGCCTATCCCGGTAACGAACGAGACTACAGTCTCCATTTGACGGATCAAAGAAGGCTGC-GGCAATATTTGTTGGATATTCCCTTTGGTACAGCAGTATATACATGTGTATTGTATCATGGAGAGACAGCGGAATATATTACAAAATCCGAGGAAGTGTAGCTATAACAGGTCCGTGATGCCCTTAGATGTTCAGGGCTGCACGCGCGCTACAATGATGGCAACAGCGAGTGTCTGGATCGAAAGATTTGGGTAATCTTGTAATTGCCATCGTGATGGGGATTGGCGTTTGTAAATACGTCATGAAAGAGGAATCCCTAGTACGTGCGATTCATGAGATCGCGCGGATTACGTCCCTGCCCTTTGTACACACCGCCCGTCGCTACTACCGAGTGAATGGTGTCATAATA--------------------------------------------------
>HQ166720_Myxobolus_supamattayai_isolate_ST12008_clone_03
---------------------------------------------CTCAGTAAATCAGTTATAATCTGCTCGATTGAAAGGTTATTGGATAACCGTGGGAAATCTAGAGCTAATGCATGTAGTTATGGCATTTATTAGAACATTACCAACCCAACGTACGTTGCGTGGTGAATCTAGATAACTTTGCAGATCGTATGGCCTTGAGCTGACGACATTTCGATTGAATTTCTGCCCTATCAACTATTGTCGGTAGTGTAGTGGACTACCGAGGTTTTTACGGGTAACGGGGGATCAGGGTTCGATTCCGGAGAGGGAGCCTGAGAAACGGCTACCACATCCAAGGAAGGCAGCAGGCGCGAAAATTACCCAATCCAGACAATGGGAGGTGGTGACGAAAAGTACCGAATAACAGCCGGTTGTTAATTTGGAATGGAATCAATTTAAGCAATTGATTGAGAAACGACTGGAGGGCAAGTCTGGTGCCAGCAGCCGCGGTAATTCCAGCTCCAGTAGCGTATCTCAAAGTTGCTGCGCTTAAAACGCTCGTAGTTGGATCACAAACTACGTATTGGTGAATAGGTGGGAATACAAAAGGTGTGTCAACACACTTTTTTTATCTCGAATAATGTGGCGTTATTCAAAAGCTAATACGTAGTAATTGCACGTAAGGATGAATATTGACCTTGAGTGAGTTGATATTTGTGTCTTGCGGAGTGTGCCTTGAGTAAATCAGAGTGCTTAAAGCAGGCTTTACGCTTGAATGTTAAGCATGGAACGAACAATCGTGTATTATGTATATTGAAAGGTGCGTATTCTATCAGTATACAACACCGACCACCGATTACGGATGTTGGTTCCGTATTGGGGTATAGATTAAGAGGAGCGGTTGGGGGCATTGGTATTTAGCAGCGAGAGGTGAAATTCTTAGACCTGCTAAGGACTAACAAATGCGAAGGCATTTGTCCAGACCGTATCCATTAATCAAGAACGATAGTGAGAGGTTCGAAGACGATCAGATACCGTCCTAGTTCTCACCGTAAACTATGCCAACTCGGGATTAGTTTGGAGCT-TTATATGCTCGAAGTTGGTCCCCCTAGGAAACTTGAAGTTTTTCGGTTGCGGGGGGAGTATGGTCGCAAGGCTGAAACTTAAAGGAATTGACGGAAGGGCACCACCAGGGGTGGAGCCTGCGGCTTAATTTGACTCAACACGGGAAAACTTACCTGGTCCGAACATCCGTAGGATACACAGACCGATAGATCTTTGTTGATGGGGTGAAAAGTGGTGCATGGCCGTTCCTAGTTCGTGGAGTGATCTGTCAGGCCTATCCCGGTAACGAACGAGACTACATTCTTCACTTGACGAACCGAAGAAGAGAGTAGGCAATATATGCGTATATATCCCTTCGGTCTAGCAATGCCGTTCACTGTGTTGTATCGTGAAGAGACAGCGGAACATACTTTAAAATCCGAGGAAGTGTAGCTATAACAGGTCTGTGATGCCCTAA---------------------------------------------------------------------------------------------------------------------------------------------------------------------------------------------------------------------------------------------------------------------------------
>AF306793_Tetraspora_discoidea
--------------------------------------------GCTCAGTAAATCAGTTATAATCTGCTCGATTGAAAGGTTATTGGATAACCGTGGGAAATCTAGAGCTAATACATGTAATCATGGCATTTATTAGAAAATGACCAACCGTAAT-TAATTACGTGGTGAATCTAGATAACTTTGCAGATCGTATGGCCTTGAGCTGACGACATTTCGATTGAATTTCTGCCCTATCAACTATTGTCGGTAGTGTAGTGGACTACCGAGGTTTTTACGGGTAACGGGGGATCAGGGTTCGATTCCGGAGAGGCAGCCTGAGAAACGGCTACCACATCCAAGGAAGGCAGCAGGCGCGCAAATTACCCAATCCAGACAATGGGAGGTAGTGACGAAAAGTACCGGATGGCAATTAATTGCCAATCTGGAATGGAACCAATTTAGCAATTTGGTTGAAAAACGACTGGAAGGCAATTCTGGTGCCAGCAGCCGCGGTAA-TCCANCTCCATTA-CGTTTCTCAAAGTTGCTGCGCTTAAAACGCTCGTAGTTGGATCACAAACTGTGTATTGGTGGATAAGTGAGAGATTCTCGTGTATGTTATCATATATGGGATGATCTGTGTGATGTTGCATGATTCGCAAGCTAGTACACAGTAATTGCACGTGAGGATAATGATTGGCCTTGAGTGAGCTGATTTTTGTGTCTCACGGAGTGTGCCTTGAGTAAATCAGAGTGCTTAAAGCAGGCTTTACGCTTGAATGTTAAGCATGGAACGAACAATCGGGTATAGTGTATATTGGTTTTTGGGCACAACGTCAATGTACCACACCGACCACCAATTACGGATGTTGGTTCCGTATTGGGGTATTGATTAAGAGGAGCGGTTGGGGGCATTGGTATTTGGCAGCGAGAGGTGAAATTCTTGGACCTGCCAAGGACTAACAAATGCGAAGGCATTTGTCCAGACCGTATCCATTAATCAAGAACGATAGTGAGAGGTTCGAAGACGATCAGATACCGTCCTAGTTCTCACTGTAAACTATGCCAACTCGGGATCAGTTTGGAGCC-ATCCCTGCTCGAGGTTGGTCCCCCTAGGAAACTTGAAGTTTTTCGGTTGCGGGGGGAGTATGGTCGCAAGGCTGAAACTTAAAGGAATTGACGGAAGGGCACCACCAGGGGTGGAGCCTGCGGCTTAATTTGACTCAACACGGGAAAACTTACCTGGTCCGAACATCCGAAGGATACACAGACCGATAGATCTTTGTTGATGGGGTGAAAAGTGGTGCATGGCCGTTCTTAGTTCGTGGAGTGATCTGTCAGGCCAATCCCGGTAACGAACGAGACTACATTCTCCATTTGACGCGTCAAAGTCGACAAG-GGTGATATGGCGTTTGTG-TCCCCTTTGACTCGCAATGCTTGTTTAAGTGTTGTATCATGGAGAGACAGCGGAAC-TATATCAAAATCCGAGGAAGTGTAGCTATAACAGGTCCGTGATGCCCTTAGATGTTCAGGGCTGCACGCGCGCTACAATGATAGCAACAACGAGTTTNTAAATCGAAAGATTTGGGTAATCTTGCAATTGCTATCGTGATGGGGATCGATGTTTGTAAATACGTCGTGAAAGAGGAATCCCTAGTACGTGCGATTCA------------------------------------------------------------------------------------------------------------------------------
>KC711053_Myxobolus_khaliji
------------------------------------------------------------------------------------TTGGATAACCGTGGGAAATCTAGAGCTAATACATGTACTAATTGCATTTATTAGAATATTGCCAACCGNTATTATGATACGTGATGAATCTAGATAACTGCGCAGATCGTATGGCCTTGAGCCGGCGACATTTCGATTGAATTTCTGCCCTATCAAC--TTGTCGGCAGTTTAGTGGACTGCCGAGGTTATTACGGGTAACGGGGGATCAGGGTTCGATTCCGGAGAGGGAGCCTGAGAAACGGCTACCACATCCAAGGATGGCAGCAGGCGCGCAAATTACCCAATCCAGACAATGGGAGGTGGTGAAGAAAAGTACCGAATGACGGCCGGTTGTCAATTTGGAATGGAAACAATTTAAGAAATTGGTTGAGTAACGACTGGAGGGCAAGTCTGGTGCCAGCAGCCGCGGTAATTCCAGCTCCAGTAGCGTATCTCAAAGTTGCTGCGCTTAAAACGCTCGTAGTTGGATCAGAGAGCATATATTANTTGGTGC---TGGAAAGACTTGGTATGTTAAACATATGCAAGATAGTTTCAGGTTGATTTGTTGACTAAAAGCTA-TATATGTTAATTGCATGTGAGGATGGTAATTGACCTTTAGTGAGTTGATAACCGTGTCTCACAGAGTGTGCCTTGAGTAAATCNGAGTGCTTAAAGCAAGTATTTTGCTTGAATGTTGAGCATGGAACGAACAATCGTGTATGGTGTGTGATAAATTGAACGTAGTCTATTATTACATGACACCGACCGCCAATTACGGATGTTGGTTCCGTATTGGGGTAATGATTAAGAGGAGCGGTTGGGGGCATTGGTATTTGGCAGCGAGAGGTGAAATTCTTGGACCTGCCAAGGACCAACAAATGCGAAGGCATCTGTCAAGACCGTATCCATTAATCAAGAACGAAAGTGAGAGGTTCGAAGACGATCAGATACCGTCCTAGTTCTCACTGTAAACTATGCCGACCCGGGATCAGTTTGGAGCA-TTTCACGCTCGAGGTTGGTCCCCCTGGGAAACCTAAAGTTTTTCGGTTGCGGGGGGAGTATGGTCGCAAGGCTGAAACTTAAAGGAATTGACGGAAGGGCACCACCAGGGGTGGAGCCTGCGGCTTAATTTGACTCAACACGGGAAAACTTACCTGGTCCGGACATCAAAAGGATAAACTGACTAATAGATCATTTTTGATATGATGATTGGTGGTGCATGGCCGTTCTTAGTTCGTGGAGTGATCTGTCAGGCCTATCCCGGTAACGAACGAGAGCACAGTTTCCATTTGACGCGCCAAAGAAAATGTGTGGTAATGAGTAAGCTTTGTTCCCTTTGGTGTAACAATTTATGATTATGATTTGTATCATGGAGAGACAGCGGAATATATCCAAA---------------------------------------------------------------------------------------------------------------------------------------------------------------------------------------------------------------------------------------------------------------------------------------------------------------------------
>JN017203_Henneguya_cynoscioni
ATGCATATGCTAGTTCATACATTAAAAATGTGAGACTGTGGAAGGCTCAGTATATCAGTTATAATCTGCCCGATTGAAAGGTTATTGGATAACCGTGGGAAATCTAGAGCTAATACATGTACTATTTGCATTTATTAAAATACTACCAACCGTAACATTGATACGTGATGAATCTAGATAACTTTGCAGATCGTATGGCCTTGAGCCGACGACATTTCGATTGAATTTCTGCCCTATCAACTTTTGTCGGCAGTTTAGTGGACTGCCGAGGTTATCACGGGTAACGGGGGATCAGGGTTCGATTCCGGAGAGGGAGCCTGAGAAACGGCTACCACATCTACGGATGGCAGCAGGCGCGCAAATTACCCAATCCAGACAATGGGAGGTGGTGAAGAAAAGTACCGAATGACGGCATGCCGGCAATTTGGAATGGAAACAACTTAAAAAATTGGTTGAGTAACAACTGGAGGGCAAGTCTGGTGCCAGCAGCCGCGGTAATTCCAGCTCCAGTAGCGTATCTCAAAGTTGCTGCGCTT-AAACGCTCGTAGTTGGATCATGTCGCACGCGGGAGTTGGTGCGCTATGTATTGGATGGCATGTTCTCATGCGAATTCAAATATATGTGAAGGCCATTTGACTGTAAGCTGCCGTGTGGTAATTGCATGTGAGGATGGTAATTGACCTTTAGTGAGTTGATAATCGTGTCTCACAGAGTGTGCCTTGAGTAAATCAGAGTGCTTAAAGCAAGATTTATGCTTGAATGTTGAGCATGGAACGAACGATCGTGTATGGTATGTAATAAATGGATTGTATTCTATTATTGCATGACACCGACCACCAATTACGGATGTTGGTTCCGTATTGGGGTAATGATTAAGAGGAGCGGTTGGGGGCATTGGTATTTGGCAGCGAGAGGTGAAATTCTTAGACCTACCAAGGACCAACAAATGCGAAGGCATCTGTCAAGACCGTATCCATTAATCAAGAACGAAAGTGAGAGGTTCGAAGACGATCAGATACCGTCCTAGTTCTCACTGTAAGCTATGCCGACCCGGGATCAGTTTGGAGCA-TTCCACGCTCGAGGTTGGTCCCCCTGGGAAACCTAAAGTTTTTCGGTTGCGGGGGGAGTATGGTCGCAAGGCTGAAACTTAAAGGAATTGACGGAAGGGCACCACCAGGGGTGGAGCCTGCGGCTTAATTTGACTCAACACGGGAAAACTTACCTGGTCCGGACATCAAAAGGATAAACAGACTGAAAGATCTTTTTTGATATGATGATTGGTGGTGCATGGCCGTTCTTAGTTCGTGGAGTGATCTGTCAGGCTAATTCCGGTAACGAACGAGAGCACAGTTTCCATTTGACGAGCCAAAGAAGGCGCGTGGTAGCGAGTCGGTTTTGCTCCCTTTGGCATAACAAAGTGTGGTTGTACGTTGTATCATGGAAAGACAACGGAATATATTTCAAAATCCGAGGAAGTGTGGCTATAACAGGTCTGTGATGCCCTTAGATGTTCAGGGCTGCACGCGCGCTACAATGGTGGTGACAACGAGTTTCTGGATCGAAAGATCTGGGTAATCTTGCAATCACCGCCGTGATGGGGATCGACGTTTGTAATTACGTCGTGAAAGAGGAATCCCTAGTACGTGCGATTCAT-AAATCGCGCGGATTTCGTCCCTGCCCTTTGTACACACCGCCCGTCGCTACTACCGAGTGAATGGTACCATAATGCCTTGGGAGCGGACTCCGTTCCGGGTTTACGGGAGGGAGCTGCGATCAGC
>EU643630_Henneguya_shaharini
---------------------------------------------------------------------------------------------------------------------------------------------------------------------------------------------------------------------------------------------------------------------------------------------------------------------------------------------------------------------------TACCCAATCCAGACAGTGGGAGGTGGTAACAAAGAGTACCAAATAACTGCCGGTAGTTAGTTTGGAATGGAATCAATATAAGCAATTGATTGAGCAACAACTGGAGGGCAAGTCTGGTGCCAGCAGCCGCGGTAATTCCAGCTCCAGTAGCGTATCTCAAAGTTGCTGCGCTTAAAAAGCTCGTAGTTGGATCAGTAACTATATTAAAAAATGTACTTACATGAGTATCTCGTATACAATTGTAGCATTAA---TGTTTAATAGATAAACATGTCATTTATTTTTAATATAGTAGTTGCACGTAAGTATAATAATTGCCCTTAAGTGTGTTGATTATTGTGTCTTACGGAATGTGCCTTGAGTAAATCAAAGTGCTCAAAGCAGNCAGTATGCTTGAATGTTGAGCATGGAACGAATAATCTTGTAGAGTGTATATTGAATAATGG-TATTACTACAATATACAACAACGACCACCAATAACGGATGTTGGTTCCGTATTGGGGTAATGATTAAGAGGAGCGATTGGGGGCATTGGTATTTGGCAGCGAGAGGTGAAATTCTAGAACCTGCCAAGGACTAACAAATGCGAAGGCATCTGTCCAGATCGTATCCATTAATCAAGAACGATAGTGAGAGGTTCGAAGACGATCAGATACCGTCCTAGTTCTCACTGTAAACTATGCCGACTCGGGATTAGTTTTGAGTATATAAACGCTCGAGGTTGGTCCCCCTGGGAAACCTAAAGTTTCTCGGTTGCGGGGGGAGTATGATCGCAAGATTGAAACTTAAAGGAATTGACGGAAGGGCACCACCAGGGGTGGAGCCTGCGGCTTAATTTGACTCAACACGGGAAAACTTACTTGATCCGGACATTAAAAGGATAATCAGACCAATAGATCTTATTTGATATAATGATTGGTGGTGCATGGCCGTTCTTAGTTCG------------------------------------------------------------------------------------------------------------------------------------------------------------------------------------------------------------------------------------------------------------------------------------------------------------------------------------------------------------------------------------------------------------------------------------------------------------------------------------------
>AB447992_Henneguya_rhinogobii
-------------------------------------------GGCTCAGTATATCAGTTATAATCTGCCCGATTGATAGGTTATTGGATAACCGTGGGAAATCTAGAGCTAATACATGTACCTCTTGCATTTATTAGACAAT-ACTAACCGTATGAGTTATGCGTGGTGAATCTAGATAACTTTGCAGATCGTATGGCCTTGTGCTGACGACATTTCGGTTGAGTTTCTGCCCTATCACCTTTCGAC--CAGTGTATTGAACTGGACCGGGGATGACGGGTAACGGAGGATCAGGGTTCGATCCCGGAGAGGGAGCCTGAGAAACGGCTACCACATCCAAGGAAGGCAGCAGGCGCGAAAATTACCCAATCCAGACAGTGGGAGGTGGTGACGAAGAGTACCAAATAACTGCCGGTAGTTAATTCGGAATGGAATCAATATAAGTAATTGATTGAGTAACGACTGGAGGGCAAGTCTGGTGCCAGCAGCCGCGGTAATTCCAGCTCCAGTAGCGTATCTCAAAGTTGCTGCGCTTAAAAAGCTCGTAGTTGGATCAGTAACCACTTTAAAATATGTATGTCCATGAGCATCC--TGTGCGATTGTAGCGTTAA---TGTTGAGCATATGCA---GTCATTTACTTTTAATGTGGTAGTTGCACGTGAGGATGATTGTTGACCTTTAGTGTGTTGATAGTCGTGTCTTACGGAATGTGCCTTGAGTAAATCAGAGTGCTCAAAGCAGGCAGTATGCTTGAATGTTGAGCATGGAACGAACAATCTTGTAGAGTGTATGTTGATAAATGGCCAATACTACAACGTACAACAACGACCACCAATAACGGATGTTGGTTCCGTATTGGGGTAATGATTAAGAGGAGCGGTTGGGGGCATTGGTATTTGGCAGCGAGAGGTGAAATTCTAGAACCTGCCAAGGACTAACAAATGCGAAGGCATCTGTCCAGACCGTATCCATTAATCAAGAACGATAGTGAGAGGTTCGAAGACGATCAGATACCGTCCTAGTTCTCACTGTAAACTATGCCGACTCGGGATCAGTTTGGAGTATATAAACGCTCGAGGTTGGTCCCCCTGGGAAACCTAAAGTTTTTCGGTTGCGGGGGGAGTATGGTCGCAAGGCTGAAACTTAAAGGAATTGACGGAAGGGCACCACCAGGGGTGGAGCCTGCGGCTTAATTTGACTCAACACGGGAAAACTTACTTGATCCGGACATTAAAAGGATAATCAGACCAATAGATCTTATTTGATATAATGATTGGTGGTGCATGGCCGTTCTTAGTTCGTGGAGTGATTTGTCAGGTTTATTCCGGTAACGGACGAGATCACGTTCTCCATTTGAAGAGTTGGAGTAGGTCGCAGGCAGTGTGTTACTTTCGTGCTCCCTCCATTCGCAATGTTGTGTCATGCATTGTATCATGGAGAGACAACGGAAAA----ATGAAATCCGAGGAAGTGTGGCTATAACAGGTCTGTGATGCCCTTAGATGTTCAGGGCTGCACGCGCGCTACAATGGTGGTGACAACGAGTGTCTGAATCGAAAGATTCGGGTAATCTTGTAATCATCACCGTGATGGGAATTGATGTTTGTAAATACGTCATGAAAGAGGAATCCCTAGTACGTGCGATTCAT-AGATCGCGCGGATTTAGTCCCTGCCCTTTGTACACACCGCCCGTCGCTACTACCGAGTGAATAGTGTCATAATGCCTTGGGAGCGGAC------------------------------------
