# Supplementary material for: Myxozoan infection in thinlip mullet Chelon ramada (Mugiliformes: Mugilidae) in the Sea of Galilee
Source: Sci Rep. 2022 Jun 16;12:10049. doi: 10.1038/s41598-022-13215-z (PMC9203526; doi:10.1038/s41598-022-13215-z)
Supplement: Supplementary file 2 — Supplementary Information 2. [file 41598_2022_13215_MOESM2_ESM.nex]

#NEXUS
Begin data;
  Dimensions ntax=83 nchar=2228;
  Format datatype=DNA gap=- missing=? matchchar=.;
  Matrix
OM065835_Myxobolus_exiguus_IL                            --------------------CT-CTTTTTAAAGATTAAGCCATGCA-CGTGCT-AGTTCATACATTTTAAATGTGAGACTGCGGACGGCTCAGTAAATCAGT---------------------TATAATCTGCTCGAATG-TAAAGGTTATTGGATAACCGTGGGAAATCTAGAGCTAATACATGTAATACAGGGT-ATGAGCAA--TCATACTCGATGGCATTTATT-AGAAAATGACCAACCGTAGGT--GCA------------AACTTACGTGGTGAATCTAGATAACTGTGCAGATCGTATGGCC-TTGAGCTGACGACATTTCGATTGAATTTCTGCCCTATCAACTTTTGTCGGTAGTGTAGTGGACTACCGAGGTTTTTACGGGTGACGGGGGATCAGGGTTCGATTCCGGAGAGGGAGCCTGAGAAACGGCTACCACATCCAAGGAAGGCAGCAGGCGCGC-AAATTA-CCCAATCCAGACAATGGGAGGTGGTGACG-AAAAGTACCGGATGACGATC-AT-AGATTGTCAATCTGGAATGGAATCAATTTAAGCAATTGA-TTGAGTAACT-ACTGGAGGGCAAGTCTGGTGCCAGCAGCCGCGGTAATTCCAGCTCCAGTAGCGTATCCCAAAGTTGCTGCGCTTAAAACGCTCGTAGTTGGATCACAAACTATTCACCGGTGGGTTGTGA-GGTTTATG-TCAAA-----------TTTGGCGAGTCAGTTGTGTGTCCTCATGCAGCTGG--TGAGTT-GAATGGTGTAGCTTTAT-GCCGT-AAGCTGGTGGATAGTAATTGCACGTGAGGATAGGCATTGACCTTGAGTGAGTTGATGCTTGTGTCTCAC-GGAGTGTGCCTTGAGTAAATCAGAGTGCTTAAAGCAGG-CTTTACGCTTGAATGTTA--TAGCATGGAA-CGAACAATCGTGTATGGTGTATACTGGCAATGATTAGCTGAAC---AT--------------------CGTTTGGCGTCAT-CAGTATACGACACCGACCACCAGT-TACGGATGTTGGTT-CCGTATTGGGGTATTGATTAAGAGGAGCAGTTGGGGGCATTGGTATTTAGCAGCGAGAGGTGAAATTCTTGGACCTGCTAACGAC-TAACAAATGCGAAGGCATTTGTCCAGACTGTATCCGTTAATCAAGAACGATAGTGAGAGGTTCGAAGATGATCAGAGACCGTCGTAGTTCTCACTGTAAACTATGCCGACCCGGGATCAGTTTGGAGCTA-TGTTCCATGCTCGGAGTTGGTCCCCCTGGGAAACCTAAAGTTTTTCGGTTGCGGGGGGAGTATGGTCGCAAGGC-TG-AAACTTAAAGGAATTGACGGAAGGGCACCACCAGGGGTGGAGCCTGCGGCTTAATTTGACTCAACACGGGACAACTTACCTGGTCCGAACATCCGAAGGATACACAGACTGATAGATCTT----TGTTGATGGGGTGATGAGTGGTGCATGG-CCGTTCTTAGTTCGTGGAGTGATCTGTC-AGGCCTATCCCGGTAACGAACGAGACTACGATCACCAGTTGACAAACCAGAGAAGGCAGTGGCT------------------GTTAGGTGTTGGC--AACAGTGCCTAGCT--TAAGCT-GTCGTAGGCATTATT------GACGACCCATTGCAGAACTTGC-----------------TTT-------CGGGTGGGT-------AATGTAGTGG-TAGTTGGTAATCCCTTTGGTTGTGTAGTGTATTGTTT--------GACAGTATATTGCATCATGGTGAGACAGCGGAA-TATATTACAAAATTCGAGGAAGTGTAGCTATAACAGGTCCG------TGATGCCCTTAGATGTTCAGGGCTGCACGCGCGCTACAATGATATTAACAACGAGTT-TCTGAATCGAAAGATTTGGGTAATCTTGCAATTAATATCGTGATGGGGATCGACGTTTGTAAATACGTCGTGAAAGAGGAATCCCTAGTACGTGCGATTCATTTAGATCGCGCGGATTGCGTCCCTGCCCTTTGTACACACCGCCCGTCGCTACTACCGAGTGAATCGTGTCATGATGCCTTGGGAGCGGACGTTGCC-TGGGCCTCGTGCCTGGTGTAATGCTGCAATCAGCGTAAAATGGCGCAATTT--CGAGGAAGTAAAAGTCGT---------------------
OL604467_Myxobolus_exiguus_IL                            --------------------CT-CTTTTTAAAGATTAAGCCATGCA-CGTGCT-AGTTCATACATTTTAAATGTGAGACTGCGGACGGCTCAGTAAATCAGT---------------------TATAATCTGCTCGAATG-TAAAGGTTATTGGATAACCGTGGGAAATCTAGAGCTAATACATGTAATACAGGGT-ATGAGCAA--TCATACTCGATGGCATTTATT-AGAAAATGACCAACCGTAGGT--GCA------------AACTTACGTGGTGAATCTAGATAACTGTGCAGATCGTATGGCC-TTGAGCTGACGACATTTCGATTGAATTTCTGCCCTATCAACTTTTGTCGGTAGTGTAGTGGACTACCGAGGTTTTTACGGGTGACGGGGGATCAGGGTTCGATTCCGGAGAGGGAGCCTGAGAAACGGCTACCACATCCAAGGAAGGCAGCAGGCGCGC-AAATTA-CCCAATCCAGACAATGGGAGGTGGTGACG-AAAAGTACCGGATGACGATC-AT-AGATTGTCAATCTGGAATGGAATCAATTTAAGCAATTGA-TTGAGTAACT-ACTGGAGGGCAAGTCTGGTGCCAGCAGCCGCGGTAATTCCAGCTCCAGTAGCGTATCCCAAAGTTGCTGCGCTTAAAACGCTCGTAGTTGGATCACAAACTATTCACCGGTGGGTTGTGA-GGTTTATG-TCAAA-----------TTTGGCGAGTCAGTTGTGTGTCCTCATGCAGCTGG--TGAGTT-GAATGGTGTAGCTTTAT-GCCGT-AAGCTGGTGGATAGTAATTGCACGTGAGGATAGGCATTGACCTTGAGTGAGTTGATGCTTGTGTCTCAC-GGAGTGTGCCTTGAGTAAATCAGAGTGCTTAAAGCAGG-CTTTACGCTTGAATGTTA--TAGCATGGAA-CGAACAATCGTGTATGGTGTATACTGGCAATGATTAGCTGAAC---AT--------------------CGTTTGGCGTCAT-CAGTATACGACACCGACCACCAGT-TACGGATGTTGGTT-CCGTATTGGGGTATTGATTAAGAGGAGCAGTTGGGGGCATTGGTATTTAGCAGCGAGAGGTGAAATTCTTGGACCTGCTAACGAC-TAACAAATGCGAAGGCATTTGTCCAGACTGTATCCGTTAATCAAGAACGATAGTGAGAGGTTCGAAGATGATCAGAGACCGTCGTAGTTCTCACTGTAAACTATGCCGACCCGGGATCAGTTTGGAGCTA-TGTTCCATGCTCGGAGTTGGTCCCCCTGGGAAACCTAAAGTTTTTCGGTTGCGGGGGGAGTATGGTCGCAAGGC-TG-AAACTTAAAGGAATTGACGGAAGGGCACCACCAGGGGTGGAGCCTGCGGCTTAATTTGACTCAACACGGGACAACTTACCTGGTCCGAACATCCGAAGGATACACAGACTGATAGATCTT----TGTTGATGGGGTGATGAGTGGTGCATGG-CCGTTCTTAGTTCGTGGAGTGATCTGTC-AGGCCTATCCCGGTAACGAACGAGACTACGATCACCAGTTGACAAACCAGAGAAGGCAGTGGCT------------------GTTAGGTGTTGGC--AACAGTGCCTAGCT--TAAGCT-GTCGTAGGCATTATT------GACGACCCATTGCAGAACTTGC-----------------TTT-------CGGGTGGGT-------AATGTAGTGG-TAGTTGGTAATCCCTTTGGTTGTGTAGTGTATTGTTT--------GACAGTATATTGCATCATGGTGAGACAGCGGAA-TATATTACAAAATTCGAGGAAGTGTAGCTATAACAGGTCCG------TGATGCCCTTAGATGTTCAGGGCTGCACGCGCGCTACAATGATATTAACAACGAGTT-TCTGAATCGAAAGATTTGGGTAATCTTGCAATTAATATCGTGATGGGGATCGACGTTTGTAAATACGTCGTGAAAGAGGAATCCCTAGTACGTGCGATTCATTTAGATCGCGCGGATTGCGTCCCTGCCCTTTGTACACACCGCCCGTCGCTACTACCGAGTGAATCGTGTCATGATGCCTTGGGAGCGGACGTTGCC-TGGGCCTCGTGCCTGGTGTAATGCTGCAATCAGCGTAAAATGGCGCAATTT--CGAGGAAGTAAAAGTCGT---------------------
MH236070_Myxobolus_exiguus                               ----------------TACGCT-CTTTTTAAAGATTAAGCCATGCA-CGTGCT-AGTTCATACATTTTAAATGTGAGACTGCGGACGGCTCAGTAAATCAGT---------------------TATAATCTGCTCGAATG-TAAAGGTTATTGGATAACCGTGGGAAATCTAGAGCTAATACATGTAATACAGGGT-ATGAGCAA--TCATACTCGATGGCATTTATT-AGAAAATGACCAACCGTAGGT--GCA------------AACTTACGTGGTGAATCTAGATAACTGTGCAGATCGTATGGCC-TTGAGCTGACGACATTTCGATTGAATTTCTGCCCTATCAACTTTTGTCGGTAGTGTAGTGGACTACCGAGGTTTTTACGGGTGACGGGGGATCAGGGTTCGATTCCGGAGAGGGAGCCTGAGAAACGGCTACCACATCCAAGGAAGGCAGCAGGCGCGC-AAATTA-CCCAATCCAGACAATGGGAGGTGGTGACG-AAAAGTACCGGATGACGATC-AT-AGATTGTCAATCTGGAATGGAATCAATTTAAGCAATTGA-TTGAGTAACT-ACTGGAGGGCAAGTCTGGTGCCAGCAGCCGCGGTAATTCCAGCTCCAGTAGCGTATCCCAAAGTTGCTGCGCTTAAAACGCTCGTAGTTGGATCACAAACTATTCACCGGTGGGTTGTGA-GGTTTATG-TCAAA-----------TTTGGCGAGTCAGTTGTGTGTCCTCATGCAGCTGG--TGAGTT-GAATGGTGTAGCTTTAT-GCCGT-AAGCTGGTGGATAGTAATTGCACGTGAGGATAGGCATTGACCTTGAGTGAGTTGATGCTTGTGTCTCAC-GGAGTGTGCCTTGAGTAAATCAGAGTGCTTAAAGCAGG-CTTTACGCTTGAATGTTA--TAGCATGGAA-CGAACAATCGTGTATGGTGTATACTGGCAATGATTAGCTGAAC---AT--------------------CGTTTGGCGTCAT-CAGTATACGACACCGACCACCAGT-TACGGATGTTGGTT-CCGTATTGGGGTATTGATTAAGAGGAGCAGTTGGGGGCATTGGTATTTAGCAGCGAGAGGTGAAATTCTTGGACCTGCTAACGAC-TAACAAATGCGAAGGCATTTGTCCAGACTGTATCCGTTAATCAAGAACGATAGTGAGAGGTTCGAAGATGATCAGAGACCGTCGTAGTTCTCACTGTAAACTATGCCGACCCGGGATCAGTTTGGAGCTA-TGTTCCATGCTCGGAGTTGGTCCCCCTGGGAAACCTAAAGTTTTTCGGTTGCGGGGGGAGTATGGTCGCAAGGC-TG-AAACTTAAAGGAATTGACGGAAGGGCACCACCAGGGGTGGAGCCTGCGGCTTAATTTGACTCAACACGGGACAACTTACCTGGTCCGAACATCCGAAGGATACACAGACTGATAGATCTT----TGTTGATGGGGTGATGAGTGGTGCATGG-CCGTTCTTAGTTCGTGGAGTGATCTGTC-AGGCCTATCCCGGTAACGAACGAGACTACGATCACCAGTTGACAAACCAGAGAAGGCAGTGGCT------------------GTTAGGTGTTGGC--AACAGTGCCTAGCT--TAAGCT-GTCGTAGGCATTATT------GACGACCCATTGCAGAACTTGC-----------------TTT-------CGGGTGGGT-------AATGTAGTGG-TAGTTGGTAATCCCTTTGGTTGTGTAGTGTATTGTTT--------GACAGTATATTGCATCATGGTGAGACAGCGGAA-TATATTACAAAATTCGAGGAAGTGTAGCTATAACAGGTCCG------TGATGCCCTTAGATGTTCAGGGCTGCACGCGCGCTACAATGATATTAACAACGAGTT-TCTGAATCGAAAGATTTGGGTAATCTTGCAATTAATATCGTGATGGGGATCGACGTTTGTAAATACGTCGTGAAAGAGGAATCCCTAGTACGTGCGATTCATTTAGATCGCGCGGATTGCGTCCCTGCCCTTTGTACACACCGCCCGTCGCTACTACCGAGTGAATCGTGTCATGATGCCTTGGGAGCGGACGTTGCC-TGGGCCTCGTGCCTGGTGTAATGCTGCAATCAGCGTAAAATGGCGCAATTT--CGAGGAAGTA-----------------------------
AY129317_Myxobolus_exiguus                               -------------------------------------------------------------------------------------------------------------------------------------TCGAATG-TAAAGGTTATTGGATAACCGTGGGAAATCTAGAGCTAATACATGTAATACAGGGT-ATGAGCAA--TCATACTCGATGGCATTTATTAAGAAAATGACCAACCGTAGGT--GCA------------AACTTACGTGGTGAATCTAGATAACTGTGCAGATCGTATGGCC-TTGAGCTGACGACATTTCGATTGAATTTCTGCCCTATCAACTTTTGTCGGTAGTGTAGTGGACTACCGAGGTTTTTACGGGTGACGGGGGATCAGGGTTCGATTCCGGAGAGGGAGCCTGAGAAACGGCTACCACATCCAAGGAAGGCAGCAGGCGCGC-AAATTA-CCCAATCCAGACAATGGGAGGTGGTGACG-AAAAGTACCGGATGACGATC-AT-AGATTGTCAATCTGGAATGGAATCAATTTAAGCAATTGA-TTGAGTAACT-ACTGGAGGGCAAGTCTGGTGCCAGCAGCCGCGGTAATTCCAGCTCCAGTAGCGTATCCCAAAGTTGCTGCGCTTAAAACGCTCGTAGTTGGATCACAAACTATTCACCGGTGGGTTGTGA-GGTTTATG-TCAAA-----------TTTGGCGAGTCAGTTGTGTGTCCTCATGCAGCTGG--TGAGTT-GAATGGTGTAGCTTTAT-GCCGT-AAGCTGGTGGATAGTAATTGCACGTGAGGATAGGCATTGACCTTGAGTGAGTTGATGCTTGTGTCTCAC-GGAGTGTGCCTTGAGTAAATCAGAGTGCTTAAAGCAGG-CTTTACGCTTGAATGTTA--TAGCATGGAA-CGAACAATCGTGTATGGTGTATACTGGCAATGATTAGCTGAAC---AT--------------------CGTTTGGCGTCAT-CAGTATACGACACCGACCACCAGT-TACGGATGTTGGTT-CCGTATTGGGGTATTGATTAAGAGGAGCAGTTGGGGGCATTGGTATTTAGCAGCGAGAGGTGAAATTCTTGGACCTGCTAACGAC-TAACAAATGCGAAGGCATTTGTCCAGACTGTATCCGTTAATCAAGAACGATAGTGAGAGGTTCGAAGATGATCAGAGACCGTCGTAGTTCTCACTGTAAACTATGCCGACCCGGGATCAGTTTGGAGCTA-TGTTCCATGCTCGGAGTTGGTCCCCCTGGGAAACCTAAAGTTTTTCGGTTGCGGGGGGAGTATGGTCGCAAGGC-TG-AAACTTAAAGGAATTGACGGAAGGGCACCACCAGGGGTGGAGCCTGCGGCTTAATTTGACTCAACACGGGACAACTTACCTGGTCCGAACATCCGAAGGATACACAGACTGATAGATCTT----TGTTGATGGGGTGATGAGTGGTGCATGG-CCGTTCTTAGTTCGTGGAGTGATCTGTC-AGGCCTATCCCGGTAACGAACGAGACTACGATCACCAGTTGACAAACCAGAGAAGGCAGTGGCT------------------GTTAGGTGTTGGC--AACAGTGCCTAGCT--TAAGCT-GTCGTAGGCATTATT------GACGACCCATTGCAGAACTTGC-----------------TTT-------CGGGTGGGT-------AATGTAGTGG-TAGTTGGTAATCCCTTTGGTTGTGTAGTGTATTGTTT--------GACAGTATATTGCATCATGGTGAGACAGCGGAA-TATATTACAAAATTCGAGGAAGTGTAG---------------------------------------------------------------------------------------------------------------------------------------------------------------------------------------------------------------------------------------------------------------------------------------------------------------------------------------------------------------------------------
MT437045_Myxobolus_sp_k_AC2020_isolate_CMFRI_NKS_MC1     -------------------------------------------------------GTACATACATACCAAATGTGAGACTGCGGACGGCTCAGTAAATCAGTTATAATCTGCTCGATTGTTAATATAATCTGCTCGAATG-TAAAGGTTATTGGATAACCGTGGGAAATCTAGAGCTAATACATGTAATACAGGGT-ATGAGCAA-TTCATACTCGATGGCATTTATT-AGAAAATGACCAACCGTAGGT--GCA------------AACTTACGTGGTGAATCTAGATAACTGTGCAGATCGTATGGCC-TTGAGCTGACGACATTTCGATTGAATTTCTGCCCTATCAACTTTTGTCGGTAGTGTAGTGGACTACCGAGGTTTTTACGGGTGACGGGGGATCAGGGTTCGATTCCGGAGAGGGAGCCTGAGAAACGGCTACCACATCCAAGGAAGGCAGCAGGCGCGC-AAATTA-CCCAATCCAGACAATGGGAGGTGGTGACG-AAAAGTACCGGATGACGATC-AT-AGATTGTCAATCTGGAATGGAATCAATTTAAGCAATTGA-TTGAGTAACT-ACTGGAGGGCAAGTCTGGTGCCAGCAGCCGCGGTAATTCCAGCTCCAGTAGCGTATCCCAAAGTTGCTGCGCTTAAAACGCTCGTAGTTGGATCACAAACTATTCACCGGTGGGTTGTGANGGTTTATG-TCAAA-----------TTTGGCGAGTCAGTTGTGTGTCCTCATGCAGCTGG--TGAGTT-GAATGGTGTAGC-TTAT-GCCGT-AAGCTGGTGGATAGTAATTGCACGTGAGGATAGGCATTGACCTTGAGTGAGTTGATGCTTGTGTCTCAC-GGAGTGTGCCTTGAGTAAATCAGAGTGCTTAAAGCAGG-CTTTACGCTTGAATGTTA--TAGCATGGAACCGAACAATCGTGTATGGTGTATACTGGCAATGATTAGCTGAAC---AT--------------------CGTTTGGCGTCAT-CAGTATACGACACCGACCACCAGT-TACGGATGTTGGTT-CCGTATTGGGGTATTGATTAAGAGGAGCAGTTGGGGGCATTGGTATTTAGCAGCGAGAGGTGAAATTCTTGGACCTGCTAACGAC-TAACAAATGCGAAGGCATTTGTCCAGACTGTATCCGTTAATCAAGAACGATAGTGAGAGGTTCGAAGATGATCAGAGACCGTCGTAGTTCTCACTGTAAACTATGCCGACCCGGGATCAGTTTGGAGCTA-TGTTCCATGCTCGGAGTTGGTCCCCCTGGGAAACCTAAAGTTTTTCGGTTGCGGGGGGAGTATGGTCGCAAGGC-TG-AAACTTAAAGGAATTGACGGAAGGGCACCACCAGGGGTGGAGCCTGCGGCTTAATTTGACTCAACACGGGACAACTTACCTGGTCCGAACATCCGAAGGATACACAGACTGATAGATCTT----TGTTGATGGGGTGATGAGTGGTGCATGG-CCGTTCTTAGTTCGTGGAGTGATCTGTC-AGGCCTATCCCGGTAACGAACGAGACTACGATCACCAGTTGACAAACCAGAGAAGGCAGTGGCT------------------GTTAGGTGTTGGC--AACAGTGCCTAGCT--TAAGCT-GTCGTAGGCATTATT------GACGACCCATTGCAGAACTTGC-----------------TTT-------CGGGTGGGT-------AATGTAGTGG-TAGTTGGTAATCCCTTTGGTTGTGTAGTGTATTGTTT--------GACAGTATATTGCATCATGGTGAGACAGCGGAA-TATATTACAAAATTCGAGGAAGTGTAGCTATAACAGG-------------------------------------------------------------------------------------------------------------------------------------------------------------------------------------------------------------------------------ACCGAGTGAATGGTGTCATAATACCTTGGGAGCGGACGTCGCC-TGGGCCTTGTGCTTGGTGTGACGCTGCGATCAGCGTAGA-----------------------------------------------------
AY129314_Myxobolus_muelleri                              -------------------------------------------------------------------------------------------------------------------------------------TCGAATG-TAAAGGTTATTGGATAACCGTGGGAAATCTAGAGCTAATACATGTAATACAGGGT-ATGAGCAA--TCATACTCGATGGCATTTATT-AGAAAATGACCAACCGTAGGT--GCA------------AACTTACGTGGTGAATCTAGATAACTGTGCAGATCGTATGGCC-TTGAGCTGACGACATTTCGATTGAATTTCTGCCCTATCAACTTTTGTCGGTAGTGTAGTGGACTACCGAGGTTTTTACGGGTGACGGGGGATCAGGGTTCGATTCCGGAGAGGGAGCCTGAGAAACGGCTACCACATCCAAGGAAGGCAGCAGGCGCGC-AAATTA-CCCAATCCAGACAATGGGAGGTGGTGACG-AAAAGTACCGGATGACGATC-AT-AGATTGTCAATCTGGAATGGAATCAATTTAAGCAATTGA-TTGAGTAACT-ACTGGAGGGCAAGTCTGGTGCCAGCAGCCGCGGTAATTCCAGCTCCAGTAGCGTATCCCAAAGTTGCTGCGCTTAAAACGCTCGTAGTTGGATCACAAACTATTCACCGGTGGGTTGTGANGGTTTATG-TCAAA-----------TTTGGCGAGTCAGTTGTGTGTCCTCATGCAGCTGG--TGAGTT-GAATGGTGTAGC-TTAT-GCCGT-AAGCTGGTGGATAGTAATTGCACGTGAGGATAGGCATTGACCTTGAGTGAGTTGATGCTTGTGTCTCAC-GGAGTGTGCCTTGAGTAAATCAGAGTGCTTAAAGCAGG-CTTTACGCTTGAATGTTA--TAGCATGGAACCGAACAATCGTGTATGGTGTATACTGGCAATGATTAGCTGAAC---AT--------------------CGTTTGGCGTCAT-CAGTATACGACACCGACCACCAGT-TACGGATGTTGGTT-CCGTATTGGGGTATTGATTAAGAGGAGCAGTTGGGGGCATTGGTATTTAGCAGCGAGAGGTGAAATTCTTGGACCTGCTAACGAC-TAACAAATGCGAAGGCATTTGTCCAGACTGTATCCGTTAATCAAGAACGATAGTGAGAGGTTCGAAGATGATCAGAGACCGTCGTAGTTCTCACTGTAAACTATGCCGACCCGGGATCAGTTTGGAGCTA-TGTTCCATGCTCGGAGTTGGTCCCCCTGGGAAACCTAAAGTTTTTCGGTTGCGGGGGGAGTATGGTCGCAAGGC-TG-AAACTTAAAGGAATTGACGGAAGGGCACCACCAGGGGTGGAGCCTGCGGCTTAATTTGACTCAACACGGGACAACTTACCTGGTCCGAACATCCGAAGGATACACAGACTGATAGATCTT----TGTTGATGGGGTGATGAGTGGTGCATGG-CCGTTCTTAGTTCGTGGAGTGATCTGTC-AGGCCTATCCCGGTAACGAACGAGACTACGATCACCAGTTGACAAACCAGAGAAGGCAGTGGCT------------------GTTAGGTGTTGGC--AACAGTGCCTAGCT--TAAGCT-GTCGTAGGCATTATT------GACGACCCATTGCAGAACTTGC-----------------TTT-------CGGGTGGGT-------AATGTAGTGG-TAGTTGGTAATCCCTTTGGTTGTGTAGTGTATTGTTT--------GACAGTATATTGCATCATGGTGAGACAGCGGAA-TATATTACAAAATTCGAGGAAGTGTAG---------------------------------------------------------------------------------------------------------------------------------------------------------------------------------------------------------------------------------------------------------------------------------------------------------------------------------------------------------------------------------
MK418449_Sphaeractinomyxon_sp_type_4_SR2018              --------------------CT-CTTTTTAAAGATTAAGCCATGCA-CGTGCT-AGTTCATACATTTTAAATGTGAGACTGCGGACGGCTCAGTAAATCAGT---------------------TATAATCTGCTCGAATG-TAAAGGTTATTGGATAACCGTGGGAAATCTAGAGCTAATACATGTAATATAGGGT-ATGAGCAA--TCGTACTCGATGGCATTTATT-AGAAAATGACCAACCGGAGGT--GCA------------AACCTTCGAGGTGAATCTAGATAACTGTGCAGATCGTATGGCC-TTGAGCTGACGACGATTCGATTGAATTTCTGCCCTATCAACTTTTGTCGGTAGTGTAGTGGACTACCGAGGTTTTTACGGGTGACGGGGGATCAGGGTTCGATTCCGGAGAGGGAGCCTGAGAAACGGCTACCACATCCAAGGAAGGCAGCAGGCGCGC-AAATTA-CCCAATCCAGACAATGGGAGGTGGTGACG-AAAAGTACCGGATGACGATC-AT-AGATTGTCAATCTGGAATGGAATCAATTTAAGCAATTGG-TTGAGTAACT-ACTGGAGGGCAAGTCTGGTGCCAGCAGCCGCGGTAATTCCAGCTCCAGTAGCGTATCCCAAAGTTGCTGCGCTTAAAACGCTCGTAGTTGGATCACAAACTATTCACCGGTGGGTTGTGA-GGTTTATG-TCAAA-----------TTCGGCGAGTCAGTTGTGTGTCATCATGCAGCTGG--CGAGTT-GAATGGTGTAGCTTTAT-GCCGT-AAGCTGGTGGATAGTAATTGCACGTGAGGATAGGCATTGACCTTGAGTGTGTTGATGCTTGTGTCTCAC-GGAGTGTGCCTTGAGTAAATCAGAGTGCTTAAAGCAGG-CTTTACGCTTGAATGTTA--TAGCATGGAA-CGAACAATCGTGTATGGTGCATACTGGCTTTGATTAGCTGAAC---AT--------------------TGTTCGGCGTCAT-CAGTATGCGACACCGACCACCAGT-TACGGATGTTGGTT-CCGTATTGGGGTATTGATTAAGAGGAGCAGTTGGGGGCATTGGTATTTAGCAGCGAGAGGTGAAATTCTTGGACCTGCTAACGAC-TAACAAATGCGAAGGCATTTGTCCAGACTGTATCCATTAATCAAGAACGATAGTGAAAGGTTCGAAGATGATCAGATACCGTCGTAGTTTTCACTGTAAACTATGCCGACCCGGGATCAGTTTGGAGCTA-TGTTCCATGCTCGGAGTTGGTCCCCCTGGGAAACCTAAAGTTTTTCGGTTGCGGGGGGAGTATGGTCGCAAGGC-TG-AAACTTAAAGGAATTGACGGAAGGGCACCACCAGGGGTGGAGCCTGCGGCTTAATTTGACTCAACACGGGACAACTTACCTGGTCCGAACATCCGAAGGATACACAGACTGATAGATCTT----TGTTGATGGGGTGATGAGTGGTGCATGG-CCGTTCTTAGTTCGTGGAGTGATCTGTC-AGGCCTATCCCGGTAACGAACGAGACTACGATCACCATTTGACAAACCAGAAAAGTCAGTATCT------------------GTCGGGTGTTGGC--AACAGCATCTTGCT--AATATT-GACGTAGGCATTATT------GGTGATCCATTGCAGAGCTTGC-----------------TTT-------CGGGTGGGT-------AATGTGGTGG-TAGCTGGTATTCCTTCTGGTTGTGTAGTGTATTGTTT--------TACAGTATATTGCATCATGGTGAGACAGCGGAA-TATATTACAAAATCCGAGGAAGTGTAGCTATAACAGGTCCG------TGATGCCCTTAGATGTTCAGGGCTGCACGCGCGCTACAATGATATTAGCAACGAGTT-TCTGAATCGAAAGATTTGGGTAATCTTGCAATTAATATCGTGATGGGGATCGACGTTTGTAAATACGTCGTGAAAGAGGAATCCCTAGTACGTGCGATTCATTTAGATCGCGCGGATTGCGTCCCTGCCCTTTGTACACACCGCCCGTCGCTACTACCGAGTGAATCGTGTCATGATACCTTGGGAGCGGACGTTGCC-TGGGCCTCGTGCTTGGCGTAATGCTGCAATCAGCGTAAAATGGCGCAATTT--CGAGGAAGTAAAAGTCGTAACAAGTT-------------
AY129316_Myxobolus_exiguus                               --------------------------------------------------------------------------------------------------------------------------------------------------------------------------------------------------------------------------------------------------------------------------------------------------------------------------------------------------------------------------------------------------------------------------------------------------------------------------------------------------------------------------------------------------------------------------------------------------------------------------------------------------------------------------------------------------------------------------------------------------------------------------------------------------------------------------------------------------------------------------------------------------------------------------------------------------------------------------------------------------------------------------------------------------------------------------------------------------------------------------------------------------------------------------------------------------------------------------------------------------------------------------------------------------------------------------------------------------------------------TTTTTCGGTTGCGGGGGGAGTATGGTCGCAAGGC-TG-AAACTTAAAGGAATTGACGGAAGGGCACCACCAGGGGTGGAGCCTGCGGCTTAATTTGACTCAACACGGGACAACTTACCTGGTCCGAACATCCGAAGGATACACAGACTGATAGATCTT----TGTTGATGGGGTGATGAGTGGTGCATGG-CCGTTCTTAGTTCGTGGAGTGATCTGTC-AGGCCTATCCCGGTAACGAACGAGACTACGATCACCAGTTGACAAACCAGAGAAGGCAGTGGCT------------------GTTAGGTGTTGGC--AACAGTGCCTAGCT--TAAGCT-GTCGTAGGCATTATT------GACGACCCATTGCAGAACTTGC-----------------TTT-------CGGGTGGGT-------AATGTAGTGG-TAGTTGGTAATCCCTTTGGTTGTGTAGTGTATTGTTT--------GACAGTATATTGCATCATGGTGAGACAGCGGAA-TATATTACAAAATTCGAGGAAGTGTAGCTATAACAGGTCCG------TGATGCCCTTAGATGTTCAGGGCTGCACGCGCGCTACAATGATATTAACAACGAGTT-TCTGAATCGAAAGATTTGGGTAATCTTGCAATTAATATCGTGATGGGGATCGACGTTTGTAAATACGTCGTGAAAGAGGAATCCCTAGTACGTGCGATTCATTTAGATCGCGCGGATTGCGTCCCTGCCCTTTGTACACACCGCCCGTCGCTACTACCGAGTGAATCGTGTCATGATGCCTTGGGAGCGGACGTTGCC-TGGGCCTCGTGCCTGGTGTAATGCTGCAATCAGCGTAAAATGGCGCAATTT--CGAGGAAGTAAAAGTCGTAACAA----------------
AY129313_Myxobolus_muelleri                              --------------------------------------------------------------------------------------------------------------------------------------------------------------------------------------------------------------------------------------------------------------------------------------------------------------------------------------------------------------------------------------------------------------------------------------------------------------------------------------------------------------------------------------------------------------------------------------------------------------------------------------------------------------------------------------------------------------------------------------------------------------------------------------------------------------------------------------------------------------------------------------------------------------------------------------------------------------------------------------------------------------------------------------------------------------------------------------------------------------------------------------------------------------------------------------------------------------------------------------------------------------------------------------------------------------------------------------------------------------------TTTTTCGGTTGCGGGGGGAGTATGGTCGCAAGGC-TG-AAACTTAAAGGAATTGACGGAAGGGCACCACCAGGGGTGGAGCCTGCGGCTTAATTTGACTCAACACGGGACAACTTACCTGGTCCGAACATCCGAAGGATACACAGACTGATAGATCTT----TGTTGATGGGGTGATGAGTGGTGCATGG-CCGTTCTTAGTTCGTGGAGTGATCTGTC-AGGCCTATCCCGGTAACGAACGAGACTACGATCACCAGTTGACAAACCAGAGAAGGCAGTGGCT------------------GTTAGGTGTTGGC--AACAGTGCCTAGCT--TAAGCT-GTCGTAGGCATTATT------GACGACCCATTGCAGAACTTGC-----------------TTT-------CGGGTGGGT-------AATGTAGTGG-TAGTTGGTAATCCCTTTGGTTGTGTAGTGTATTGTTT--------GACAGTATATTGCATCATGGTGAGACAGCGGAA-TATATTACAAAATTCGAGGAAGTGTAGCTATAACAGGTCCG------TGATGCCCTTAGATGTTCAGGGCTGCACGCGCGCTACAATGATATTAACAACGAGTT-TCTGAATCGAAAGATTTGGGTAATCTTGCAATTAATATCGTGATGGGGATCGACGTTTGTAAATACGTCGTGAAAGAGGAATCCCTAGTACGTGCGATTCATTTAGATCGCGCGGATTGCGTCCCTGCCCTTTGTACACACCGCCCGTCGCTACTACCGAGTGAATCGTGTCATGATGCCTTGGGAGCGGACGTTGCC-TGGGCCTCGTGCCTGGTGTAATGCTGCAATCAGCGTAAAATGGCGCAATTT--CGAGGAAGTAAAAGTCGTAACAA----------------
MN037504_Sphaeractinomyxon_sp_type_3_SR2019              -----------------ACGCT-CTTTTTAAAGACTAAGCCATGCA-CGTGCT-AGTACATACATTTTAAATGTGAGACTGCGGACGGCTCAGTAAATCAGT---------------------TATAATCTGCTCGAATG-TAATGGTTAGTGGATAACCGTGGGAAATCTAGAGCTAATACATGTAATTAAAGGT-ATGAGCAA--TCATATCT-ACGGCATTTATT-AGATAATGACCAACCGTRGGT--GCA------------AACTTACGTGGTGAATCTAGATAACTGTGCAGATCGTATGGCC-TTGAGCTGACGACAATTCGATTGAATTTCTGCCCTATCAACTTTTGTCGGTAGTGTAGTGGACTACCGAGGTTTTTACGGGTGACGGGGGATCAGGGTTCGATTCCGGAGAGGGAGCCTGAGAAACGGCTACCACATCCAAGGAAGGCAGCAGGCGCGC-AAATTA-CCCAATCCAGACAATGGGAGGTGGTGACG-AAAAGTACCGGATGACGATC-TT-TGATTGTCAATCTGGAATGGAACCAATTTAAGCAATTGG-TTGAGTAACG-ACTGGAGGGCAAGTCTGGTGCCAGCAGCCGCGGTAATTCCAGCTCCAGTAGCGTATCTCAAAGTTGCTGCGCTTAAAACGCTCGTAGTTGGATCACAAACTATTCACCGGTGGGCTGTGA-GG-TTGCA-TTAA-------------TTGGCGAGTTTTTTGTGTGTCATCACATGACTAA--GGAGTT-GAATGATGTAACTTTAC-TCCGT-AAGCTGGTGGATAGTAATTGCACGTGAGGATAGGCATTGACCTTGAGTGAGTTGATGCTTGTGTCTCAC-GGAGTGTGCCTTGAGTAAATCAGAGTGCTTAAAGCAGG-CTTTACGCTTGAATGTTA--TAGCATGGAA-CGAACAATCGTGTATGGTGTATACTGGCAATGA-TTACTGAAC---GT--------------------AGTTTAGTGTCAT-CAGTATACGACACCGACCACCAGT-TACGGATGTTGGTT-CCGTATTGGGGTATTGATTAAGAGGAGCGGTTGGGGGCATTGGTATTTGGCAGCGAGAGGTGAAATTCTTGGACCTGCCAACGAC-TAACAAATGCGAAGGCATTTGTCCAGACCGTATCCATTAATCAAGAACGATAGTGAAAGGTTCGAAGATGATCAGATACCGTCGTAGTTTTCACTGTAAACTATGCCGACCCGGGATCAGTTTGGAGTTA-TGTTCCATGCTCGGAGTTGGTCCCCCTGGGAAACCTAAAGTTTTTCGGTTGCGGGGGGAGTATGGTCGCAAGGC-TG-AAACTTAAAGGAATTGACGGAAGGGCACCACCAGGGGTGGAGCCTGCGGCTTAATTTGACTCAACACGGGACAACTTACCTGGTCCGAACATCTGAAGGATACACAGACTGATAGATCTT----TGTTGATGAGGTGATGAGTGGTGCATGG-CCGTTCTTAGTTCGTGGAGTGATCTGTC-AGGCCTATCCCGGTAACGAACGAGACTACGATCACCATTTGACAAACTAGAGAAGGCAGTACTT------------------GCACATTGTTGGC--AACGATAATAATGC-AAGTATT-GTTGTAGGCATTATT------TGAGTGTTATTAGTGACTTTAT-----------------CTT-------CGGGTAGGG-------AAGGTGGTAG-CATTTGGTAATCCCTCTAGTCGTGCAGTGTATTGTTT--------TGCAGTATATTGTATCATGGTGAGACAGCGGAA-TATATTACAAAATCCGAGGAAGTGTAGCTATAACAGGTCCG------TGATGCCCTTAGATGTTCAGGGCTGCACGCGCGCTACAATGATATTAGCAACGAGTT-TCTAAATCGAAAGATTTGGGTAATCTTGCAATTAATATCGTGATGGGGATCGACGTTTGTAAATACGTCGTGAAAGAGGAATCCCTAGTACGTGCGATTCATTTAGATCGCGCGGATTGCGTCCCTGCCCTTTGTACACACCGCCCGTCGCTACTACCGAGTGAATCGTGTCATGATACCTTGGGAGCGGACGTTGCC-TGGGCCTTGTGCCTGGAGTGATGCTGCAATCAGCGTAAAATGGCGCAATTT--CGAGGAAGTAAAAGTCGTAACAAGG--------------
MH017877_Sphaeractinomyxon_sp_type_2_SR2018_18S          ---------------ATACGCT-CTTTTTAAAGAYTAAGCCATGCA-CGTGCT-AGTACATACATTTTAAATGTGAGACTGCGGACGGCTCAGTAAATCAGT---------------------TATAATCTGCTCGAATG-TAATGGTTATTGGATAACCGTGGGAAATCTAGAGCTAATACATGTAATTAAGGGT-ATGAGCAA--TCGTATCC-ATGGCATTTATT-AGATAATGACCAACCGTAGGT--GTG------------AACTTACGTGGTGAATCTAGATAACTGTGCAGATCGTATGGCC-TTGAGCTGACGACAATTCGATTGAATTTCTGCCCTATCAACTTTTGTCGGTAGTGTAGTGGACTACCGAGGTTTTTACGGGTGACGGGGGATCAGGGTTCGATTCCGGAGAGGGAGCCTGAGAAACGGCTACCACATCCAAGGAAGGCAGCAGGCGCGC-AAATTA-CCCAATCCAGACAATGGGAGGTGGTGACG-AAAAGTACCGGATGACGATC-TT-TGATTGTCAATCTGGAATGGAACCAATTTAAGCAATTGG-TTGAGTAACG-ACTGGAGGGCAAGTCTGGTGCCAGCAGCCGCGGTAATTCCAGCTCCAGTAGCGTATCTCAAAGTTGCTGCGCTTAAAACGCTCGTAGTTGGATCACAAACTATTCACCGGTGGGTTGTGA-GG-TTGCA-TTAA-------------TTGACAAATTTTTTGTGTGTCATCACACAGTTGA--GGAGTT-GAGTATTGTAACTTTCT-ACCGT-AAGCTGGTGGATAGTAATTGCACGTGAGGATAGGCATTGACCTTGAGTGAGTTGATGCTTGTGTCTCAC-GGAGTGTGCCTTGAGTAAATCAGAGTGCTTAAAGCAGG-CTTTACGCTTGAATGTTA--TAGCATGGAA-CGAACAATCGTGTATGGTGTATACTGGATATGA-TTACTGAAC---AT--------------------AGTTTAGTGTCAT-CAGTATACCACACCGACCACCAGT-TACGGATGTTGGTT-CCGTATTGGGGTATTGATTAAGAGGAGCGGTTGGGGGCATTGGTATTTGGCAGCGAGAGGTGAAATTCTTGGACCTGCCAACGAC-TAACAAATGCGAAGGCATTTGTCCAGACCGTATCCATTAATCAAGAACGATAGTGAAAGGTTCGAAGATGATCAGATACCGTCGTAGTTTTCACTGTAAACTATGCCGACCCGGGATCAGTTTGGAGTTT-TGTTCCATGCTCGGAGTTGGTCCCCCTGGGAAACCTAAAGTTTTTCGGTTGCGGGGGGAGTATGGTCGCAAGGC-TG-AAACTTAAAGGAATTGACGGAAGGGCACCACCAGGGGTGGAGCCTGCGGCTTAATTTGACTCAACACGGGACAACTTACCTGGTCCGAACATCCGAAGGATACACAGACTGATAGATCTT----TGTTGATGGGGTGATGAGTGGTGCATGG-CCGTTCTTAGTTCGTGGAGTGATCTGTC-AGGCCTATCCCGGTAACGAACGAGACTACGATCACCATTTGACAAACTAGAGAAGACACCACTT------------------GCAAATTGTTGGC--AACAATGAGT-TGC-AAGTGTT-GTTGTAGGCATTATT------TGAGTGTTATTGTAGACTTTAC-----------------TTT-------YGGGTAGGG-------AACGTAGTAG-CATTTGGTAATCCCTCTAGTCATGCAGTGTATTGTTTT-------TGCAGTATATTGTATCATGGTGAGACAGCGGAA-TATATTACAAAATCCGAGGAAGTGTAGCTATAACAGGTCCG------TGATGCCCTTAGATGTTCAGGGCTGCACGCGCGCTACAATGATATTAGCAACGAGTT-TCTAAATCGAAAGATTTGGGTAATCTTGCAATTAATATCGTGATGGGGATCGACGTTTGTAAATACGTCGTGAAAGAGGAATCCCTAGTACGTGCGATTCATTTAGATCGCGCGGATTGCGTCCCTGCCCTTTGTACACACCGCCCGTCGCTACTACCGAGTGAATCGTGTCATGATACCTTGGGAGCGGACGTTGCC-TGGGCCTTGTGCCTGGAGTGATGCTGCAATCAGCGTA-------------------------------------------------------
KU569318_Sphaeractinomyxon_sp_type_9_LFR2016             ------------------CGCT-CTTTTTAAAGACTAAGCCATGCA-CGTGCT-AGTACATACATTTAAAATGTGAGACTGCGGACGGCTCAGTAAATCAGT---------------------TATAATCTGCTCGAATG-TAATGGTTAGTGGATAACCGTGGGAAATCTAGAGCTAATACATGTAATTTAGGGT-GCGAGCAA--TCGTATCC-ATGGCATTTATT-AGATAATGACCAACCGTGTGC--TCA------------AACACACGTGGTGAATCTAGATAACTATGCAGATCGTATGGCC-TTGAGCTGACGACAATTCGATTGAATTTCTGCCCTATCAACTTTTGTCGGTAGTGTAGTGGACTACCGAGGTTTTTACGGGTGACGGGGGATCAGGGTTCGATTCCGGAGAGGGAGCCTGAGAAACGGCTACCACATCCAAGGAAGGCAGCAGGCGCGC-AAATTA-CCCAATCCAGACAATGGGAGGTGGTGACG-AAAAGTACCGGATGACGATC-TA-TGATTGTCAATCTGGAATGGAACCAATTTAAGCAATTGG-TTGAGTAACT-ACTGGAGGGCAAGTCTGGTGCCAGCAGCCGCGGTAATTCCAGCTCCAGTAGCGTATCTCAAAGTTGCTGCGCTTAAAACGCTCGTAGTTGGATCACAAACTATTCACCGGTGGGT--TAA-GG-TTGTG-TCAA------------TTTGGCTATTCTATTGTGTGTCAACACGCAGTAGC--GTAGTT-GATTGGTATAACTTTAT-TCCGT-AAGCTGGTGGATAGTAATTGCACGTGAGGATAGGCATTGACCTTGAGTGAGTTGATGCTTGTGTCTCAC-GGAGTGTGCCTTGAGTAAATCAGAGTGCTTAAAGCAGG-CTTTACGCTTGAATGTTA--TAGCATGGAA-CGAACAATCGTGTATGGTGTATACTGGCAATGA-TTACTGAAC---GT--------------------AGTTTAGTGTCAT-CAGTATACGACACCGACCACCAGT-TACGGATGTTGGTT-CCGTATTGGGGTATTGATTAAGAGGAGCGGTTGGGGGCATTGGTATTTGGCAGCGAGAGGTGAAATTCTTGGACCTGCCAACGAC-TAACAAATGCGAAGGCATTTGTCCAGACCGTATCCATTAATCAAGAACGATAGTGAAAGGTTCGAAGATGATCAGATACCGTCGTAGTTTTCACTGTAAACTATGCCGACCCGGGATCAGTTTGGAGTTA-TGTTCCATGCTCGGAGTTGGTCCCCCTGGGAAACCTAAAGTTTTTCGGTTGCGGGGGGAGTATGGTCGCAAGGC-TG-AAACTTAAAGGAATTGACGGAAGGGCACCACCAGGGGTGGAGCCTGCGGCTTAATTTGACTCAACACGGGACAACTTACCTGGTCCAAACATCCGAAGGATACACAGACTGATAGATCTT----TGTTGATGGGGTGATGAGTGGTGCATGG-CCGTTCTTAGTTCGTGGAGTGATCTGTC-AGGCCTATCCCGGTAACGAACGAGACTACGATCACCATTTGACAAACTAGAGAGGACAGTATTT------------------GCAAGTTGTCGGC--AACGATGATGACGCAAAATGCT-GTTGCAGGCATTATT------TGAGTGTTGTTGCGGACTTTGC-----------------TTT-------CGGGTAGGG-------AATGTAGTAG-CATTTGGTAATCCCTCTAGTCATGCAGTGTATTGTTT--------TGCAGTATATTGTATCATGGTGAGACAGCGGAA-TATATTACAAAATCCGAGGAAGTGTAGCTATAACAGGTCCG------TGATGCCCTTAGATGTTCAGGGCTGCACGCGCGCTACAATGATATTAGCAACGAGTT-TCTAAATCGAAAGATTTGGGTAATCTTGCAATTAATATCGTGATGGGGATCGACGTTTGTAAATACGTCGTGAAAGAGGAATCCCTAGTACGTGCGATTCATTTAGATCGCGCGGATTGCGTCCCTGCCCTTTGTACACACCGCCCGTCGCTACTACCGAGTGAATCGTGTCATGATACCTTGGGAGCGGACGTTGCC-TGGGCCTTGTGCCTGGAGTAATGCTGCAATCAGCGTAAAATGGCGCAATTT--CGAGGAAGTAAAAGTCGTAACAAGG--------------
MK203073_Myxobolus_sp_pha_SR2018_voucher_CrMphb          ------------------------------AAGACTAAGCCATGCA-CGTGCT-AGTACATACATTTCAAATGTGAGACTGCGGACGGCTCAGTAAATCAGT---------------------TATAATCTGCTCGAATG-TAAAGGTTAGTGGATAACCGTGGGAAATCTAGAGCTAATACATGTAATCGAGGGT-ATGAGCGA--TCATATCC-ATGGCATTTATT-AGATGACAACCAACCGTATGT--GCA------------AACGTACGTGGTGAATCTAGATAACTGTGCAGATCGTATGGCC-TTGAGCTGACGACGATTCGATTGAATTTCTGCCCTATCAACTTTTGTCGGTAGTGTAGTGGACTACCGAGGTTTTTACGGGTGACGGGGGATCAGGGTTCGATTCCGGAGAGGGAGCCTGAGAAACGGCTACCACATCCAAGGAAGGCAGCAGGCGCGC-AAATTA-CCCAATCCAGACAATGGGAGGTGGTGACG-AAAAGTACCAGATGACAATC-TA-TGATTGTCAATCTGGAATGGAATCAATTCAAGCAATTGG-TTGAGTAACT-ACTGGAGGGCAAGTCTGGTGCCAGCAGCCGCGGTAATTCCAGCTCCAGTAGCGTATCTCAAAGTTGCTGCGCTTAAAACGCTCGTAGTTGGATCACAGACTGTTCATTGGTGGGT-GCGA-GG-TTGCA-ACAA------------GTTGACAAGTCTTTTGTGTGTCATCACACAGGGGG--TAAGTT-GAGTGATGTGACTTTGT-ACCGC-AAGCTGATGGATGGTAATTGCACGTGAGGATAGGCATTGACCTTGAGTGAGTTGGTGTTTGTGTCTCAC-GGAGTGTGCCTTGAGTAAATCAGAGTGCTTAAAGCAGG-CTTTACGCTTGAATGTTA--TAGCATGGAA-CGAACAATCGTGTATGGTGTATACTGACAATGA-TTACTAAAC---GT--------------------AGTTTGGTGTCAT-CAGTATGCGACACCGACCACCAGT-TACGGATGTTGGTT-CCGTATTGGGGTATTGATTAAGAGGAGCGGTTGGGGGCATTGGTATTTGGCAGCGAGAGGTGAAATTCTTGGACCTGCCAACGAC-TAACAAATGCGAAGGCATTTGTCCAGACCGTATCCATTAATCAAGAACGATAGTGAAAGGTTCGAAGATGATCAGATACCGTCGTAGTTTTCACTGTAAACTATGCCGACCCGGGATCAGTTTGGAGTTA-TGTTCCATGCTCGGAGTTGGTCCCCCTGGGAAACCTAAAGTTTTTCGGTTGCGGGGGGAGTATGGTCGCAAGGC-TG-AAACTTAAAGGAATTGACGGAAGGGCACCACCAGGGGTGGAGCCTGCGGCTTAATTTGACTCAACACGGGACAACTTACCTGGTCCGAACATTCGAAGGATACACAGACTGATAGATCTT----TGTTGATTGGGTGATGAGTGGTGCATGG-CCGTTCTTAGTTCGTGGAGTGATCTGTC-AGGCCTATCCCGGTAACGAACGAGACTACGATCACCATTTGACAGACCAGAGAGGGCCGTATTT------------------ACAAGTTGTTGGC--AACAATGACCATGT-AAATTCT-GTCGTAGGCATTATT------TGGGTGTTGGTATAGGGCCTAC-----------------TTT-------CGGGTAGGA-------ATTGTAGTAG-CATTTGGTAATCCCTCTGGTTGTACAATGGATTGTTT--------TGCAGTACATTGTATCATGGTGAGACAGCGGAA-TATATTACAAAATCCGAGGAAGTGTAGCTATAACAGGTCCG------TGATGCCCTTAGATGTTCAGGGCTGCACGCGCGCTACAATGATATCAGCAACGAGTT-TCTAATTTGAAAAAATTGGGTAATCTTGCAATTGATATCGTGATGGGGATCGACGTTTGTAAATACGTCGTGAAAGAGGAATCCCTAGTACGTGCGATTCATTTAGATCGCGCGGATTGCGTCCCTGCCCTTTGTACACACCGCCCGTCGCTACTACCGAGTGAATCGTGTCATGATACCTTGGGAGCGGACGTTGCC-TGAGCCTTGTGCTTGGAGTGATGCTGCAATCAGCGTAAAATGGCGCAATTT--CCAGGAA--------------------------------
DQ473515_Triactinomyxon_sp_SH2006_18S                    --------------------------------------------------------------------------------------------------------------------------------------------------------------CCGTGGGAAATCTAGAGCTAATACATGTAATTTAGGGT-GTGAGCAA--TCATATCC-ATGGCATTTATT-AGATAATGACCAACCGTAGGT--GCA------------AACTTACGTGGTGAATCTAGATAACTGTGCAGATCGTATGGCC-TTGAGCTGACGACAATTCGATTGAATTTCTGCCCTATCAACTTTTGTCGGTAGTGTAGTGGACTACCGAGGTTTTTACGGGTGACGGGGGATCAGGGTTCGATTCCGGAGAGGGAGCCTGAGAAACGGCTACCACATCCAAGGAAGGCAGCAGGCGCGC-AAATTA-CCCAATCCAGACAATGGGAGGTGGTGACG-AAAAGTACCGGATGACGATC-TA-TGATTGTCAATCTGGAATGGAATCAATTTAAGCAATTGA-TTGAGTAACT-ACTGGAGGGCAAGTCTGGTGCCAGCAGCCGCGGTAATTCCAGCTCCAGTAGCGTATCTCAAAGTTGCTGCGCTTAAAACGCTCGTAGTTGGATCACAAACTGTTCACCGGTGGGTT-TGA-GGTTTACA-TCAAA-----------TTTGGCAAATCTTTTGTATGTCATCATGCAGTTGA--GGAGTC-GATTGTTGTAACTTTAT-ACCGT-AAGCTGGTGGATAGTAATTGCACGTGAGGATAGGCATTGACCTTGAGTGTGTTGGTGCTTGTGTCTCAC-GGAGTGTGCCTTGAGTAAATCAGAGTGCTTAAAGCAGG-CTTTACGCTTGAATGTTA--TAGCATGGAA-CGAACAATCGTGTATGGTGTATACTGACAATGATTTACTGAAC---GT--------------------AGTTTAGTGTCAT-CAGTATGCGACACCGACCACCAGT-TACGGATGTTGGTT-CCGTATTGGGGTATTGATTAAGAGGAGCGGTTGGGGGCATTGGTATTTGGCAGCGAGAGGTGAAATTCTTGGACCTGCCAACGAC-TAACAAATGCGAAGGCATTTGTCCAGACCGTATCCATTAATCAAGAACGATAGTGAAAGGTTCGAAGATGATCAGATACCGTCGTAGTTTTCACTGTAAACTATGCCGACCCGGGATCAGTTTGGAGTTA-TGTTCCATGCTCGGAGTTGGTCCCCCTGGGAAACCTAAAGTTTTTCGGTTGCGGGGGGAGTATGGTCGCAAGGC-TG-AAACTTAAAGGAATTGACGGAAGGGCACCACCAGGGGTGGAGCCTGCGGCTTAATTTGACTCAACACGGGACAACTTACCTGGTCCTAACATCTAAAGGATACACAGACTGATAGATCTT----TGTTGATGAGGTGAAGAGTGGTGCATGG-CCGTTCTTAGTTCGTGGAGTGATCTGTC-AGGCCTATCCCGGTAACGAACGAGACTACGATCACCATTTGACAAACCAGAGAGGGCAGTATTT------------------ACAAGTTGTTGGT--GACAATGACAATGT-AAATTTT-GTCGTAGGCATTATT------GAGTACTATTTGCGGAACTAGC-----------------CTTT-----ACGGGTCGGG-------AAAGTAGTAG-TGTTTGGTAATCCCTCTGGTCATGCAGTGTATTGTTTT-------GGCAGTGCATTGTATCATGGTGAGACAGCGGAA-TATATTACAAAATCCGAGGAAGTGTAGCTATAACAGGTCCG------TGATGCCCTTAGATGTTCAGGGCTGCACGCGCGCTACAATGATATTAGCAACGAGTT-TCTAAATCGAAAGATTTGGGTAATCTTGCAATTAATATCGTGATGGGAATCGATGTTTGTAAATACGTCGTGAAAGAGGAATCCCTAGTACGTGCGATTCATTTAGATCGCGCGGATTGCGTCCCTGCCCTTTGTACACACCGCCCGTCGCTACTACCGAGTGAATCGTGTCATGATACCTTGGGAGCGGATGTTGCC-TGAGCCTTGTGCTTGGAGTGATGCTGCAATCAGCGTAAAATGGCGCAATTT--CGAGGAAGTAAAA--------------------------
MK418448_Sphaeractinomyxon_sp_type_3_SR2018              ------------------------------------------------------AGTACATACATTTTAAATGTGAGACTGCGGACGGCTCAGTAAATCAGT---------------------TATAATCTGCTCGAATG-TAATGGTTATTGGATAACCGTGGGAAATCTAGAGCTAATACATGTAATTCAGGGT-ATGAGCAA--TCGTATCC-ATGGCATTTATT-AGATAATGACCAACCGTAGAT--GCA------------AATTTACGTGGTGAATCTAGATAACTGTGCAGATCGTATGGCC-TTGAGCTGACGACAATTCGATTGAATTTCTGCCCTATCAACTTTTGTCGGTAGTGTAGTGGACTACCGAGGTTTTTACGGGTGACGGGGGATCAGGGTTCGATTCCGGAGAGGGAGCCTGAGAAACGGCTACCACATCCAAGGAAGGCAGCAGGCGCGC-AAATTA-CCCAATCCAGACAATGGGAGGTGGTGACG-AAAAGTACCGGATGACGATC-TA-TGATTGTCAATCTGGAATGGAATCAATTTAAGCAATTGA-TTGAGTAACT-ACTGGAGGGCAAGTCTGGTGCCAGCAGCCGCGGTAATTCCAGCTCCAGTAGCGTATCTCAAAGTTGCTGCGCTTAAAACGCTCGTAGTTGGATCACAGACTATTCATTGGTGGGTTGTGA-AGTTTGTA-TCAAT-----------TTTGACAAGTCTTTTGTGTGTCATCACACAGTTGA--TGAGTT-GAATGGTATGACTTTAT-GCCGT-AAGCTGGTGGATAGTAATTGCGCGTGAGGATAGGCATTGACCTTGAGTGAGTTGATGCTTGTGTCTCAC-GGAGTGTGCCTTGAGTAAATCAGAGTGCTTAAAGCAGG-CTTTACGCTTGAATGTTA--TAGCATGGAA-CGAACAATCGTGTATGGTGTATACTGGCAATGATTAGTTGGAC---GT--------------------AGTCTGACGTCAT-CAGTATACGACACCGACCACCAGT-TACGGATGTTGGTT-CCGTATTGGGGTATAGATTAAGAGGAGCGGTTGGGGGCATTGGTATTTGGCAGCGAGAGGTGAAATTCTTGGACCTGCCAACGAC-TAACAAATGCGAAGGCATTTGTCCAGACCGTATCCATTAATCAAGAACGATAGTGAAAGGTTCGAAGATGATCAGATACCGTCGTAGTTTTCACTGTAAACTATGCCGACCCGGGATCAGTTTGGAGCTA-TGTTCCATGCTCGGAGTTGGTCCCCCTGGGAAACCTAAAGTTTTTCGGTTGCGGGGGGAGTATGGTCGCAAGGC-TG-AAACTTAAAGGAATTGACGGAAGGGCACCACCAGGGGTGGAGCCTGCGGCTTAATTTGACTCAACACGGGACAACTTACCAGGTCCGAACATCCGAAGGATACACAGACTGATAGATCTT----TGTTGATTGGGTGATGAGTGGTGCATGG-CCGTTCTTAGTTCGTGGAGTGATCTGTC-AGGCCTATCCCGGTAACGAACGAGACTACGATCACCATTTGACAAACCAGAGAAGGCAGTACTT------------------GCATATTGTCACT--TGTGGCGAGAACGT-AAGTGGC-ACCATAGACATTATT------GGTGATCCATTGCAAAGCTGGC-----------------TCT-------TGAGTTAGT-------GATGTAGTGG-TAGTTGGTAATTCCTCTGGTCGTACAGTGTATTGTTT--------TGCAGTATATTGTATCATGGTGAGACAGCGGAA-TATATAACAAAATCCGAGGAAGTGTAGCTATAACAGGTCCG------TGATGCCCTTAGATGTTCTGGGCTGCACGCGCGCTACAATGATATTAACAACGAGTT-TCTAAATCGAAAGATTTGGGTAATCTTACAATTAATATCGTGATGGGGATCGATGTTTGTAAATACGTCGTGAAAGAGGAATCCCTAGTACGTGCGATTCATTTAGATCGCGCGGATTGCGTCCCTGCCCTTTGTACACACCGCCCGTCGCTACTACCGAGTGAATCGTGTCATGATACCTTGGGAGCGGACGTTGCC-TAGGCCTTGTGCTTGGAGTGATGCTGCAATCAGCGTAAAATGGCGCAATTT--CGA------------------------------------
MK203076_Myxobolus_sp_lae_SR2018_voucher_CrMat           -----------------ACGCT-CTTTTTAAAGACTAAGCCATGCA-CGTGCT-AGTACATACATTTTAAATGTGAGACTGCGGACGGCTCAGTAAATCAGT---------------------TATAATCTGCTCGAATG-TAATGGTTATTGGATAACCGTGGGAAATCTAGAGCTAATACATGTAATTTAGGGT-ACGAGCAA--TCGTATCC-ATGGCATTTATT-AGATAATGACCAACCGTAGAT--GCA------------AATTTACGTGGTGAATCTAGATAACTGTGCAGATCGTATGGCC-TTGAGCTGACGACAATTCGATTGAATTTCTGCCCTATCAACTTTTGTCGGTAGTGTAGTGGACTACCGAGGTTTTTACGGGTGACGGGGGATCAGGGTTCGATTCCGGAGAGGGAGCCTGAGAAACGGCTACCACATCCAAGGAAGGCAGCAGGCGCGC-AAATTA-CCCAATCCAGACAATGGGAGGTGGTGACG-AAAAGTACCGGATGACGATC-TA-TGATTGTCAATCTGGAATGGAATCAATTTAAGCAATTGA-TTGAGTAACT-ACTGGAGGGCAAGTCTGGTGCCAGCAGCCGCGGTAATTCCAGCTCCAGTAGCGTATCTCAAAGTTGCTGCGCTTAAAACGCTCGTAGTTGGATCACAGACTATTCATCGGTGGGTTATGA-AGTTTGTA-TCAAA-----------TTTAACGAGACATTTGTGTGTCATCACACAGTTGA--GGAGTT-GAATGGTACAACTTTGT-GCCGT-AAGCTGGTGGATAGTAATTGCGCGTGAGGATAGGCATTGACCTTGAGTGAGTTGGTGCTTGTGTCTCAC-GGAGTGTGCCTTGAGTAAATCAGAGTGCTTAAAGCAGG-CTTTACGCTTGAATGTTA--TAGCATGGAA-CGAACAATCGTGTATGGTGTATACTGGCAATGATTAGTTGGAC---GT--------------------AGTCTGACGTCAT-CAGTATACGACACCGACCACCAGT-TACGGATGTTGGTT-CCGTATTGGGGTATAGATTAAGAGGAGCGGTTGGGGGCATTGGTATTTGGCAGCGAGAGGTGAAATTCTTGGACCTGCCAACGAC-TAACAAATGCGAAGGCATTTGTCCAGACCGTATCCATTAATCAAGAACGATAGTGAAAGGTTCGAAGATGATCAGATACCGTCGTAGTTTTCACTGTAAACTATGCCGACCCGGGATCAGTTTGGAGCTA-TGTTCCATGCTCGGAGTTGGTCCCCCTGGGAAACCTAAAGTTTTTCGGTTGCGGGGGGAGTATGGTCGCAAGGC-TG-AAACTTAAAGGAATTGACGGAAGGGCACCACCAGGGGTGGAGCCTGCGGCTTAATTTGACTCAACACGGGACAACTTACCAGGTCCGAACATCCGAAGGATACACAGACTGATAGATCTT----TGTTGATTGGGTGATGAGTGGTGCATGG-CCGTTCTTAGTTCGTGGAGTGATCTGTC-AGGCCTATCCCGGTAACGAACGAGACTACGATCACCATTTGACAAACCAGAAAGGGCAGTACTT------------------TCCTATTGTCACT--TGTGGCAAGAACGT-TCGTGGCTGCCGTAGGCATTATT------GGTGATCCATTGCAAMGCTTGC-----------------TCT-------TGAGTAGGT-------GATGCAGTGG-TAGTTGATAATCCTTCTGGTCGTACAGTGTATTGTTT--------TGCAGTATATTGTATCATGGTGAGACAGCGGAA-TATATAACAAAATCCGAGGAAGTGTAGCTATAACAGGTCCG------TGATGCCCTTAGATGTTCTGGGCTGCACGCGCGCTACAATGATATTAACAACGAGTT-TCTGAATCGAAAGATTTGGGTAATCTTACAATTAATATCGTGATGGGGATCGATGTTTGTAAATACGTCGTGAAAGAGGAATCCCTAGTACGTGCGATTCATTTAGATCGCGCGGATTGCGTCCCTGCCCTTTGTACACACCGCCCGTCGCTACTACCGAGTGAATCGTGTCATGATACCTTGGGAGCGGACGTCGCC-TAGGCCTTGTGCTTGGAGTGATGCTGCAATCAGCGTAAAATGGCGCAA--------------------------------------------
MF118765_Myxobolus_sp_voucher_IsraelMSgipt               ---CTGCCAGTGCGCATACGCT-CTTTTTAAAGACTAAGCCATGCA-CGTGCT-AGTACATACATTTTAAATGTGAGACTGCGGACGGCTCAGTAAATCAGT---------------------TATAATCTGCTCGAATG-TAATGGTTATTGGATAACCGTGGGAAATCTAGAGCTAATACATGTAATTTAGGGT-ACGAGCAA--TCGTATCC-ATGGCATTTATT-AGATAATGACCAACCGTAGAT--GCA------------AATTTACGTGGTGAATCTAGATAACTGTGCAGATCGTATGGCC-TTGAGCTGACGACAATTCGATTGAATTTCTGCCCTATCAACTTTTGTCGGTAGTGTAGTGGACTACCGAGGTTTTTACGGGTGACGGGGGATCAGGGTTCGATTCCGGAGAGGGAGCCTGAGAAACGGCTACCACATCCAAGGAAGGCAGCAGGCGCGC-AAATTA-CCCAATCCAGACAATGGGAGGTGGTGACG-AAAAGTACCGGATGACGATC-TA-TGATTGTCAATCTGGAATGGAATCAATTTAAGCAATTGA-TTGAGTAACT-ACTGGAGGGCAAGTCTGGTGCCAGCAGCCGCGGTAATTCCAGCTCCAGTAGCGTATCTCAAAGTTGCTGCGCTTAAAACGCTCGTAGTTGGATCACAGACTATTCATCGGTGGGTTATGA-AGTTTGTA-TCAAA-----------TTTAACGAGACATTTGTGTGTCATCACACAGTTGA--GGAGTT-GAATGATACCACTTTGT-GCCGT-AAGCTGGTGGATAGTAATTGCGCGTGAGGATAGGCATTGACCTTGAGTGAGTTGGTGCTTGTGTCTCAC-GGAGTGTGCCTTGAGTAAATCAGAGTGCTTAAAGCAGG-CTTTACGCTTGAATGTTA--TAGCATGGAA-CGAACAATCGTGTATGGTGTATACTGGCAATGATTAGTTGGAC---GT--------------------AGTCCGACGTCAT-CAGTATACGACACCGACCACCAGT-TACGGATGTTGGTT-CCGTATTGGGGTATAGATTAAGAGGAGCGGTTGGGGGCATTGGTATTTGGCAGCGAGAGGTGAAATTCTTGGACCTGCCAACGAC-TAACAAATGCGAAGGCATTTGTCCAGACCGTATCCATTAATCAAGAACGATAGTGAAAGGTTCGAAGATGATCAGATACCGTCGTAGTTTTCACTGTAAACTATGCCGACCCGGGATCAGTTTGGAGCTA-TGTTCCATGCTCGGAGTTGGTCCCCCTGGGAAACCTAAAGTTTTTCGGTTGCGGGGGGAGTATGGTCGCAAGGC-TG-AAACTTAAAGGAATTGACGGAAGGGCACCACCAGGGGTGGAGCCTGCGGCTTAATTTGACTCAACACGGGACAACTTACCAGGTCCGAACATCCGAAGGATACACAGACTGATAGATCTT----TGTTGATTGGGTGATGAGTGGTGCATGGCCCGTTCTTAGT--------------------------------------------------------------------------------------------------------------------------------------------------------------------------------------------------------------------------------------------------------------------------------------------------------------------------------------------------------------------------------------------------------------------------------------------------------------------------------------------------------------------------------------------------------------------------------------------------------------------------------------------------------------------------------------------------------------------------------------
MK418446_Sphaeractinomyxon_sp_type_1_SR2018              --CCTGCCAGTGCGCATACGCT-CTTTTTAAAGATTAAGCCATGCA-CGTGCT-AGTACATACATTTTAAATGTGAGACTGCGGACGGCTCAGTAAATCAGT---------------------TATAATCTGCTCGAATG-TAATGGTTAGTGGATAACCGTGGGAAATCTAGAGCTAATACATGTAATTTAGGGT-ATGAGCAA--TCATACCT-ATGGCATTTATT-AGATAATGACCAACCGTAGAT--GCA------------AATTTACGTGGTGAATCTAGATAACTGTGCAGATCGTATGGCC-TTGAGCTGACGACAATTCGATTGAATTTCTGCCCTATCAACTTTTGTCGGTAGTGTAGTGGACTACCGAGGTTTTTACGGGTGACGGGGGATCAGGGTTCGATTCCGGAGAGGGAGCCTGAGAAACGGCTACCACATCCAAGGAAGGCAGCAGGCGCGC-AAATTA-CCCAATCCAGACAATGGGAGGTGGTGACG-AAAAGTACCGGATGACGATC-TT-TGATTGTCAATCTGGAATGGAATCAATTTAAGCAATTGA-TTGAGTAACT-ACTGGAGGGCAAGTCTGGTGCCAGCAGCCGCGGTAATTCCAGCTCCAGTAGCGTATCTCAAAGTTGCTGCGCTTAAAACGCTCGTAGTTGGATCACAGACTATTCACCGGTGGGTTGTGA-GGCTTGCA-TCAAA-----------TTTAGCGAGGCTTTTGTGTGTCATCACACAGTTGA--GTAGTT-GAATGGTGTGACTTTGT-GCCGT-AAGCTGGTGGATAGTAATTGCTCGTGAGGATAGGCATTGACCTTGAGTGAGTTGGTGCTTGTGTCTCAC-GGAGTGTGCCTTGAGTAAATCAGAGTGCTTAAAGCAGG-CTTTACGCTTGAATGTTA--TAGCATGGAA-CGAACAATCGTGTATGGTGTATACTGGCAATGATTAGTTGGAC---GT--------------------AGTCCGGCGTCAT-CAGTATACGACACCGACCGCCAGT-TACGGATGTTGGTT-CCGTATTGGGGTATTGATTAAGAGGAGCGGTTGGGGGCATTGGTATTTGGCAGCGAGAGGTGAAATTCTTGGACCTGCCAACGAC-TAACAAATGCGAAGGCATTTGTCCAGACCGTATCCATTAATCAAGAACGATAGTGAAAGGTTCGAAGATGATCAGATACCGTCGTAGTTTTCACTGTAAACTATGCCGACCCGGGATCAGTTTGGAGCTA-TGTTCCATGCTCGGAGTTGGTCCCCCTGGGAAACCTAAAGTTTTTCGGTTGCGGGGGGAGTATGGTCGCAAGGC-TG-AAACTTAAAGGAATTGACGGAAGGGCACCACCAGGGGTGGAGCCTGCGGCTTAATTTGACTCAACACGGGACAACTTACCAGGTCCGAACATCCGAAGGATACACAGACTGATAGATCTT----TGTTGATGGGGTGATGAGTGGTGCATGG-CCGTTCTTAGTTCGTGGAGTGATCTGTC-AGGCCTATCCCGGTAACGAACGAGACTACGATCACCATTTGACAAACCAGAGAAGGCAGCATTT------------------ACCAGTTGTTGGC--AACAACAGCCATGT-AAATTTT-GTCGTAGGCATTTTT------GGTGATCCGTGGCAGAGCTGAC-----------------TTT-------CGGGTTAGT-------AATGTTGCGG-TAGCTGATCATCCCTCTGGTCGTGCAGTGTATTGGTT---------TCAATATATTGTATCATGGTGAGACAGCGGAA-TATATTACAAAATCCGAGGAAGTGTAGCTATAACAGGTCCG------TGATGCCCTTAGATGTTCTGGGCTGCACGCGCGCTACAATGATATCAGCAACGAGTT-CCTAAATCGAAAGATTTGGGTAATCTTGCAATTGATATCGTGATGGGGATCGATGTTTGTAAATACGTCGTGAAAGAGGAATCCCTAGTACGTGCGATTCATTTAGATCGCGCGGATTGCGTCCCTGCCCTTTGTACACACCGCCCGTCGCTACTACCGAGTGAATCGTGTCATGATACCTTGGGAGCGGACGTCGCC-TGGGCCTTGTGCTTGGAGTGATGCTGCAATCAGCGTAAAA----------------------------------------------------
KU569317_Sphaeractinomyxon_sp_type_8_LFR2016             TCCCTGCCAGTGCGTATACGCT-CTTTTTAAAGATTAAGCCATGCA-CGTGCT-AGTACATACATTTTAAATGTGAGACTGCGGACGGCTCAGTAAATCAGT---------------------TATAATCTGCTCGAATG-TAAAGGTTATTGGATAACCGTGGGAAATCTAGAGCTAATACATGTAATTAAGGGT-ATGAGAAA--TCATATTCGATGGCATTTATT-AGATAATGACCAACCGTGAGT--GCA------------AACTCACGTGGTGAATCTAGATAACTGTGCAGATCGTATGGCC-TAGAGCTGACGACAATTCGATTGAATTTCTGCCCTATCAACTTTTGTCGGTAGTGTAGTGGACTACCGAGGTTTTTACGGGTGACGGGGGATCAGGGTTCGATTCCGGAGAGGGAGCCTGAGAAACGGCTACCACATCCAAGGAAGGCAGCAGGCGCGC-AAATTA-CCCAATCCAGACAATGGGAGGTGGTGACG-AAAAGTACCGGATGACGATC-AT-TGATTGTCAATCTGGAATGGAATCAATTTAAGCAATTGA-TTGAGTAACT-ACTGGAGGGCAAGTCTGGTGCCAGCAGCCGCGGTAATTCCAGCTCCAGTAGCGTATCTCAAAGTTGCTGCGCTTAAAACGCTCGTAGTTGGATCACAAACTGTTCATCGGTGGGCTACGA-GG-CTATG-TCAAT-----------TTTAATGAATCTTTGGCGTGTCATCACGTGATTGA--GGATTT-TAGTGATATAGTTTTGT-ACCGT-AAGCTGGTGGATAGTAATTGCACGTGAGGATAGGCACTGACCTTGAGTGAGTTGGTGTTTGTGTCTCAC-GGAGTGTGCCTTGAGTAAATCAGAGTGCTTAAAGCAGG-CTTTACGCTTGAATGTTA--TAGCATGGAA-CGAACAATCGTGTATGGTGTATACTGGCTATGATTAGTTGAAC---GT--------------------TGTTCGGCATCAT-CAGTATACGACACCGACCACCAGT-TACGGATGTTGGTT-CCGTATTGGGGTATAGATTAAGAGGAGCGGTTGGGGGCATTGGTATTTGGCAGCGAGAGGTGAAATTCTTGGACCTGCCAACGAC-TAACAAATGCGAAGGCATTTGTCCAGACCGTATCCATTAATCAAGAACGATAGAGAAAGGTTCGAAGATGATCAGATACCGTCGTAGTTTTCTCTGTAAACTATGCCGACCCGGGATCAGTTTGGAGCTA-TGTTCCATGCTCGGAGTTGGTCCCCCTGGGAAACCTAAAGTTTTTCGGTTGCGGGGGGAGTATGGTCGCAAGGC-TG-AAACTTAAAGGAATTGACGGAAGGGCACCACCAGGGGTGGAGCCTGCGGCTTAATTTGACTCAACACGGGACAACTTACCTGGTCCGAACATCTGAAGGATACACAGACCAATAGATCTT----TGTTGATGAGGTGAAGAGTGGTGCATGG-CCGTTCTTAGTTCGTGGAGTGATCTGTC-AGGCCTATCCCGGTAACGAACGAGACTACGATCACCATTTGACAAACCAAAGAAGGCAGTATTT------------------GCTAGTTGCTGGC--AACGGTAAC-ATGC-AAATTTT-GTCGTAGGCAATATT------GGTAA-ACGTTGCAAAGTCTGC-----------------TCT-------TGGGTGGGT-------AATGTGACGG-GAGTTGATATTCCCTTTGGTCGTGCAGTATGTTGTTTA-------CTCAGTGTATTGCATCATGGTGAGACAGCGGAA-TATATTACAAAATCCGAGGAAGTGTAGCTATAACAGGTCCG------TGATGCCCTTAGATGTTCAGGGCTGCACGCGCGCTACAATGATATTAGCAACGAGTT-TCTAAATCGAAAGATTTGGGTAATCTTGCAATTAATATCGTGATGGGGATCGATGTTTGTAAATACGTCGTGAAAGAGGAATCCCTAGTACGTGCGATTCATTTAGATCGCGCGGATTGCGTCCCTGCCCTTTGTACACACCGCCCGTCGCTACTACCGAGTGAATCGTGTCATGATACCTTGGGAGCGGACGTTGCC-TGGGCCTTGTGCTCGGTGTAATGCTGCAA---------------------------------------------------------------
MK418447_Sphaeractinomyxon_sp_type_2_SR2018              --CCTGCCAGTGCGCATACGCT-CTTTTTAAAGACTAAGCCATGCA-CGTGAA-AGTACATACATTTAAAATGTGAGACTGCGGACGGCTCAGTAAATCAGT---------------------TATAATCTGCTCGAATG-TAAAGGTTAGTGGATAACCGTGGGAAATCTAGAGCTAATACATGTAATTCAGGGT-GCGAGCAA--TCGTGCCC-GTGGCATTTATT-AGATAATGACCAACCGTGGGTTGCAA------------AACTTACGTGGTGAATCTAGATAACTGTGCAGATCGTATGGCC-TTGAGCTGACGACGATTCGATTGAATTTCTGCCCTATCAACTTTTGTCGGTAGTGTAGTGGACTACCGAGGTTTTTACGGGTGACGGGGGATCAGGGTTCGATTCCGGAGAGGGAGCCTGAGAAACGGCTACCACATCCAAGGAAGGCAGCAGGCGCGC-AAATTA-CCCAATCCAGACAATGGGAGGTGGTGACG-AAAAGTACCGGATGACGATC-TT-TGATTGTCAATCTGGAATGGAATCAATTTAAGCAATTGA-TTGAGTAACT-ACTGGAGGGCAAGTCTGGTGCCAGCAGCCGCGGTAATTCCAGCTCCAGTAGCGTATCTCAAAGTTGCTGCGCTTAAAACGCTCGTAGTTGGATCACAAACCATTCACCGGTGGGTT-TGA-GGTACGCA-TTAAA-----------TTCAGCGAGTCTATTGTGTGTCATCACATGGTTGA--GGAGTT-GGTAGATGTGGCTTTGT-ATCGT-AAGCTGGTGGATGGTAATTGCACGTGAGGATAGACATTGACCTTGAGTGAGTTGGTGCCTGTGTCTCAC-GGAGTGTGCCTTGAGTAAATCAGAGTGCTTAAAGCAGG-CTTTACGCTTGAATGTTT--TAGCATGGAA-CGAACAATCGTGTATGGTGTATACTGGCAATGATTTACTGGAC---GT--------------------AGTTTGGTATCAT-CAGTATGCGACACCGACCACCAGT-TACGGATGTTGGTT-CCGTATTGGGGTATTGATTAAGAGGAGCGGTTGGGGGCATTGGTATTTGGCAGCGAGAGGTGAAATTCTTGGACCTGCCAACGAC-TAACTAATGCGAAGGCATTTGTCCAGTCCGTATCCATTAATCAAGAACGATAGTGAAAGGTTCGAAGATGATCAGATACCGTCGTAGTTTTCACTGTAAACTATGCCGACCCGGGATCAGTTTGGAGTTA-TGTTCCATGCTCGGAGTTGGTCCCCCTGGGAAACCTAAAGTTTTTCGGTTGCGGGGGGAGTATGGTCGCAAGGC-TG-AAACTTAAAGGAATTGACGGAAGGGCACCACCAGGGGTGGAGCCTGCGGCTTAATTTGACTCAACACGGGACAACTTACCTGGTCCGAACATCTAAAGGATACACAGACTGATAGATCTT----TGTTGATGAGGTGATGAGTGGTGCATGG-CCGTTCTTAGTTCGTGGAGTGATCTGTC-AAGCCCATCCTGGTAACGAACGAGATTACAATCACCATTTGACAAACCAGAGAGGGCAGTATTT------------------ACGAGTTGTTGGC--AACAATAACAATGT-AAATTTT-GTCGTAGGCATTATG------TGATG-TTGTTGCGGAACGTAC-----------------CTT-------CGGGTTAGG-------GAAGCAGTGA-CATTGTGTAATCCCTCTGGTCGTGCAGTGTATTGATT---------TCAGTATATTGTATCATAGTGAGACAGCGGAA-TATATTACAAAATCCGAGGAAGTGTAGCTATAACAGGTCCG------TGATGCCCTTAGATGTTCAGGGCTGCACGCGCGCTACAATGATATCAACAACGAGTT-TCGGAATCGAAAGATTTAGGTAATCTTGCAATTGATATCACGATGGGGATCGACGCTTGTAAATACGTCGTGAAAGAGGAATCCCTCGTACGTGCGATTCACTTAAATCGCGCGGATTGCGTCCCTGCCCTTTGTACACACCGCCCGTCGCTACTACCGAGTGAATCGTGTCATGATACCTTGGGAGCGGACGTTGCC-TGGGCCTTGTGCTTGGAGTGATGCTGCAATCAGCGTA-------------------------------------------------------
OL605966_Myxobolus_pupkoi                                --------------------CT-CTTTTTAAAGACTAAGCCATGCA-CGTGCT-AGTACATACATTTTAAATGTGAGACTGCGGACGGCTCAGTAAATCAGT---------------------TATAATCTGCTCGAATG-TAAAGGTTATTGGATAACCGTGGGAAATCTAGAGCTAATACATGTAATTAAGGGT-ATGAGCGA--TCATATTCGATGGCATTTATT-AGATAACGACCAACCGTAAGC--GTA------------AACTTACGTGGTGAATCTAGATAACTGTGCAGATCGTATGGCC-TTGAGCTGACGACATTTCGATTGAATTTCTGCCCTATCAACTTTTGTCGGTAGTGTAGTGGACTACCGAGGTTTTTACGGGTGACGGGGGATCAGGGTTCGATTCCGGAGAGGGAGCCTGAGAAACGGCTACCACATCCAAGGAAGGCAGCAGGCGCGC-AAATTA-CCCAATCCAGACAATGGGAGGTGGTGACG-AAAAGTACCGGATGACGATC-GT-AGATTGTCAATCTGGAATGGAATCAATTTAAGCAATTGA-TTGAGTAACT-ACTGGAGGGCAAGTCTGGTGCCAGCAGCCGCGGTAATTCCAGCTCCAGTAGCGTATCTCAAAGTTGCTGCGCTTAAAACGCTCGTAGTTGGATCACAGACTATTCACCGGTGGGTTGTGA-AGTCTATG-TCAAG-----------TTTGTTGGGTCTTTTGTATGTCATCATGCAGATGA--TGCTTC-AAATGGTGTAGCTTTGT-GCCGT-AAGCTGGGGGGTAGTAATTGCACGTGAGGATAGGCATTGACCTTGAGTGCGTTGGTGCTTGTGTCTCAC-GGAGTGTGCCTTGAGTAAATCAGAGTGCTTAAAGCAGG-CTTTACGCTTGAATGTTA--TAGCATGGAA-CGAACAATCGTGTATGGTGTATACTGGAAATGA-TTGCTAGAC---GT--------------------AGTTTGGCATCAT-CAGTATACGACACCGACCACCAGT-TACGGATGTTGGTT-CCGTATTGGGGTATTGATTAAGAGGAGCGGTTGGGGGCATTGGTATTTGGCAGCGAGAGGTGAAATTCTTGGACCTGCCAACGAC-TAACAAATGCGAAGGCATTTGTCCAGACCGTATCCATTAATCAAGAACGATAGTGAAAGGTTCGAAGATGATCAGATACCGTCGTAGTTTTCACTGTAAACTATGCCGACCCGGGATCAGTTTGGAGCTA-TGTTCCATGCTCGGAGTTGGTCCCCCTGGGAAACCTAAAGTTTTTCGGTTGCGGGGGGAGTATGGTCGCAAGGC-TG-AAACTTAAAGGAATTGACGGAAGGGCACCACCAGGGGTGGAGCCTGCGGCTTAATTTGACTCAACACGGGACAACTTACCTGGTCCGAACATCCGAAGGATACACAGACTGATAGATCTT----TGTTGATGGGGTGATGAGTGGTGCATGG-CCGTTCTTAGTTCGTGGAGTGATCTGTC-AGGCCAATCCCGGTAACGAACGAGACTATAATCTCCATTTGACAAACCGGAGAAGACAGCATTT------------------GTCAGTTGTTGGT--AACGATAAYYATAC-AAATTYT-GTCGTAGGTAATATT------GGWGATTTGTTGCAGAGCTTCA-----------------CTC---------GTGGGGT-------AATGTAGCAGATTGTTGGTATTCCCTCCGGTCGTGCAGTGTATTGTTT--------GGCAGTATATTGTATCATGGAGAGACAGCGGAA-TATATTACAAAATCCGAGGAAGTGTAGCTATAACAGGTCCG------TGATGCCCTTAGATGTTCAGGGCTGCACGCGCGCTACAATGATATTAGCAACGAGTT-TCTGAATCGAAAGATTTGGGTAATCTTGCAATTAATATCGTGATGGGGATCGACGTTTGTAAATACGTCGTGAAAGAGGAATCCCTAGTACGTGCGATTCATTTAGATCGCGCGGATTGCGTCCCTGCCCTTTGTACACACCGCCCGTCGCTACTACCGAGTGAATCGTGTCATGATACCTTGGGAGCGGACGTTACC-TAGGCCTCGTGCTTGGTGTAATGCTGCAATCAGCGTAAAATGGCGCAATTT--CGAGGAAGTAAAAGT------------------------
MN037505_Sphaeractinomyxon_sp_type_4_SR2019              ---------------------------------------------A-CGTGCT-AGTACATACATTTAAAATGTGAGACTGCGGACGGCTCAGTAAATCAGT---------------------TATAATCTGCTCGAATG-TAAAGGTTATTGGATAACCGTGGGAAATCTAGAGCTAATACATGTAATTTAGGGT-ATGAGCAA--TCATATTCGATGGCATTTATT-AGATAATGACCAACCGTGAGT--GAA------------AGCTTACGTGGTGAATCTAGATTACTGTGCAGATCGTATGGCC-TTGTGCTGACGACATTTCGATTGAATTTCTGCCCTATCAACTTTTGTCGGTAGTGTAGTGGACTACCGAGGTTTTTACGGGTGACGGGGGATCAGGGTTCGATTCCGGAGAGGGAGCCTGAGAAACGGCTACCACATCCAAGGAAGGCAGCAGGCGCGC-AAATTA-CCCAATCCAGACAATGGGAGGTGGTGACG-AAAAGTACCGGATGACGATC-GT-AGATTGTCAATCTGGAATGGAATCAATTTAAGCAATTGA-TTGAGTAACG-ACTGGAGGGCAAGTCTGGTGCCAGCAGCCGCGGTAATTCCAGCTCCAGTAGCGTATCTCAAAGTTGCTGCGCTTAAAACGCTCGTAGTTGGATCACAAACTATAAATCGGTGGGTTGTGA-AGTTTACG-TCAAG-----------TTTGTCGGGCTTTTTGTATGTCATCATACAGTTAG--CACTTC-AAAGGATGTAACTTTGC-GCCGA-AAGCTGGGGTATAGTAATTGCACGTGAGGATAGGCATTGACCTTGAGTGCGTTGATGCTTGTGTCTCAC-GGGGTGTGCCTTGAGTAAATCAGAGTGCTTAAAGCAGG-CTTTATGCTTGAATGTTA--TAGCATGGAA-CGAACAATCGTGTATGGTGTATACTGGGAATGACTTGTCGGAC---GT--------------------AGTTTGGCATCAC-CAGTATATGACACCGACCACCAGT-TACGGATGTTGGTT-CCGTATTGGGGTATTGATTAAGAGGAGCGGTTGGGGGCATTGGTATTTGGTAGCGAGAGGTGAAATTCTTAGACCTGCCAACGAC-TAACAAATGCGAAGGCATTTGTCCAGACCGTATCCATTAATCAAGAACGATAGTGAAAGGTTCGAAGATGATCAGATACCGTCGTAGTTTTCACTGTAAACTATGCCGACCCGGGATCAGTTTGGAGCTA-TGTTCCATGCTCGGAGTTGGTCCCCCTGGGAAACCTAAAGTTTTTCGGTTGCGGGGGGAGTATGGTCGCAAGGC-TG-AAACTTAAAGGAATTGACGGAAGGGCACCACCAGGGGTGGAGCCTGCGGCTTAATTTGACTCAACACGGGACAACTTACCTGGTCCGAACATCCGAAGGATACACAGACTGATAGATCTT----TGTTGATGGGGTGATGAGTGGTGCATGG-CCGTTCTTAGTTCGTGGAGTGATCTGTC-AGGCCAATCCCGGTAACGAACGAGACTACGATCTCCATTTGACAAACCGGAGAAGACAGCATTT------------------GTCAGTTGTTGGT--AACAATAATCATAC-AAATTCT-GTCGTAGGTAATATT------TGTGATTGGTTGCGGAGCTCAC-----------------TTG-----------TGGGC-------AATGTAGCAA-ATCGTGGTATTCCCTTCGGTCGTGCAGTGTATTGTCTC-------GGCAGTATATTGTATCATGGAGAGACAGCGGAA-TATATTACAAAATCCGAGGAAGTGTAGCTATAACAGGTCCG------TGATGCCCTTAGATGTTCAGGGCTGCACGCGCGCTACAATGATATTAGCAACGAGTT-TCTAAATCGAAAGATTTGGGTAATCTTGCAATTAATATCGTGATGGGGATTGACGTTTGTAAATACGTCGTGAAAGAGGAATCCCTAGTACGTGCGATTCATTTAGATCGCGCGGATTGCGTCCCTGCCCTTTGTACACACCGCCCGTCGCTACTACCGAGTGAATCGTGTCATGATACCTTGGGAGCGGACGTTACC-TGGGCCTCGCGCTTGGTGTAATGCTGCAATCA------------------------------------------------------------
MK203081_Myxobolus_sp_lab_SR2018_voucher_ClMbu           ------------------------------------------TGCA-CGTGCT-AGTACATACATTTAAAATGTGAGACTGCGGACGGCTCAGTAAATCAGT---------------------TATAATCTGCTCGAATG-TAAAGGTTATTGGATAACCGTGGGAAATCTAGAGCTAATACATGTAATTTAGGGT-ATGAGCAA--TCATATTCGATGGCATTTATT-AGATAATGACCAACCGTGAGT--GAA------------AGCTTACGTGGTGAATCTAGATAACTGTGCAGATCGTATGGCC-TTGTGCTGACGACATTTCGATTGAATTTCTGCCCTATCAACTTTTGTCGGTAGTGTAGTGGACTACCGAGGTTTTTACGGGTGACGGGGGATCAGGGTTCGATTCCGGAGAGGGAGCCTGAGAAACGGCTACCACATCCAAGGAAGGCAGCAGGCGCGC-AAATTA-CCCAATCCAGACAATGGGAGGTGGTGACG-AAAAGTACCGGATGACGATC-GT-AGATTGTCAATCTGGAATGGAATCAATTTAAGCAATTGA-TTGAGTAACG-ACTGGAGGGCAAGTCTGGTGCCAGCAGCCGCGGTAATTCCAGCTCCAGTAGCGTATCTCAAAGTTGCTGCGCTTAAAACGCTCGTAGTTGGATCACAAACTATAAATCGGTGGGTTGTGA-AGTTTACG-TCAAG-----------TTTGTCGGGCTTTTTGTATGTCATCATACAGTTAG--CACTTC-AAAGGATGTAACTTTGC-GCCGA-AAGCTGGGGTATAGTAATTGCACGTGAGGATAGGCATTGACCTTGAGTGCGTTGATGCTTGTGTCTCAC-GGGGTGTGCCTTGAGTAAATCAGAGTGCTTAAAGCAGG-CTTTATGCTTGAATGTTA--TAGCATGGAA-CGAACAATCGTGTATGGTGTATACTGGGAATGATTTGTCGGAC---GT--------------------AGTTTGGCATCAC-CAGTATATGACACCGACCACCAGT-TACGGATGTTGGTT-CCGTATTGGGGTATTGATTAAGAGGAGCGGTTGGGGGCATTGGTATTTGGCAGCGAGAGGTGAAATTCTTAGACCTGCCAACGAC-TAACAAATGCGAAGGCATTTGTCCAGACCGTATCCATTAATCAAGAACGATAGTGAAAGGTTCGAAGATGATCAGATACCGTCGTAGTTTTCACTGTAAACTATGCCGACCCGGGATCAGTTTGGAGCTA-TGTTCCATGCTCGGAGTTGGTCCCCCTGGGAAACCTAAAGTTTTTCGGTTGCGGGGGGAGTATGGTCGCAAGGC-TG-AAACTTAAAGGAATTGACGGAAGGGCACCACCAGGGGTGGAGCCTGCGGCTTAATTTGACTCAACACGGGACAACTTACCTGGTCCGAACATCCGAAGGATACACAGACTGATAGATCTT----TGTTGATGGGGTGATGAGTGGTGCATGG-CCGTTCTTAGTTCGTGGAGTGATCTGTC-AGGCCAATCCCGGTAACGAACGAGACTACGATCTCCATTTGACAAACCGGAGAAGACAGCATTT------------------GTCAGTTGTTGGT--AACAACAATCATAC-AAATTCT-GTCGTAGGTAATATT------TGTGATTGGTTGCGGAGCTCAC-----------------TTG-----------TGGGC-------AATGTAGCAA-ATTGTGGTATTCCCTTCGGTCGTGCAGTGTATTGTCTC-------GGCAGTATATTGTATCATGGAGAGACAGCGGAA-TATATTACAAAATCCGAGGAAGTGTAGCTATAACAGGTCCG------TGATGCCCTTAGATGTTCAGGGCTGCACGCGCGCTACAATGATATTAGCAACGAGTT-TCTAAATCGAAAGATTTGGGTAATCTTGCAATTAATATCGTGATGGGGATTGACGTTTGTAAATACGTCGTGAAAGAGGAATCCCTAGTACGTGCGATTCATTTAGATCGCGCGGATTGCGTCCCTGCCCTTTGTACACACCGCCCGTCGCTACTACCGAGTGAATCGTGTCATGATACCTTGGGAGCGGACGTTACC-TGGGCCTCGCGCTTGGTGTAATGCTGCAATCAGCGTAAAA----------------------------------------------------
KU569319_Sphaeractinomyxon_sp_type_10_LFR2016            --CCTGCCAGTGCGTATACGCT-CTTTTTAAAGACTAAGCCATGCA-CGTGCT-AGTACATACATTTAAAATGTGAGACTGCGGACGGCTCAGTAAATCAGT---------------------TATAATCTGCTCGAATG-TAAAGGTTATTGGATAACCGTGGGAAATCTAGAGCTAATACATGTAATAAAGGGT-ATGAGCAA--TCATACTCGATGGCATTTATT-AGATAATGACCAACCGTGAGT--GCA------------AACTTACGTGGTGAATCTAGATAACTGTGCAGATCGTATGGCC-TTGAGCTGACGACATTTCGATTGAATTTCTGCCCTATCAACTTTTGTCGGTAGTGTAGTGGACTACCGAGGTTTTTACGGGTGACGGGGGATCAGGGTTCGATTCCGGAGAGGGAGCCTGAGAAACGGCTACCACATCCAAGGAAGGCAGCAGGCGCGC-AAATTA-CCCAATCCAGACAATGGGAGGTGGTGACG-AAAAGTACCGGATGACGATC-TA-TGATTGTCAATCTGGAATGGAATCAATTTAAGCAATTGA-TTGAGTAACT-ACTGGAGGGCAAGCCTGGTGCCAGCAGCCGCGGTAATTCCAGCTCCAGTAGCGTATCTCAAAGTTGCTGCGCTTAAAACGCTCGTAGTTGGATCACAGACTATTCACCGGTGGGTATTGA-AG-ATATG-TCAAG-----------TCTGATGATTTGGTTGTATGTCATCATATAGCTTA--AAAGTC-AGCAGATGTAGTTTTGT-GCCGG-AAGCTGGTGGATAGTAATTGCACGTGAGGATAGGCATTGACCTTGAGTGTGTTGGTGCTTGTGTCTCAC-GGAGTGTGCCTTGAGTAAATCAGAGTGCTTAAAGCAGG-CTTTACGCTTGAATGTTT--TAGCATGGAA-CGAACGATCGTGTATGGTGTATACTGGAAATGA-TTGTTGGAC---GT--------------------AGTTTGACATCAT-CAGTATACGACACCGACCACCAGT-TACGGATGTTGGTT-CCGTATTGGGGTATAGATTAAGAGGAGCGGTTGGGGGCATTGGTATTTGGCAGCGAGAGGTGAAATTCTTGGACCTGCCAACGAC-TAACTAATGCGAAGGCATTTGTCCAGACCGTATCCATTAATCAAGAACGATAGTGAAAGGTTCGAAGATGATTAGAGACCGTTGTAGTTTTCACTGTAAACTATGCCGACCCGGGATCAGTTTGGAGCTA-TGTTCCATGCTCGGAGTTGGTCCCCCTGGGAAACCTAAAGTTTTTCGGTTGCGGGGGGAGTATGGTCGCAAGGC-TG-AAACTTAAAGGAATTGACGGAAGGGCACCACCAGGGGTGGAGCCTGCGGCTTAATTTGACTCAACACGGGACAACTTACCTGGTCCGAACATCCGAAGGATACACAGACTGATAGATCTT----TGTTGATGGGGTGATGAGTGGTGCATGG-CCGTTCTTAGTTCGTGGAGTAATCTGTC-AGGCCAATCCCGGTAACGAACGAGACTACGATCACCATTTGACAAACTGAAGAAGGCAGCATTT------------------ACCAGTTGTTGGC--AACGACAATCATGT-AAATTCT-GTCGTAGGCAATATT------AATGGTTTGTAGTATGGCTTTT-----------------TTC--------GGAAGGCT-------ATTACTGCAAATTGTTAATATTCCCTTCAGTCAAAAAGTATGCTGTGAA-------TACTGTATATTTTATCATGGTGAGACAGCGGAA-TATATTACAAAATCCGAGGAAGTGTAGCTATAACAGGTCCG------TGATGCCCTTAGATGTTCAGGGCTGCACGCGCGCTACAATGATATTAACAACGAGTT-TCTTAATCGAAAGATTTGGGTAATCTTGCAATTAATATCGTGATGGGGATCGACGTTTGTAAATACGTCGTGAAAGAGGAATCCCTAGTACGTGCGATTCATTTAGATCGCGCGGATTGCGTCCCTGCCCTTTGTACACACCGCCCGTCGCTACTACCGAGTGAATCGTGTCATGATACCTTGGGAGCGGACGTTACC-TGAGCCTTGTGCTTGGTGTAATGCTGCAATCAGCGTAAAATGGCGCAATTT--CGAGGAAGTAAAAGTCGTAACAAGGGT------------
MH017876_Sphaeractinomyxon_sp_type_1_SR2018_18S          ------------CGTATACGCT-CTTTTTAAAGATTAAGCCATGCA-CGTGCT-AGTACATACATATATAATGTGAGACTGCGGACGGCTCAGTAAATCAGT---------------------TATAATCTGCTCGAAAG-TAAAGGTTATTGGATAACCGTGGGAAATCTAGAGCTAATACATGTAATTAAGGGT-ATGAGCAA--TCATATTCGATGGCATTTATT-AGATAATGACCAACCGTGGGT--GCA------------AACTTACGTGGTGAATCTAGATAACTGTGCAGATCGTATGGCC-TTGAGCTGACGACATTTCGATTGAATTTCTGCCCTATCAACTTTTGTCGGTAGTGTAGTGGACTACCGAGGTTTTTACGGGTGACGGGGGATCAGGGTTCGATTCCGGAGAGGGAGCCTGAGAAACGGCTACCACATCCAAGGAAGGCAGCAGGCGCGC-AAATTA-CCCAATCCAGACAATGGGAGGTGGTGACG-AAAAGTACCGGATGACGATC-AT-AGATTGTCAATCTGGAATGGAATCAATTTAAGCAATTGA-TTGAGTAACT-ACTGGAGGGCAAGTCTGGTGCCAGCAGCCGCGGTAATTCCAGCTCCAGTAGCGTATCTCAAAGTTGCTGCGCTTAAAACGCTCGTAGTTGGATCACAAACTGTCCATCGGTGGGTATTGA-GGCTTATG-TCAAA-----------TTTGATTGACCTTTTGTGTGTCCTCATGCAGCTGG--CTAATC-AAATGGTGTAACTTTGT-GCCGA-AAGCTGGTGGATAGTAATTGACCGTGAGGATAGACATTGACCTTGAGTGTGTTGGTGCCTGTGTCTCAC-GGAGTGTGCCTTGAGTAAATCAGAGTGCTTAAAGCAGG-CGAGACGCTTGAATGTTA--TAGCATGGAA-CGAACAATCGTGTATGGTGTATACTGAGTATGATTTGCTAAAC---GT--------------------TGTTTGGCTTCAT-CAGTATACGACACCGACCACCAGT-TACGGATGTTGGTT-CCGTATTGGGGTATTGATTAAGAGGAGCGGTTGGGGGCATTGGTATTTGGCAGCGAGAGGTGAAATTCTTGGACCTGCCAACGAC-TAGCAAATGCGAAGGCATTTGTCCAGACCGTATCCATTAATCAAGAACGAAAGTGAGAGGTTCGAAGATGATCAGATACCGTCGTAGTTCTCACTATAAACTATGCCGACCCGGGATTAGTTTGGAGCTA-TGTTCCATGCTCGGAGTTGGTCCCCCTGGGAAACCTAAAGTTTTTCGGTTGCGGGGGGAGTATGGTCGCAAGGC-TG-AAACTTAAAGGAATTGACGGAAGGGCACCACCAGGGGTGGAGCCTGCGGCTTAATTTGACTCAACACGGGACAACTTACCTGGTCCGAACATCCGAAGGATACACAGACTGATAGATCTT----TGTTGATGGGGTGATGAGTGGTGCATGG-CCGTTCTTAGTTCGTGGAGTGATTTGTC-AGGCCTATCCCGGTAACGAACGAGACTATGATCTCCATTTGACGAACCGGAGAAGACAGCATTT------------------GGTCGTTGTTGGC--AACAGCAACTATGC-AAATTTT-GTCGTAGGCAATATT------GGTGA-----------GCGTTG-----------------TTG-------TGCCTTGGT-------ATTGCAGCGT-TAGCTGGTATTCCCTCGGGTCATGTAATGTATTGCTTC-------GGCAGTGCATTGCATCATGGAGAGACAGCGGAA-TATATAACAAAATCCGAGGAAGTGTAGCTATAACAGGTCCG------TGATGCCCTTAGATGTTCAGGGCTGCACGCGCGCTACAATGATATTAGCAACGAGTT-TCTAGATCGAAAGATTTGGGTAATCTTGCAATTAATATCGTGATGGGGATTGACGTTTGTAAATACGTCGTGAAAGAGGAATCCCTAGTACGTGCGATTCATTTAGATCGCGCGGATTGCGTCCCTGCCCTTTGTACACACCGCCCGTCGCTACTACCGAGTGAATCGTGTCATGATACCTTGGGAGCGGACGTTACC-TGGGCCTCGTGCTTGGTGTAATGCTGCAATCAGCGTA-------------------------------------------------------
DQ473516_Endocapsa_sp_SH2006_18S                         -------------------------------------------------------------------------------------------------------------------------------------------------GGTTATTGGATAACCGTGGGAAATCTAGAGCTAATACATGTAATTTAGGGT-ATATGCAA--GTATATCC-CTGGCATTTATT-AGATAATTACCAACCGTAGGC--TAA------------AACTTACGTGGTGAATCTAGATAACTTTGCAGATCGTATGGCC-TTGAGCTGACGACGATTCGATTGAATTTCTGCCCTATCAACTTTTGTCGGTAGTGTAGTGGACTACCGAGGTTTTTACGGGTGACGGGGGATCAGGGTTCGATTCCGGAGAGGGAGCCTGAGAAACGGCTACCACATCCAAGGAAGGCAGCAGGCGCGC-AAATTA-CCCAATCCAGACAATGGGAGGTGGTGACG-AAAAGTACCGGATGACGATC-AT-AGATTGTCAATCTGGAATGGAATCAATTTAAGTAATTGG-TTGAGTAACT-ACTGGAGGGCAAGTCTGGTGCCAGCAGCCGCGGTAATTCCAGCTCCAGTAGCGTATCTCAAAGTTGCTGCGCTTAAAACGCTCGTAGTTGGATCACAAACTATTCACCGGTGGGA--TGA-GGTTTATG-TCAGT-----------TTTGGCAAGTCAAATGTGTGTCATCACGCAATTGA--TGAGTC-AGATGATGTGGCTTTCT-ACCGT-AAGCTGGTGGATAGTAATTGCACGTGAGGATAGGCATTGACCTTGAGTGTGTTGATGCTTGTGTCTCAC-GGAGTGTGCCTTGAGTAAATCAGAGTGCTTAAAGCAGG-CTTTACGCTTGAATGTTA--TAGCATGGAA-CGAACAATCGTGTATGGTGTATACTGGCAATGATTGTCCAAAC---CT--------------------AGTTTGGCATCATCCAGTATACCACACCGACCACCAGT-TACGGATGTTGGTT-CCGTATTGGGGTATTGATTAAGAGGAGCGGTTGGGGGCATTGGTATTTGGCAGCGAGAGGTGAAATTCTTGGACCTGCCAACGAC-TAACAAATGCGAAGGCATTTGTCCAGACCGTATTCATTAATCAAGAACGATAGTGAAAGGTTCGAAGATGATCAGATACCGTCGTAGTTTTCACTGTAAACTATGCCGACCCGGGATCAGTTTGGAGCTA-TGTTCCATGCTCGGAGTTGGTCCCCCTGGGAAACCTAAAGTTTTTCGGTTGCGGGGGGAGTATGGTCGCAAGGC-TG-AAACTTAAAGGAATTGACGGAAGGGCACCACCAGGGGTGGAGCCTGCGGCTTAATTTGACTCAACACGGGACAACTTACCTGGTCCTAACATCCGAAGGATACACAGACCGATAGATCTT----TGTTGATGGGGTGAAGAGTGGTGCATGG-CCGTTCTTAGTTCGTGGAGTGATCTGTC-AGGCCTATCCCGGTAACGAACGAGACTACGATCACCATTTGACAAACCAGAGAAGACGGTGTTT------------------GATAAAAGTTGGC--AACAACAATTATC--AAATTTC-GTCGTAGGCAATATT------GGTGATTTGTGGCAGAGCCTGC-----------------TTT-------CGGGTGGGT-------GATAAAACAA-TAGTTGGTATTCCCTCTGGTCGTGCAGTATGTTACTTT--------GTGGCGTATTGCATCATGGTGAGACAGCGGAA-TATATTACAAAATCCGAGGAAGTGTAGCTATAACAGGTCCG------TGATGCCCTTAGATGTTCAGGGCTGCACGCGCGCTACAATGATATTAGCAACGAGTT-TCTGAATCGAAAGATTTGGGTAATCTTGCAATTAATATCGTGATGGGGATCGACGTTTGTAAATACGTCGTGAAAGAGGAATCCCTAGTACGTGCGATTCATTTAGATCGCGCGGATTGCGTCCCTGCCCTTTGTACACACCGCCCGTCGCTACTACCGAGTGAATCGTGTCATGATACCTTGGGAGCGGACGTTGCC-TTGGCCTTGTGCCTGGAGTGATGCTGCAATCAGCGTAAAATGGCGCAATTT--CGAGGAAGTAAAAGTCGT---------------------
MK203080_Myxobolus_sp_per_SR2018_voucher_ClMp            ----------------------------------------CATGCA-CGTGCT-AGTACATACATTTAAAATGTGAGACTGCGGACGGCTCAGTAAATCAGT---------------------TATAATCTGCTCGATTG-TAAAGGTTATTGGATAACCGTGGGAAATCTAGAGCTAATACATGCAATAAAGGGT-ATGAGCAA--TCATATTCGATGGCATTTATT-AGATAATGACCAACCGTGGGC--GAA------------AGCTTACGTGGTGAATCTAGATAACTGTGCAGATCGTATGGCC-TTGAGCTGACGACATTTCGATTGAATTTCTGCCCTATCAACTTTTGTCGGTAGTGTAGTGGACTACCGAGGTTTTTACGGGTGACGGGGGATCAGGGTTCGATTCCGGAGAGGGAGCCTGAGAAACGGCTACCACATCCAAGGAAGGCAGCAGGCGCGC-AAATTA-CCCAATCCAGACAATGGGAGGTGGTGACG-AGAAGTACCGGATGACGATC-TA-TGATTGTCAATCTGGAATGGAATCAATTTAAGCAATTGA-TTGAGTAACT-ACTGGAGGGCAAGTCTGGTGCCAGCAGCCGCGGTAATTCCAGCTCCAGTAGCGTATCTCAAAGTTGCTGCGCTTAAAACGCTCGTAGTTGGATCACAAACTGTCCATCGGTGGGCTGTGA-GG-TTACG-TCAAA-----------TTTAATGAATCTTTAGTGTGTCATCACACGACTGA--GGAGTT-GAATGGCGTGACTTTGC-ACCGT-AAGCTGATGGATAGTAATTGCACGTGAGGATAGGCATTGACCTTGAGTGAGTTGATGCTTGTGTCTCAC-GGAGTGTGCCTTGAGTAAATCAGAGTGCTTAAAGCAGG-CTTTACGCTTGAATGTTA--TAGCATGGAA-CGAACAATCGTGTATGGTGTATACTGGCTCCGA-CTGTTAAAC---AT--------------------TGTTTAACGTC-T-AAGTATACGACACCGACCACCAGT-TACGGATGTTGGTT-CCGTATTGGGGTATTGATTAAGAGGAGCGGTTGGGGGCATTGGTATTTGGCAGCGAGAGGTGAAATTCTTGGACCTGCCAACGAC-TAACAAATGCGAAGGCATTTGTCCAGACCGTATCCATTAATCAAGAACGATAGTGAAAGGTTCGAAGATGATCAGATACCGTCGTAGTTTTCACTGTAAACTATGCCGACCCGGGATCAGTTTGGAGCTA-TGTTCCATGCTCGGAGTTGGTCCCCCTGGGAAACCTAAAGTTTTTCGGTTGCGGGGGGAGTATGGTCGCAAGGC-TG-AAACTTAAAGGAATTGACGGAAGGGCACCACCAGGGGTGGAGCCTGCGGCTTAATTTGACTCAACACGGGACAACTTACCTGGTCCGAACATCCGAAGGATACACAGACTGATAGATCTT----TGTTGATGGGGTGATGAGTGGTGCATGG-CCGTTCTTAGTTCGTGGAGTGATCTGTC-AGGCCAATCCCGGTAACGAACGAGACTATTGTCTCCACTTGACGAACCAAAGAAAACCGTATTT------------------GTCAGTTGTCGGC--AACGATGATCATAC-AAATTCG-GTTGTAGGCATTATT------GGTTA-CGGTTGCGTGACTTGT-----------------TTT---------AACGGGG-------AGCGTAGCAG-TAGCTGGTAATCCCTTTGGTCTTGTAATGCAGTGCTAC-------GGTATTGTATTGCATCGTGGAGAGACAGCGGAA-TATATTACAAAATCCGAGGAAGTGTAGCTATAACAGGTCCG------TGATGCCCTTAGATGTTCAGGGCTGCACGCGCGCTACAATGATATTAGCAACGAGTT-TCTAAATCGAAAGATTTGGGTAATCTTGCAATTAATATCGTGATGGGGATCGACGTTTGTAAATACGTCGTGAAAGAGGAATCCCTAGTACGTGCGATTCATTTAGATCGCGCGGATTGCGTCCCTGCCCTTTGTACACACCGCCCGTCGCTACTACCGAGTGAATCGTGTCATGATACCTTGGGAGCGGACGTTGCC-TGGGCCTTGTGCTTGGAGTAATGCTGCGATCAGCGTAAAATGGCGCATTTC-----------------------------------------
KU569310_Sphaeractinomyxon_sp_type_1_LFR2016             --CCCCCCAGTG-GCATACGCT-CTTTTTAAAGACTAAGCCATGCA-CGTGCT-AGTTCATACATTTTAAATGTGAGACTGCGGACGGCTCAGTAAATCAGT---------------------TATAATCTGCTCGATTG-TAAAGGTTA-TGGATAACCGTGGGAAATCTAGAGCTAATACATGCAATTTAGGGT-ACGAGAAA--TTGTGCTCGATGGCATTTATT-AGATAATGACCAACCGTGGGC--GCA------------AGCCTACGTGGTGAATCTAGATAACTGTGCAGATCGTATGGCC-TTGAGCTGACGACATTTCGATTGAATTTCTGCCCTATCAACTTTTGTCGGTAGTGTAGTGGACTACCGAGGTTTTTACGGGTGACGGGGGATCAGGGTTCGATTCCGGAGAGGGAGCCTGAGAAACGGCTACCACATCCAAGGAAGGCAGCAGGCGCGC-AAATTA-CCCAATCCAGACAATGGGAGGTGGTGACG-AAAAGTACCGGATGACGGCC-AT-TGGTTGTCAATATGGAATGGAATCAATTTAAGCAATTGG-TTGAGTAACT-ACTGGAGGGCAAGTCTGGTGCCAGCAGCCGCGGTAATTCCAGCTCCAGTAGCGTATCTCAAAGTTGCTGCGCTTAAAACGCTCGTAGTTGGATCACAAACTGTTTGTCGGTGGGTTCAGA-G--TGAAG-TTTGA-----------TTGGGAGAGTTGATTGTGTGTCATCACAC-GTCAG--TGATTC-TATTGGCGTAGCTCGGT-GCCGT-AAGCCGATAAACAGTAATTGCACGTGAGGATAGGCATTGACCTTGAGTGTGTTGGTGCTTGTGTCTCAC-GGAGTGTGCCTTGAGTAAATCAGAGTGCTTAAAGCAGG-CTTTACGCTTGAATGTTA--TAGCATGGAA-CGAACAATCGTGTATGGTGTATGCTGGCAATGGACTGTCGGAC---GT--------------------GTTCCGGCACCAT-CAGCATACGACACCGACCGCCAGT-TACGGATGTTGGTT-CCGTATTGGGGTATAGATTAAGAGGAGCGGTTGGGGGCATTGGTATTTGGCAGCGAGAGGTGAAATTCTTAGACCTGCCAACGAC-TAACAAATGCGAAGGCATCTGTCCAGACCGTATCCATTAATCAAGAACGATAGTGAAAGGTTCGAAGATGATCAGATACCGTCGTAGTTTTCACTGTAAACTATGCCGACCCGGGATCAGTTTGGAGCTA-TGTTCCATGCTCGGAGTTGGTCCCCCTGGGAAACCTAAAGTTTTTCGGTTGCGGGGGGAGTATGGTCGCAAGGC-TG-AAACTTAAAGGAATTGACGGAAGGGCACCACCAGGGGTGGAGCCTGCGGCTTAATTTGACTCAACACGGGACAACTTACCTGGTCCGAACATCTGAAGGATACACAGACTGATAGATCTT----TGTTGATGAGGTGATGAGTGGTGCATGG-CCGTTCTTAGTTCGTGGAGTGATCTGTC-AGGCCTATCCCGGTAACGAACGAGACCACAGTCTTCCCTTGACGGATCGGAGAAGACGGCATTT------------------GCGAGTTGTTGGC--AACGATGACCAAGC-AAATTCT-GTCGTAGGCAATATT------GGTGACTCACTGCGGGGCTGGTC---------------GCTT-------GCGGTTGGT-------CCTGTAGTGA-AAGCTGGTATTCCCTCTGATTGTAAAATGTGTTGCTTC-------GGCAGTGTATTTTATCGCGAAGAGACAGCGGAA-TATATTTCAAAATCCGAGGAAGTGTGGCTATAACAGGTCCG------TGATGCCCTTAGATGTTCAGGGCTGCACGCGCGCTACAATGATATTAGCAACGAGTT-TCTGAATCGAAAGATTTGGGCAATCTTGCAATTAATATCGTGATGGGGATCGACGTTTGTAAATACGTCGTGAAAGAGGAATCCCTAGTACGTGCGATTCATTTAGATCGCGCGGATTGCGTCCCTGCCCTTTGTACACACCGCCCGTCGCTACTACCGAGTGAATCGTGTCATGATACCTTGGGAGCGGACGTTGCC-TGGGCCTCGCGCCTGGTGCAATGCTGCAATCAGCGTAAAATGGCGCAATTT--CCA------------------------------------
KX242161_Myxobolus_parvus_isolate_AO8                    ----------------------------------------------------------------------------------------------------------------------------------------------------------------------AATCTAGAGCTAATACATGCAATTAAGGGT-GTGGGCGA--CCACATTCGATGGCATTTATT-AGATAATGACCAACCGTAAGC--GTG------------AGTTTACGTGGTGAATCTAGATAACTGTGCAGATCGTATGGCC-TTGAGCTGACGACATTTCGATTGAATTTCTGCCCTATCAACTTTTGTCGGTAGTGTAGTGGACTACCGAGGTTTTTACGGGTGACGGGGGATCAGGGTTCGATTCCGGAGAGGGAGCCTGAGAAACGGCTACCACATCCAAGGAAGGCAGCAGGCGCGC-AAATTA-CCCAATCCAGACAATGGGAGGTGGTGACG-AAAAGTACCGGATGACGATT-TA-TGATTGTCAATCTGGAATGGAGCCAATTTAAGCAATTGG-CTGAGAAACT-ACTGGAGGGCAAGTCTGGTGCCAGCAGCCGCGGTAACTCCAGCTCCAGTAGCGTATCTCAAAGTTGCTGCGCTTAAAACGCTCGTAGTTGGATCACAAACTATTCATCGGTGGGTTATGA-AGTCTACG-TCAAA-----------ACCAGAAAATCCCCTGTGTGTCATCGCATGGGGGA--GGATTT-GGGTGGCGGAGCTTCGT-GCCGT-AAGCCGGTGGATAGTAATTGCACGTGAGGATAGGCACTGACCTTGAGTGTGTTGGTGTTTGTGTCTCAC-GGAGTGTGCCTTGAGTAAATCAGAGTGCTTAAAGCAGG-CTTTACGCTTGAATGTTA--TAGCATGGAA-CGAACAATCGTGTATGGTGTATGCTGGCAATGATTTGTTAAAC---GT--------------------AGTTTGACGTCAT-CAGCATACGACACCGACCACCAAT-TACGGATGTTGGTT-TCGTATTGGGGTATTGATTAAGAGGAGCGGTTGGGGGCATTGGTATTTGGCAGCGAGAGGTGAAATTCTTGGACCTGCCAACGAC-TAACAAATGCGAAGGCATCTGTCCAGACCGTATCCATTAATCAAGAACGATAGTGAAAGGTTCGAAGACGATCAGATACCGTCGTAGTTTTCACTGTAAACTATGCCGACCCGGGATTAGTTTGGAGCTA-TGTTCCATGCTCGGAGTTGGTCCCCCTGGGAAACCTTAAGTTTTTCGGTTGCGGGGGGAGTATGGTCGCAAGGC-TG-AAACTTAAAGGAATTGACGGAAGGGCACCACCAGGGGTGGAGCCTGCGGCTTAATTTGACTCAACACGGGACAACTTACCTGGTCCGAACATCCGAAGGATACACAGACTGATAGATCTT----TGTTGATGGGGTGAAGAGTGGTGCATGG-CCGTTCTTAGTTCGTGGAGTGATTTGTCTTGATTAATTTCGATAACGAGCGAGACTACATTCTCCACTTGACAAACCAGGGAAGGGCGTATTT------------------GCAGTTTGTTGGC--AACAATGAACAGGCAATGTACG-CCTGCAGGCAACATTG-----GGGGAGTTGTTGTGAAGCTAAG-----------------CTT---------GCTTGGT-------GTAGCAGCAGCTAACTGGTGTTCCCTCTGGTCATGCAATATATTGTCTAT------GGCAGTGTATTGTATCGTGGAGAGACAGCGGAA-TATATTACAAAATCCGAGGAAGTGTAGCTATAACAGGTCCG------TGATGCCCTCAGATGTTCAGGGCTGCACGCGCGCTACAATGATATTAGCAACGAGTT-TCTAAATCGAAAGATTTGGGTAATCTTGCAATTAATATCGTGATGGGGATCGACGTTTGTAAATACGTCGTGAAAGAGGAATCCCTAGTACGT------------------------------------------------------------------------------------------------------------------------------------------------------------------------------------------------------
KX242160_Myxobolus_parvus_isolate_AO5                    ----------------------------------------------------------------------------------------------------------------------------------------------------------------------AATCTAGAGCTAATACATGCAATTAAGGGT-GTGGGCGA--CCACATTCGATGGCATTTATT-AGATAATGACCAACCGTAAGC--GTG------------AGTTTACGTGGTGAATCTAGATAACTGTGCAGATCGTATGGCC-TTGAGCTGACGACATTTCGATTGAATTTCTGCCCTATCAACTTTTGTCGGTAGTGTAGTGGACTACCGAGGTTTTTACGGGTGACGGGGGATCAGGGTTCGATTCCGGAGAGGGAGCCTGAGAAACGGCTACCACATCCAAGGAAGGCAGCAGGCGCGC-AAATTA-CCCAATCCAGACAATGGGAGGTGGTGACG-AAAAGTACCGGATGACGATT-TA-TGATTGTCAATCTGGAATGGAGCCAATTTAAGCAATTGG-CTGAGAAACT-ACTGGAGGGCAAGTCTGGTGCCAGCAGCCGCGGTAACTCCAGCTCCAGTAGCGTATCTCAAAGTTGCTGCGCTTAAAACGCTCGTAGTTGGATCACAAACTATTCATCGGTGGGTTATGA-AGTCTACG-TCAAA-----------ACCAGAAAATCCCCTGTGTGTCATCGCATGGGGGA--GGATTT-GGGTGGCGGAGCTTCGT-GCCGT-AAGCCGGTGGATAGTAATTGCACGTGAGGATAGGCACTGACCTTGAGTGTGTTGGTGTTTGTGTCTCAC-GGAGTGTGCCTTGAGTAAATCAGAGTGCTTAAAGCAGG-CTTTACGCTTGAATGTTA--TAGCATGGAA-CGAACAATCGTGTATGGTGTATGCTGGCAATGATTTGTTAAAC---GT--------------------AGTTTGACGTCAT-CAGCATACGACACCGACCACCAAT-TACGGATGTTGGTT-TCGTATTGGGGTATTGATTAAGAGGAGCGGTTGGGGGCATTGGTATTTGGCAGCGAGAGGTGAAATTCTTGGACCTGCCAACGAC-TAACAAATGCGAAGGCATCTGTCCAGACCGTATCCATTAATCAAGAACGATAGTGAAAGGTTCGAAGACGATCAGATACCGTCGTAGTTTTCACTGTAAACTATGCCGACCCGGGATTAGTTTGGAGCTA-TGTTCCATGCTCGGAGTTGGTCCCCCTGGGAAACCTTAAGTTTTTCGGTTGCGGGGGGAGTATGGTCGCAAGGC-TG-AAACTTAAAGGAATTGACGGAAGGGCACCACCAGGGGTGGAGCCTGCGGCTTAATTTGACTCAACACGGGACAACTTACCTGGTCCGAACATCCGAAGGATACACAGACTGATAGATCTT----TGTTGATGGGGTGAAGAGTGGTGCATGG-CCGTTCTTAGTTCGTGGAGTGATTTGTCTTGATTAATTTCGATAACGAGCGAGACTACATTCTCCACTTGACAAACCAGGGAAGGGCGTATTT------------------GCAGTTTGTTGGC--AACAATGAACAGGCAATGTACG-CCTGCAGGCAACATT------GGGGAGTTGTTGTGAAGCTAAG-----------------CTT---------GCTTGGT-------GTAGCAGCAGCTAACTGGTGTTCCCTCTGGTCATGCAATATATTGTCTAT------GGCAGTGTATTGTATCGTGGAGAGACAGCGGAA-TATATTACAAAATCCGAGGAAGTGTAGCTATAACAGGTCCG------TGATGCCCTCAGATGTTCAGGGCTGCACGCGCGCTACAATGATATTAGCAACGAGTT-TCTAAATCGAAAGATTTGGGTAATCTTGCAATTAATATCGTGATGGGGATCGACGTTTGTAAATACGTCGTGAAAGAGGAATCCCT-------------------------------------------------------------------------------------------------------------------------------------------------------------------------------------------------------------
MK203075_Myxobolus_sp_mus_SR2018_voucher_CrMm            --------------------CT-CTTTTTAAAGATTAAGCCATGCA-CGTGCT-AGTTCATACATATAAAATGTGAGACTGCGGACGGCTCAGTAAATCAGT---------------------TATAATCTGCTCGATTGTTAAAGGTTATTGGATAACCGTGGGAAATCTAGAGCTAATACATGCAATATAGGAC-GGGAGTAA--TCTTGTTCGAGGGCATTTATT-AGATAATGACCAACCGTGGAC--GTG------------AGTTCATGTGGTGAATCTAGATAACTGTGCAGATCGTATGGCC-TTGAGCTGACGACATTTCGATTGAATTTCTGCCCTATCAACTTTTGTCGGTAGTGTAGTGGACTACCGAGGTTTTTACGGGTGACGGGGGATCAGGGTTCGATTCCGGAGAGGGAGCCTGAGAAACGGCTACCACATCCAAGGAAGGCAGCAGGCGCGC-AAATTA-CCCAATCCAGACAATGGGAGGTGGTGACG-AAAAGTACCGGATGACGATC-TG-TGATTGTCAATCTGGAATGGAACCAGTTTAAGAAATTGG-TTGAGAAACG-ACTGGAGGGCAAGTCTGGTGCCAGCAGCCGCGGTAATTCCAGCTCCAGTAGCGTATCTCAAAGTTGCTGCGCTTAAAACGCTCGTAGTTGGATCACAAACTATTGATCGGTGGGTAATGG-AGTTTGCA-TCAAA-----------TTCGGAGAGTCTTTTGTGTGTCATCACGCAGTTGA--TAATTT-GGAGAGTGCAGCTTTGTAACCGT-AAGCCGGTGAATAGTAATTGCACGTGAGGATGGACATTGGCCTTGAATGAGCTGATGTTTGTGTCTCAC-GGAGTGTGCCTTGAGTAAATCAGAGTGCTTAAAGCAGG-CTTTACGCTTGAATGTTA--TAGCATGGAA-CGAACAATCGTGTATGGTGTATACTGGCAATGA-ATGTTGGAC---TT--------------------TGTCTGGCTTCAT-CAGTATATGACACCGACCGCCAAT-TACGGATGTTGGTT-CCGTATTGGGGTATTGATTAAGAGGAGCGGTTGGGGGCATTGGTATTTGGCAGCGAGAGGTGAAATTCTTGGACCTGCCAAGGAC-TAACAAATGCGAAGGCATCTGTCCAGACCGTATCCATTAATCAAGAACGATAGTGAAAGGTTCGAAGACGATCAGATACCGTCCTAGTTTTCACTGTAAACTATGCCGACCCGGGATCAGTTTGGAGCTA-TGTTCCATGCTCGGAGTTGGTCCCCCTGGGAAACCTAAAGTTTTTCGGTTGCGGGGGGAGTATGGTCGCAAGGC-TG-AAACTTAAAGGAATTGACGGAAGGGCACCACCAGGGGTGGAGCCTGCGGCTTAATTTGACTCAACACGGGAAAACTTACCTGGTCCGAACATCCGAAGGATACACAGACCGATAGATCTT----TGTTGATGGGGTGAAGAGTGGTGCATGG-CCGTTCTTAGTTCGTGGAGTGATCTGTC-AGGCCAATCCCGGTAACGAACGAGACTACATTCTCCACTTGACGAGCCAAAGAAGACCGTAGCT------------------GCACGTTATTGGC--AACAATAATGTAA--AGTTATA-GTTGTAGGCAGTATT------TGTGAGCGATTGTGAAGCTTTG-----------------CTGTTT----CAGTAGAGT-------GTAGCAGTAGTTTGTGGATACTCCCTTTGGTCAAGCAATGCATTGTTTCT------AACAGTGTATTGCATCGTGGAGAGACAGCGGAA-TATATTACAAAATCCGAGGAAGTGTAGCTATAACAGGTCCG------TGATGCCCTTAGATGTTCAGGGCTGCACGCGCGCTACAATGATATTAACAACGAGTT-TCTGAATCGAAAGATTTGGGTAATCTTACAATTAATATCGTGATGGGGATCGACGTTTGTAAATACGTCGTGAAAGAGGAATCCCTAGTACGTGCGATTCATGTAGATCGCACGGATTGCGTCCCTGCCCTTTGTACACACCGCCCGTCGCTACTACCGAGTGAATCGTGTCATAATACCTTGGGAGCGGACGTTGCC-TGGGCCTCGTGCTTGGAATGATGCTGCGATCAGCGTAAAATGGTGCAATTT--CCA------------------------------------
MK203079_Myxobolus_sp_cer_SR2018_voucher_CrMi            -----------------------------------------ATGCA-CGTGCT-AGTTCATACATTTAAAATGTGAGACTGCGGACGGCTCAGTAAATCAGT---------------------TATAATCTGCTCGATTG-TAAAGGTTATTGGATAACCGTGGGAAATCTAGAGCTAATACATGCAATTGAGGGT-ATGAGCAA--TCATATCC-ATGGCATTTATT-AGATAATGACCAACCGTAGGT--GCA------------AACTTACGTGGTGAATCTAGATAACTATGCAGATCGTATGGCC-TTGAGCTGACGACATTTCGATTGAATTTCTGCCCTATCAACTTTTGTCGGTAGTGTAGTGGACTACCGAGGTTTTTACGGGTGACGGGGGATCAGGGTTCGATTCCGGAGAGGGAGCCTGAGAAACGGCTACCACATCCAAGGAAGGCAGCAGGCGCGC-AAATTA-CCCAATCCAGACAATGGGAGGTGGTGACG-ACAAGTACCAGATGACGGTC-AT-TGACTGTCAATTTGGAATGGAATCAATTTAAGTAATTGA-TTGAGAAACG-ACTGGAGGGCAAGTCTGGTGCCAGCAGCCGCGGTAATTCCAGCTCCAGTAACTTATCTCAAAGTTGCTGCGCTTAAAACGCTCGTAGTTGGATCACAAGCTAATCATTGGTGGGATGTTA-TG-CATTG-CCAAA-----------TCCAGAAAACCATTTGTGTGTCATCACGCATATGG--TAATTT-GGACGGTATTGTATGGTGTTCGT-AAGCCGGTGGTTAGCAATTGCATGTGAGTATAGTCATTGGCCTTGATTGAGCTGATGCCTGTGTCTCAC-CGAGTGTGCCTTGAGTAAATCAGAGTGCTTAAAGCAGG-CTTTACGCTTGAATGTTA--TAGCATGGAA-CGAACAATCGTGTATTGTGTATGATGAAAATGA-GTGTTAAAC---GT--------------------TGTTTAGCCTCAT-CACCATATCACACCGACCACCAAT-TACGGATGTTGGTT-CCGTATTGGGGTATTGATTAAGAGGAGCGGTTGGGGGCATTGGTATTTGGCAGCGAGAGGTGAAATTCTTAGACCTGCCAAGGAC-TAACAAATGCGAAGGCATCTGTCCAGACCGTATCCATTAATCAAGAACGATAGTGAAAGGTTCGAAGACGATCAGATACCGTCCTAGTTTTCACTGTAAACTATGCCGACCCGGGATTAGCTTGGAGCTG-TATTCCTTGCTCGGAGTTGGTCCCCCTGGGAAACCTAAAGTTTTTCGGTTGCGGGGGGAGTATGGTCGCAAGGC-TG-AAACTTAAAGGAATTGACGGAAGGGCACCACCAGGGGTGGAGCCTGCGGCTTAATTTGACTCAACACGGGAAAACTTACCTGGTCCAAACATCCGAAGGATACACAGACCGATAGATCTT----TGTTGATGGGGTGAAAAGTGGTGCATGG-CCGTTCTTAGTTCGTGGAGTGATCTGTC-AGGCCCATCCCGGTAACGAACGAGACTACGTTCTCCACTTGACAAACCGGAGAAGGCTGTACTT------------------GCAAGTTGTTGGC--AACGGCGACATGCT--AGTGTG-GCTGTAGGCAGTATA------GATGCGCTTTTGTGATACTCTG-----------------TTT-------CGATGGGGT-------GGATCAATGGTTAGTTTATACTCCCTCCGGTCAAGTAATGTATTGTCGTAT-----GGCAGTATATTACATCGTAGAGAGACAGCGGAA-TATATT-CAAAATCCGAGGAAGTGTAGCTATAACAGGTCCG------TGATGCCCTTAGATGTTCAGGGCTGCACGCGCGCTACAATGATATTAACAGCGAGTT-TCTGGATCGAAAGATTCGGGTAATCTTATAATTAATATCGTGATGGGGATCGACGTTTGTAAATACGTCGTGAAAGAGGAATCCCTAGTACATGCGATTCATTTAGATCGCATGGATTGCGTCCCTGCCCTTTGTACACACCGCCCGTCGCTACTACCGAGTGAATCGTGTCATAATACCTTGGGAGCGGACGTTGCC-TGGGCCTCGTGCCCGGAGTGATGCTGCAATCAGCGTAAAATGGCGCA---------------------------------------------
KU569316_Sphaeractinomyxon_sp_type_7_LFR2016             --CCTGCCAGTGCGCATACGCT-CTTTTTAAAGACTAAGCCATGCA-CGTGCT-AGTTCATACATATTTATTGTGAGACTGCGGACGGCTCAGTAAATCAGT---------------------TATAATCTGCTCGATTGTTAAAGGTTATTGGATAACCGTGGGAAATCTAGAGCTAATACATGTAATTTAGGGT-GCAAGCAA--TTGTGCTCGATGGCATTTATT-AGATAATGACCAACCATTGGC--GAA------------AGCTGATGTGGCGAATCTAGATAACTGTGCAGATCGTATGGCC-TTGAGCTGACGACATTTCGATTGAATTTCTGCCCTATCAACTTTTGTCGGTAGTGTAGTGGACTACCGAGGTTTTTACGGGTGACGGGGGATCAGGGTTCGATTCCGGAGAGGGAGCCTGAGAAACGGCTACCACATCCAAGGAAGGCAGCAGGCGCGC-AAATTA-CCCAATCCAGACAATGGGAGGTGGTGACG-AAAAGTACCAGATGACGACCGTA-AGGTTGTCAATCTGGAATGGAATCAATTTAAGTAATTGA-TTGAGAAACG-ACTGGAGGGCAAGTCTGGTGCCAGCAGCCGCGGTAATTCCAGCTCCAGTAGCGTATCTCAAAGTTGCTGCGCTTAAAACGCTCGTAGTTGGATCACAAACTGTTTATGTGTGGGTAACGA-GA-AGGTG-CCACA-----------TCTAGGAACTTGATGGTGTGTCCTCACACTATCAA--GTAACT-GGACGGTACACTCTTGTTTCCGT-AAGCTTGTAGACAGTAATTACACGTGAGGATAGACACTAGCCTTGAGTGAGCCGGTGTTTGTGTCTCAC-GGAGTGTGCCTTGAGTAAATCAGAGTGCTTAAAGCAGG-CTTTACGCTTGAATGTTA--TAGCATGGAA-CGAACAATCGTGTAGGGTGTATGCTGTAGACGGCTTGTTGGAC---TT--------------------GTTCAACAAGCTT-CAGTGTACCACACCGACCACCAGT-TAAGGATGTTGGTT-CCTTATTGGGGTATTGATTAAGAGGAGCGGTTGGGGGCATTGGTATTTGGCAGCGAGAGGTGAAATTCTTGGACCTGCCAAGGAC-TAACAAATGCGAAGGCATCTGTCCAGACCGTATCCATTAATCAAGAACGATAGTGAAAGGTTCGAAGACGATCAGATACCGTCCTAGTTTTCACTGTAAACTATGCCGACCCGGGATTAGTTTGGAGTTA-T-TATTATGCTCGGAGTTGGTCCCCCTGGGAAACCTAAAGTTTTTCGGTTGCGGGGGGAGTATGGTCGCAAGGC-TG-AAACTTAAAGGAATTGACGGAAGGGCACCACCAGGGGTGGAGCCTGCGGCTTAATTTGACTCAACACGGGAAAACTTACCTGGTCCGAACATCCGAAGGATACACCGACTGATAGATCGT----TGTTGATGGGGTGAAAAGTGGTGCATGG-CCGTTCTTAGTTCGTGGAGTGATCTGTC-AGGCCAATTCCGGTAACGAACGAGACTACATTCTCCACTTGACGAGCCAAAGAAGGTACTGGTTG----------------AGTGTGTTGTTGGC--AACAACAACTACTT-GGTTAGT-GCTGAAGGCTGTGCA------TGTTGGATGGTTTGGTGTTGTG-----------------TTT-------CGGCAGGAC-------ATCAGGCTGTTTGGGGTGTGCTCCCTTTGGTAAATCAATGCATTTCCCTCG----AGGCAATGTATTGTATCGTGGAGAGACAGCGGAA-TATATTACAAAATCCGAGGAAGTGTAGCTATAACAGGTCCG------TGATGCCCTTAGATGTTCAGGGCTGCACGCGCGCTACAATGATAGCAACAGCGAGTT-TCTGGATCGAAAGATTTGGGCAACCTTGTAATTGCTATCGTGATGGGGATTGACGTTTGTAAATACGTCATGAAAGAGGAATCCCTAGTACGTGCGATTCATTTAGATCGCGCGGATTGCGTCCCTGCCCTTTGTACACACCGCCCGTCGCTACTACCGAGTGAATCGTGTCATAATGCCTTGGAAGCGGACGTTACC-TGGGCTTAGTGCTTGGTGTGATGCTGCGATCAGCGT--------------------------------------------------------
KU569313_Sphaeractinomyxon_sp_type_4_LFR2016             -------------------------TTTTAAAGACTAAGCCATGCA-CGTGCT-AGTTCATACATATTAAATGTGAGACTGCGGACGGCTCAGTAAATCAGT---------------------TATAATCTGCTCGATTGTTAAAGGTTAGTGGATAACCGTGGGAAATCTAGAGCTAATACATGCAATAAAGGGT-GCAAGCAA--TTGTACTCGATGGCATTTATT-AGAAAATGACCAGCCGTTGGT--ATA-----------TAACTGACGTGGTGAATCTAGATAACTGTGCAGATCGTATGGCC-TTGAGCTGACGACATTTCGATTGAATTTCTGCCCTATCAACTTTTGTCGGTAGTGTAGTGGACTACCGAGGTTTTTACGGGTGACGGGGGATCAGGGTTCGATTCCGGAGAGGGAGCCTGAGAAACGGCTACCACATCCAAGGAAGGCAGCAGGCGCGC-AAATTA-CCCAATCCAGACAATGGGAGGTGGTGACG-AAAAGTACCAGATGACGGTC-AT-AGATTGTCAATTTGGAATGGAATCAATTTAAGTAATTGA-TTGAGAAACT-ACTGGAGGGCAAGTCTGGTGCCAGCAGCCGCGGTAATTCCAGCTCCAGTAGCGTATCTCAAAGTTGCTGCGCTTAAAACGCTCGTAGTTGGATCACAAACTATTCGTGAGTGGGTAAGGA-GA-AGGTG-CCAAA-----------TCTAGAACCTTGGAAGTATGTCATCATACAACCGA--GGAACT-GGACGGTATAGTCTTGTTTCCGT-AAGCTGATGAATAGTAATTACACGTGAGGATAGACATTAGCCTTGAGTGAGCCGATGTTTGTGTCTCAC-GGAGTGTGCCTTGAGTAAATCAGAGTGCTTAAAGCAGG-CTTTACGCTTGAATGTTA--TAGCATGGAA-CGAACAATCGTGTAGGGTGTATACTGTACATGGTTTGTTGGAC---TT--------------------GTCTCACAAACCT-CAGTGTACCACACCGACCACCAGT-TACGGATGTTGGTT-CCGTATTGGGGTATTGATTAAGAGGAGCGGTTGGGGGCATTGGTATTTGACAGCGAGAGGTGAAATTCTTGGACCTGCCAAGGAC-TAACAAATGCGAAGGCATCTGTCCAGACCGTATCCATTAATCAAGAACGATAGTGAAAGGTTCGAAGACGATCAGATACCGTCCTAGTTTTCACTGTAAACTATGCCGACCCGGGATGAGTTTGGAGTTG-T-ATGAATGCTCGGAGTTGGTCCCCCTGGGAAACCTAAAGTTTTTCGGTTGCGGGGGGAGTATGGTCGCAAGGC-TG-AAACTTAAAGGAATTGACGGAAGGGCACCACCAGGGGTGGAGCCTGCGGCTTAATTTGACTCAACACGGGAAAACTTACCTGGTCCGAACATCCGAAGGATACACCGACTGATAGATCGT----TGTTGATGGGGTGAAAAGTGGTGCATGG-CCGTTCTTAGTTCGTGGAGTGATCTGTC-AGGCCAATCCCGGTAACGAACGAGACTACATTCTCCACTTGGCGAGCCAAAGAAGGTACTGGTTT----------------GGTTAGTT-TTGGC--AACAAATACTTTCTAAATTGGT-GCTAAAGGCTGCATA------TGCAAGTAGTTTTGACATTTTA-----------------TTGTTT----CAATGGAGT-------GTTAAAACTATGCGGGTGTGCTCCCTTTGGTGTAGCAATGCATTTCCATTG-----AGAGGTGTATTGTATCGTGGAGAGACAGCGGAA-TATATTACAAAATCCGAGGAAGTGTAGCTATAACAGGTCCG------TGATGCCCTTAGATGTTCAGGGCTGCACGCGCGCTACAATGATAGCAACAGCGAGTT-TCTTAATCGAAAGATTTGGGCAACCTTGTAATTGCTATCGTGATGGGGATCGACGTTTGTAAATACGTCGTGAAAGAGGAATCCCTAGTACGTGCGATTCATTTAGATCGCGCGGATTGCGTCCCTGCCCTTTGTACACACCGCCCGTCGCTACTACCGAGTGAATCGTGTCATAATGCCTTGGAAGCGGACGTTACC-TGGGCCTTGTGCTTGGTGTGATGCTGCGATCAGCGTAAAATGGCGCAATTT--CGAGGAAGTAAAACTCGTAACAAGGTTTCCATACAT---
KU569312_Sphaeractinomyxon_sp_type_3_LFR2016             -------------GCATACGCT-CTTTTTAAAGACTAAGCCATGCA-CGTGCT-AGTTCATACATAACAAATGTGAGACTGCGGACGGCTCAGTAAATCAGT---------------------TATAATCTGCTCGATTGTTAAAGGTTATTGGATAACCGTGGGAAATCTAGAGCTAATACATGCAATTTAGGGT-GCAAGCAA--TTGCGCTCGATGGCATTTATT-GGATAATGACCAACCGTTGGC--GAA------------AGCTGACGTGGTGAATCTAGATAACTGTGCAGATCGTACGGCC-TTGAGCTGACGACATTTCGATTGAATTTCTGCCCTATCAACTTTTGTCGGTAGTGTAGTGGACTACCGAGGTTTTTACGGGTGACGGGGGATCAGGGTTCGATTCCGGAGAGGGAGCCTGAGAAACGGCTACCACATCCAAGGAAGGCAGCAGGCGCGC-AAATTA-CCCAATCCAGACAATGGGAGGTGGTGACG-AAAAGTACCAGATGACGGTC-TT-AGACTGTCAATTTGGAATGGAATCAATTTAAGTAATTGA-TTGAGAAACG-ACTGGAGGGCAAGTCTGGTGCCAGCAGCCGCGGTAATTCCAGCTCCAGTAGCGTATCTCAAAGTTGCTGCGCTTAAAACGCTCGTAGTTGGATCACAAACTGTTCATGGGTGGGCGAGGA-GA-GGGTG-CCAAA-----------TTCAGAGTCTCAGGTGTGTGTTATCATGCAACTGA--GAATCT-GAACGGTGTCGTCTCTTTTCCGT-AAGCCAATGAACAGTAATTACACGTGAGGATAGACATTAGCCTTGAGTGAGCCGGTGTTTGTGTCTCAC-GGAGTGTGCCTTGAGTAAATCAGAGTGCTTAAAGCAGG-CTTGACGCTTGAATGTTA--TAGCATGGAA-CGAACAATCGTGTATAGTGTATACTGAATATGGTTGGTTAGAC---TC--------------------GTCTATCCTTCTT-CAGTATATCACACCGACCACCAGT-TACGGATGTTGGTT-CCGTATTGGGGTATTGATTAAGAGGAGCGGTTGGGGGCATTGGTATTTGGCAGCGAGAGGTGAAATTCTTGGACCTGCCAAGGAC-TAACAAATGCGAAGGCATCTGTCCAGACCGTATCCATTAATCAAGAACGATAGTGAAAGGTTCGAAGACGATCAGATACCGTCCTAGTTTTCACCCTAAACTATGCCGACCCGGGATTAGTTTGGAGTT--TTTATAATGCTCGGAGTTGGTCCCCCTGGGAAACCTAAAGTTTTTCGGTTGCGGGGGGAGTATGGTCGCAAGGC-TG-AAACTTAAAGGAATTGACGGAAGGGCACCACCAGGGGTGGAGCCTGCGGCTTAATTTGACTCAACACGGGAAAACTTACCTGGTCCGAACATCCGAAGGATACACCGACCGATAGATCGT----TGTTGATGGGGTGAAAAGTGGTGCATGG-CCGTTCTTAGTTCGTGGAGTGATCTGTC-AGGCCAATCCCGGTAACGAACGAGACTACTATCTCCACTTGACGTACCAAAGAAGGTACAGGTTG----------------TGCACGTTGTTGGC--AACGACAACCAAAC-AATCGGT-GCTACAGGCTGCTTT------TACAAGTAGTTTCGGCGTTTTG-----------------TTGTTT----CAACACGAC-------GCAGAGGCTGTGAGTGATGGCTCCCTTTGGTATAGCAATGCGTTTCACATC------GAGATGTATTGTATCGTGGAGAGACAGCGGAA-TATATAACAAAATCCGAGGAAGTGTAGCTATAACAGGTCCG------TGATGCCCTTAGATGTTCAGGGCTGCACGCGCGCTACAATGATAGCAACAACGAGTT-TCTGAATCGAAAGATTTGGGTAATCTTGCAATTGCTATCGTGATGGGGATCGACGTTTGTAAATACGTCGTGAAAGAGGAATCCCTAGTACGTGCGATTCATGCAGATCGCGCGGATTGCGTCCCTGCCCTTTGTACACACCGCCCGTCGCTACTACCGAGTGAATCGTGTCATAATGCCTTGGAAGCGGACGTTGCC-TGAGCCTTGTGCTTGGAGTGACGCTGCGATCAGCGTAAAATGGCGCAAT-------------------------------------------
MH017878_Sphaeractinomyxon_sp_type_3_SR2018_18S          -----------------------CTTTTTAAAGATTAAGCCATGCA-CGTGCT-AGTTCATACATACCAAATGTGAGACTGCGGACGGCTCAGTAAATCAGT---------------------TATAATCTGCTCGATTG-TAAAGGTTATTGGATAACCGTGGGAAATCTAGAGCTAATACATGTA--TAAGGAT-GCGAGAGA--TCGTGTTCGAGGGCATTTATT-AGACAATTACCAACCGCGAAC--GCA------------AGTTTGCGTGGTGAATCTAGATAACTGTGCAGATCGTACGGCC-TAGAGCTGACGACATTTCGATTGAATTTCTGCCCTATCAACTTTTGTCGGTAGTGTAGTGGACTACCGAGGTTTTTACGGGTGACGGGGGATCAGGGTTCGATTCCGGAGAGGGAGCCTGAGAAACGGCTACCACATCCAAGGAAGGCAGCAGGCGCGC-AAATTA-CCCAATCCAGACAATGGGAGGTGGTGACG-AAAAGTACCCGATGACGATC-TA-AGATTGTCAATTTGGAATGGAATCAATTTAAGCAATTGG-TTGAGTAGCA-ACTGGAGGGCAAGTCTGGTGCCAGCAGCCGCGGTAATTCCAGCTCCAGTAGCGTATCTCAAAGTTGCTGCGCTTAAAACGCTCGTAGTTGGATCACAAACTGTGCATCGGTGGGTTGTGA-GGACGGAG-TCAGA-----------GTTGGGGAATTGGTGGTAAGTCATCTTGCGACTGG--TAACTC-ATATGGCAACGTCTCGTAATCGT-AAGCCAGTGGACAGTAATTGCACGTGAGGATAGACACTAGCCTTGAGTGAGCAGGTGTTTGTGTCTCAC-GGAGTGTGCCTTGAGTAAAACAGAGTGCTTAAAGCAGG-CTATACGCTTGAATGTTA--TAGCATGGAA-CGAACAATCGTGTATGGTGTATTCTGGAAATGGTTTGTTGGAC---TC--------------------GTCCAGCATTCAT-CAGGATACGACACCGACCACCAGT-TACGGATGTTGGTT-CCGTATTGGGGTATTGATTAAGAGGAGCGGTTGGGGGCATTGGTATTTGGCAGCGAGAGGTGAAATTCTTGGACCTGCCAAGGAC-TAACAAATGCGAAGGCATCTGTCCAGACCGTATCCATTAATCAAGAACGATAGTGAAAGGTTCGAAGACGATCAGATACCGTCCTAGTTTTCACTGTAAACTATGCCGACCCGGGATGAGCTTGGAGCCA-T-TGCTATGCTCGGAGTTGGTCCCCCTGGGAAACCTGAAGTTTTTCGGTTGCGGGGGGAGTATGGTCGCAAGGC-TG-AAACTTAAAGGAATTGACGGAAGGGCACCACCAGGGGTGGAGCCTGCGGCTTAATTTGACTCAACACGGGAAAACTTACCTGGTCCGAACATCCGAAGGATACACCGACCGATAGATCGT----TGTTGATGGGGTGAAGAGTGGTGCATGG-CCGTTCTTAGTTCGTGGAGTGATCTGTC-GGCCTCATTGCGGTAACGAACGAGACTACTATTTCCACTTGATGAACCAAAGAAGGTAACGATTG----------------TGTAAGTTGTCGGC--AACGATGGCTATGC-AATGGTT-GCTGTAGGCATTATA------GGCGACTGGTGTTGAAGCCTTG-----------------TTCTC-----GAACGGGGG-------GGAGACATTGGGAGTTTATGGTCCCTTTGGTAAAGCAATGCATTCTCCCCT----GAGTAGTGTATTGTATCGTGGAGAGACAGCGGAA-TATATTACAAAATCCGAGGAAGTGTAGCTATAACAGGTCCG------TGATGCCCTTAGATGTTCAGGGCTGCACGCGCGCTACAATGATAGCATCAACGAGTTATCTGGATCGAAAGATTCGGGCAATCTTGCAATTGCTATCGTGATGGGAATCGACGTTTGTAAATACGTCGTGAAAGAGGAATCCCTAGTACGTGCGATTCATGTAGATCGCGCGGATTGCGTCCCTGCCCTTTGTACACACCGCCCGTCGCTACTACCGAGTGAATCGTGTCATAATGCCTTGGGAGCGGACGTTGCC-TGGGCCTCGTGCTTGGCGTGACGCTGCGATCAGCGTAAAATGGCGCAATTT--CGAGGAAGTAAAAATCAT---------------------
MK203078_Myxobolus_sp_hep_SR2018_voucher_CrMhb           -----------ACGC---TGAT-CATTTTAAAGACTAAGCCATGCA-CGTGTT-GGTACGTACATTACAAATGTGAGACTGCGGACGGCTCAGTAAATCAGT---------------------TATAATCTGCTCGATTG-TAAAGGTTAGTGGATAACCGTGGGAAATCTAGAGCTAATACATGCAATATAGGGG-GGTAAAAC-------CGCCATGGCATTTATT-AGATAATGACCAACCGTGGGC--GAA------------AGCCTACGTGGTGAATCTAGATAACTGTGCAGATCGTATGGCC-CTGAGCTGACGACATTTCGATTGAATTTCTGCCCTATCAACTTTGGTCGGTAGTGTAGTGGACTACCGAGGTTTTTACGGGTGACGGGGGATCAGGGTTCGATTCCGGAGAGGGAGCCTGAGAAACGGCTACCACATCCAAGGAAGGCAGCAGGCGCGC-AAATTA-CCCAATCCAGACAATGGGAGGTGGTGACG-AAAGGTACCGGATGACGGTC-TT-TGATTGTCAATCTGGAATGGAACCAATTCAAGCAATTGG-TTGAGAAACT-ACTGGAGGGCAAGTCTGGTGCCAGCAGCCGCGGTAATTCCAGCTCCAGTAGCGTATAGCAAAGTTGCTGCGCTTAAAACGCTCGTAGTTGGATCACAAACTGCTCGTCGGTGGGCTATGA-GG-TCGCG--TCAA-----------CTTGGAGAACCAGCTGTACGTCATCGTGCAGTTGG--GGGTTC-GAACGGCGAGGCCTTGT-ACCAA-AAGCTGGTGAGCAGTAATTGCACGTGAGGATAGGCATTGACCTTGAGTGAGTTGGTGTTTGTGTCTCAC-GGAGTGTGCCTTGAGTAAATCAGAGTGCTTAAAGCAGG-CTTTACGCTTGAATGTTA-TTAGCATGGAA-CGAACAATCGTGTATGGTGTATGCTGGCAGTGG--GGTTGAAC---GT--------------------AGTTTGACCACAT-CAGCATGCGACACCGACCGCCAAT-TACGGATGTTGGTT-TCGTATTGGGGTATTGATTAAGAGGAGCGGTTGGGGGCATTGGTATTTGATAGCGAGAGGTGAAATTCTTGGACCTATCAACGAC-CAACAAATGCGAAGGCATCTGTCCAGACCGTATCCATTAATCAAGAACGATAGTGAAAGGTTCGAAGACGATCAGATACCGTCGTAGTTTTCACAGTAAACCATGCCGACTCGGGGTCAGCTTGGAGCTA-TGTTCCATGTTCGGAGTTGGTCCCCCTGGGAAACCTAAAGTTTTTCGGTTGCGGGGGGAGTATGGTCGCAAGGC-TG-AAACTTAAAGGAATTGACGGAAGGGCACCACCAGGGGTGGAGCCTGCGGCTTAATTTGACTCAACACGGGACAACTTACCTGGTCCGAACATCCGAAGGATGCACAGACTGATAGATCTT----TGTTGATGGGGTGAATAGTGGTGCATGG-CCGTTCTTAGTTCGTGGAGTGATCTGTC-AGGCCGATCCCGGTAACGAACGAGACTACAGTCTCCGCTTGACGAACCAGAGCAGGTACTGGCT------------------TTT---------------------TGCG--AATCAGT-ATTGAAGGCTACACG------GCGAGTTGGTGTGAAAGCATTGG-----------------------------------------------------TGAGCCGTGTTCCCTCTGGTCAGGCAATGCAGTGTCATCT-----GGCGGTGTGTTGTATCACGGAGAGACAGCGGAA-TATATTCCAAAATCCGAGGAAGTGTAGCTATAACAGGTCCG------TGATGCCCTAAGATGTTCAGGGCTGCACGCGCGCTACAATGATATTAACAACGAGTT-TCTGAATCGAGAGATTTGGGCAATCTTGCAATTGATATCGTGATGGGGATTGACGTTTGTAAATACGTCGTGAAAGAGGAATCCCTAGTACGTGCGATTCACTTAGATCGCGCGGATTGCGTCCCTGCCCTTTGTACACACCGCCCGTCGCTACTACCGAGTGAATCGTGTCATGATACCTTGGGAGCGGACGTCGCC-TGGGCCTCGCGCTTGGAGTGATGCTGCAATCAGCGTAAAATGGTGCAATTT--CC-------------------------------------
MK203077_Myxobolus_sp_ren_SR2018_voucher_CrMr            ----TGCTCGTACGC---TGAT-CATTTTAAAGACTAAGCCATGCA-CGTGTT-GGTACGTACATTACAAATGTGAGACTGCGGACGGCTCAGTAAATCAGT---------------------TATAATCTGCTCGATTG-TAAAGGTTATTGGATAACCGTGGGAAATCTAGAGCTAATACATGCAATATAGGCG-GGTAAAAC-------CGCTATGGCATTTATT-ARATAATGACCAACCGTGGGT--GAG------------AGCCTACGTGGTGAATCTAGATAACTGTGCAGATCGTATGGCC-TTGAGCTGACGACATTTCGATTGAATTTCTGCCCTATCAACTTTTGTCGGTAGTGTAGTGGACTACCGAGGTTTTTACGGGTGACGGGGGATCAGGGTTCGATTCCGGAGAGGGAGCCTGAGAAACGGCTACCACATCCAAGGAAGGCAGCAGGCGCGC-AAATTA-CCCAATCCAGACAATGGGAGGTGGTGACG-AAAAGTACCGGATGACGATC-TT-TGATTGTCAATCTGGAATGGAACCAATTCAAGCAATTGG-TTGAGAAACT-ACTGGAGGGCAAGTCTGGTGCCAGCAGCCGCGGTAATTCCAGCTCCAGTAGCGTATAGCAAAGTTGCTGCGCTTAAAACGCTCGTAGTTGGATCACAAACTGCTCGCCGGTGGGCTATGA-AG-TCGGG-CTCAA-----------TTTGGAAAACCGGCTGTACGTCATCGTGCAGTTGG--CGATTC-GAACAGCGTGGCTTTGT-ACCAA-AAGCTGGTGGGTGGTAATTGCACGTGAGGATAGGCATTGACCTTGAGTGAGTTGGTGTTTGTGTCTCAC-GGAGTGTGCCTTGAGTAAATCAGAGTGCTTAAAGCAGG-CTTGACGCTTGAATGTTA--TAGCATGGAA-CGAACAATCGTGTATGGTGTATGCTGGCAGTGG--GGTTGAAC---GT--------------------AGTTTGACCTCAT-CAGCATGCGACACCGACCACCAAT-TACGGATGTTGGTT-TCGTATTGGGGTATCGATTAAGAGGAGCGGTTGGGGGCATTGGTATTTGATAGCGAGAGGTGAAATTCTTGGACCTATCAACGAC-TAACAAATGCGAAGGCATCTGTCCAGACCGTATCCATTAATCAAGAACGATAGTGAAAGGTTCGAAGACGATCAGATACCGTCGTAGTTTTCACAGTAAACCATGCCGACTCGGGGTCAGCTTGGAGCTA-TGTTCCATGCTCGGAGTTGGTCCCCCTGGGAAACCTAAAGTTTTTCGGTTGCGGGGGGAGTATGGTCGCAAGGC-TG-AAACTTAAAGGAATTGACGGAAGGGCACCACCAGGGGTGGAGCCTGCGGCTTAATTTGACTCAACACGGGACAACTTACCTGGTCCGAACATCCGAAGGATACACAGACTGATAGATCTT----TGTTGATGGGGTGAATAGTGGTGCATGG-CCGTTCTTAGTTCGTGGAGTGATCTGTC-AGGTTGATTCCGGTAACGAACGAGACTACAGTCTCCGGTTGACGAACCAGAGCAGGTACTGGCT------------------ATTGCGAGCTGGC--AACGGTGAGTAGT--AGTTGGT-ACTGAAGGCTACACG------GCGAGTTGGTGTGAAAGCATTGG-----------------------------------------------------TGAGCCGTGTTCCCTCTGGTAATGCAATGCAGTGTCA-----------ACTGTAGTGTATCACGGAGAGACAGCGGAA-TATATTCCAAAATCCGAGGAAGTGTAGCTATAACAGGTCCG------TGATGCCCTAAGATGTTCAGGGCTGCACGCGCGCTACAATGATATTAACAACGAGTT-TCTGAATCGAAAGATTTGGGCAATCTTGCAATTAATATCGTGATGGGGATTGACGTTTGTAAATACGTCATGAAAGAGGAATCCCTAGTACGTGCGATTCACTTAGATCGCGCGGATTGCGTCCCTGCCCTTTGTACACACCGCCCGTCGCTACTACCGAGTGAATCGTGTCATGATACCTTGGGAGCGGACGTCGCC-TGGGCCTCGCGCTTGGAGTGATGCTGCGATCAGCGTAAAATGGTGCA---------------------------------------------
KU569315_Sphaeractinomyxon_sp_type_6_LFR2016             ----------------TACGCT-CTTTTTAAAGATTAAGCCATGCA-CGTGAA-AGTTCATACATGTAAAATGTGAGACTGCGGACGGCTCAGTAAATCAGT---------------------TATAATCTGCTCGATTG-TAAAGGTTAGTGGATAACCGTGGGAAATCTAGAGCTAATACATGCAATATAGGGT-GCGAGTAA--TCGTGCTCGGTGGCATTTATT-AGAAAGTGACCAGCCGTGGAT--GAG------------AATCTACGTGGTGAATCTAGATAACTGTGCAGATCGTACGGCC-TTGAGCTGACGACATTTCGATTGAATTACTGCCCTATCAACTTTTGTCGGTAGTGTAGTGGACTACCGAGGTTTTTACGGGTGACGGGGGATCAGGGTTCGATTCCGGAGAGGGAGCCTGAGAAACGGCTACCACATCCAAGGAAGGCAGCAGGCGCGC-AAATTA-CCCAATCCAGACAATGGGAGGTGGTGACG-AAAAGTACCGGATGACGATC-TA-TGATTGTCAATCTGGAATGGAATCAATTTAAGAAATTGA-TTGAGAAACG-ACTGGAGGGCAAGTCTGGTGCCAGCAGCCGCGGTAATTCCAGCTCCAGTAGCGTATCTCAAAGTTGCTGCGCTTAAAACGCTCGTAGTTGGATCACAAACTGTTGGGGGGTAGGAAATGA-GATCTGTG-TCAAA-----------GATGGAAAATGTAGCGTGTGTCATCATGCGTTATG--TGATTC-ATATGGCATAGTCTCAGATCTATATTGCCAACCAATAGTAATTACGCGTGAGGATAGACATTAGCCTTGAGTGAGCAGATGTCTGTGTCTCGC-GGAGTGTGCCTTGAGTAAATCAGAGTGCTTAAAGCAGG-CTTGACGCTTGAATGTTA--TAGCATGGAA-CGAACAATCGTGTATAGTGTACGCTGACTATGGTTTGTCAG-----TT--------------------CGCTGACATTCAG-CAGTGTACGACACCGACCACCAGT-TACGGATGTTGGTT-CCGTATTGGGGTAACGATTAAGAGGAGCGGTTGGGGGCATTGGTATTTGGCAGCGAGAGGTGAAATTCTTGGACCTGCCAAGGAC-TAACAAATGCGAAGGCATCTGCCCAGACCGTATCCATTAATCAAGAACGATAGTGAAAGGTTCGAAGACGATCAGATACCGTCCTAGTTTTCACTGTAAACTATGCCGACTCGGGGTCAGTTTGGAGCTA-ATATCCACGCTCGAGGTTGGTCCCCCTGGGAAACCTAAAGTTTTTCGGTTGCGGGGGGAGTATGGTCGCAAGGC-TG-AAACTTAAAGGAATTGACGGAAGGGCACCACCAGGGGTGGAGCCTGCGGCTTAATTTGACTCAACACGGGAAAACTTACCTGGTCCGAACATCTGAAGGATGCACAGACTGATAGATCTT----TGTTGATGAGGTGAAAAGTGGTGCATGG-CCGTTCTTAGTTCGTGGAGTGATCTGTC-AGGCCTATCCCGGTAACGAACGAGACTACGGTCTCCACTTGACGCACCGGAGAAGGCTGTGGTT------------------GCAATTTATCAGC--AATGGTAAAGTGCA-AATCGTG-GTTGTAGGCAACATT------GGTGAGCCATGTAAAGTCCGG------------------TTT-------CGGCCGGG--------GTGAATGTGGTGAGCCAGTGTACCCTCCGGT-AAGCAATGCTTTAGCTTATT-AAGTTAAATGTATTGTATCGTGGAGAGACAGCGGAA-TATATT-CAAAATCCGAGGAAGTGTAGCTATAACAGGTCCG------TGATGCCCTTAGATGTTCAGGGCTGCACGCGCGCTACAATGATAGCAACAACGAGTT-CCTAGATCGAAAGATCCGGGCAATCTTGCAATTGCTATCGTGATGGGGATCGATGTTTGTAAATACGTCGTGAAAGAGGAATCCCTAGTACGTGCGATTCATGCAGATCGCGCGGATTGCGTCCCTGCCCTTTGTACACACCGCCCGTCGCTACTACCGAGTGAATCGTGTCATGATGCCTTGGGAGCGGACGTCGCC-TGGGCCTTGAGCTCGGAGTGATGCTGCAATCAGCGTAAAATGGTGCAATTT--CGAGGAAGTAAAAGTCATAACAAGGT-------------
KU569314_Sphaeractinomyxon_sp_type_5_LFR2016             --CCTGCCAGTGAGCGTACGCT-CTTTTTAAAGATTAAGCCATGCA-CGTGCT-AGTTCATACATTGTAAATGTGAGACTGCGGACGGCTCAGTAAATCAGT---------------------TATAATCTGCTCGATTG-TAAAGGTTATTGGATAACCGTGGGAAATCTAGAGCTAATACATGCAATTTAGGGT-GCGAGTAA--TCGTGCTCGATGGCATTTATT-AGAACATGACCAACCGTGGAT--GAA------------AGTCTACGTGGTGAATCTAGATAACTGTGCAGATCGTATGGCC-TTGAGCTGACGACATTTCGATTGAATTTCTGCCCTATCAACTTTTGTCGGTAGTGTAGTGGACTACCGAGGTTTTTACGGGTGACGGGGGATCAGGGTTCGATTCCGGAGAGGGAGCCTGAGAAACGGCTACCACATCCAAGGAAGGCAGCAGGCGCGC-AAATTA-CCCAATCCAGACAATGGGAGGTGGTGACG-AAAAGTACCGGATGACGGTC-AT-TGACTGTCAATCTGGAATGGAATCAATTTAACAAATTGG-TTGAGAAACG-ACTGGAGGGCAAGTCTGGTGCCAGCAGCCGCGGTAATTCCAGCTCCAGTAGCGTATCTCAAAGTTGCTGCGCTTAAAACGCTCGTAGTTGGATCACAAACTACTGGGGGGTAGGAGAAGA-GGATTGTG--TTGT-----------GCTGGAAAAGTTTGGGTGCGTCATCGCATGGCAAA--TGATTC-CGATGGCATAGTCTCTGATCTATTATGCCACCCGGTAGTAATTACGCGTGAGGATAGACATTGGCCTTGAATGAGCAGATGTTTGTGTCTCGC-GGAGTGTGCCTTGAGTAAATCAGAGTGCTTAAAGCAGG-CTATACGCTTGAATGTTA--TAGCATGGAA-CGAAAAAACATATATGGTGTACGCTGAGCATGGTTTGTTGGTT-------------------------TTCCAACATTCTT-CAGTGTACCACACCGACCACCAGT-TACGGATGTTGGTT-CCGTATTGGGGTATTGATTAAGAGGAGCGGTTGGGGGCATTGGTATTTGGCAGCGAGAGGTGAAATTCTTGGACCTGTCAAGGAC-TAACAAATGCGAAGGCATCTGTCCAGACCGTATCCATTAATCAAGAACGATAGTGAAAGGTTCGAAGACGATCAGATACCGTCCTAGTTTTCACTGTAAACTATGCCGACCCGGGATTAGTTTGGAGCAT---TACTACGCTCGAGGTTGGTCCCCCTGGGAAACCTAAAGTTTTTCGGTTGCGGGGGGAGTATGGTCGCAAGGC-TG-AAACTTAAAGGAATTGACGGAAGGGCACCACCAGGGGTGGAGCCTGCGGCTTAATTTGACTCAACACGGGAAAACTTACCTGGTCCGAACATCCGAAGGATACACAGACTGATAGATCTT----TGTTGATGGGGTGAAAAGTGGTGCATGG-CCGTTCTTAGTTCGTGGAGTGATCTGTC-AGGCCCATCCCGGTAACGAACGAGACTACGATCACCATTTGGCGAACCGGAGAAGGCAGGCGTT------------------ACCAGTTGTTGGC--GACAACGACGACGT-AACTGCT-GCTGTAGGCAACATT------GCTGTAGTATTGGAGCTTCGGC-----------------TTT----------------------------GGTATTATGTCTTTGTTCCCTCCGGTGGAGCAATGCATACAGTTCTATGGGCTCTATGTAGTGTTTCATGGTGAGACAGCGGAA-TATACA-CAAAATCCGAGGAAGTGTAGCTATAACAGGTCCG------TGATGCCCTTAGATGTTCAGGGCTGCACGCGCGCTACAATGATAGCAACAACGAGTT-TCTGGATCGAAAGATTTGGGTAATCTTGCAATTGCTATCGTGATGGGGATCGACGTTTGTAAATACGTCGTGAAAGAGGAATCCCTAGTACGTGCGATTCATTCAGATCGCGCGGATTGCGTCCCTGCCCTTTGTACACACCGCCCGTCGCTACTACCGAGTGAATCGTGTCATAATGCCTTGGGAGCGGACGTTGCC-TGGGCCTTGTGCTTGGAGTGACGCTGCAATCAGCGTAAAATGGCGCAATTT--CGAGGAAG-------------------------------
MN822014_Myxobolus_episquamalis_isolate_8                -----------------------------------------------------------------------------------------------------------------------------------------------------------------------------------------------------------------------------------------------------------------------------------------------------------------------------------------------------------------------------------------------------------------------------------AGAGGGAGCCTGAGAAACGGCTACCACATCCAAGGAAGGCAGCAGGCGCGC-AAATTA-CCCAATCCAGACAATGGGAGGTGGTGACG-AAAAGTACCGGATGACGATC-AA-TGATTGTCAATTCGGAATGGAATCAATTTAAGCAATTGG-TTGAGAAACG-ACTGGAGGGCAAGTCTGGTGCCAGCAGCCGCGGTAATTCCAGCTCCAGTAGCGTATCTCAAAGTTGCTGCGCTTAAAACGCTCGTAGTTGGATCACAAACTATGCAACGGTTGATATGAC-G--GTAAG-TCAAA-----------AATGAAGATTTGGCAGTATGTCATCATATTGTTGA--TGATTC-ATCTGGGTTATCGTGAT-ATCAT-AAGCTGGGGTGTAGTAATTGCATGTGAGGATAGATATTGGCCTTGAGTGAGCTGATGTTTGTGTCTCGC-AGAGTGTGCCTTGAGTAAATCAGAGTGCTTAAAGCAGG-CTTGACGCTTGAATGTTA--TAGCATGGAA-CGAACAATCGTGTATGGTGTATATTGGGTATTGATTGGTAGAC---TC--------------------GTTTATCAATCAT-CAATGTACGACACCGACCACCAATGAACGGATGTTGGTT-CCGTCATGGGGTATCGATTAAGAGGAGCGGTTGGGGGCATTGGTATTTGGCAGCGAGAGGTGAAATTCTTGGACCTGTCAAGGAC-TAACAAATGCGAAGGCATCTGTCCAGACCGTATCCATTAATCAAGAACGATAGTGAGAGGTTCGAAGACGATCAGATACCGTCCTAGTTCTCACCGTAAACTATGCCGACCCGGGATCAGTTTGGAGCTT-TGTTCCATGCTCGGAGTTGGTCCCCCTGGGAAACCTAAAGTTTTTCGGTT--------------------------------------------------------------------------------------------------------------------------------------------------------------------------------------------------------------------------------------------------------------------------------------------------------------------------------------------------------------------------------------------------------------------------------------------------------------------------------------------------------------------------------------------------------------------------------------------------------------------------------------------------------------------------------------------------------------------------------------------------------------------------------------------------------------------------------------------------------------------------------------------------------------------------------------
KC733437_2_Myxobolus_episquamalis                        ------------------------------------------------------------------------------CTGCGGACGGCTCAGTAAATCAGT---------------------TATAATCTGCTCGATTGTTAAGGGTTATTGGATAACCGTGGGAAATCTAGAGCTAATACATGTAATAAAGGAG-GAGAGAAA--TCGAATCTGATGGCATTTATT-AGACAATTACCAATCGTAGGG--TAA------------AACCTATGTGGTGAATCTAGATAACTTTGCAGATCGTATGGCC-AAGAGCTGACGACATTTCGATTGAATTTCTGCCCTATCAACTATTGTCGGTAGTGTAGTGGACTACCGAGGTTTTTACGGGTGACGGGGGATCAGGGTTCGATTCCGGAGAGGGAGCCTGAGAAACGGCTACCACATCCAAGGAAGGCAGCAGGCGCGC-AAATTA-CCCAATCCAGACAATGGGAGGTGGTGACG-AAAAGTACCGGATGACGATC-AA-TGATTGTCAATTCGGAATGGAATCAATTTAAGCAATTGG-TTGAGAAACG-ACTGGAGGGCAAGTCTGGTGCCAGCAGCCGCGGTAATTCCAGCTCCAGTAGCGTATCTCAAAGTTGCTGCGCTTAAAACGCTCGTAGTTGGATCACAAACTATGCAACGGTTGATATGAC-G--GTAAG-TCAAA-----------AATGAAGATTTGGCAGTATGTCATCATATTGTTGA--TGATTC-ATCTGGGTTATCGTGAT-ATCAT-AAGCTGGGGTGTAGTAATTGCATGTGAGGATAGATATTGGCCTTGAGTGAGCTGATGTTTGTGTCTCGC-AGAGTGTGCCTTGAGTAAATCAGAGTGCTTAAAGCAGG-CTTGACGCTTGAATGTTA--TAGCATGGAA-CGAACAATCGTGTATGGTGTATATTGGGTATTGATTGGTAGAC---TC--------------------GTTTATCAATCAT-CAATGTACGACACCGACCACCAATGAACGGATGTTGGTT-CCGTCATGGGGTATCGATTAAGAGGAGCGGTTGGGGGCATTGGTATTTGGCAGCGAGAGGTGAAATTCTTGGACCTGTCAAGGAC-TAACAAATGCGAAGGCATCTGTCCAGACCGTATCCATTAATCAAGAACGATAGTGAGAGGTTCGAAGACGATCAGATACCGTCCTAGTTCTCACCGTAAACTATGCCGACCCGGGATCAGTTTGGAGCTT-TGTTCCATGCTCGGAGTTGGTCCCCCTGGGAAACCTAAAGTTTTTCGGTTGCGGGGGGAGTATGGTCGCAAGGC-TG-AAACTTAAAGGAATTGACGGAAGGGCACCACCAGGGGTGGAGCCTGCGGCTTAATTTGACTCAACACGGGAAAACTTACCTGGTCCGAACATCCGAAGGATACACAGACTAATAGATCTT----TGTTGATGGGGTGAAAAGTGGTGCATGG-CCGTTCTTAGTTCGTGGAGTGATCTGTC-AGGCCAATCCCGGTAACGAACGAGACTACATTCTCCATTTGACGAATTAGAGAAGACCGGTTATG--------------------AGCAGTTGGC--GACAATTGTTATGT--AATTTG-GTTGTGGGAAGTATG------AGCGACGTTGTTCGGAGACCAA-----------------TTGTGGCAACATGGTTGG--------AGGAAGGCTGCTAGCTTATACTCCCTCTGGTTTAGCAATGTACAG--------------TGTACGTTGTATCATGGAGAGACAGCGGAA-TATATTACAAAATCCGAGGAAGTGTAGCTATAACAGGTCCG------TGATGCCCTTAGATGTTCAGGGCTGCACGCGCGCTACAATGATGGCAACAACGAGTT-TCTAAATCGAAAGATTTGGGTAATCTTGCAATTGTCATCGTGATGGGGATCGACGTTTGTAAATACGTCGTGAAAGAGGAATCCCTAGTACGTGCGATTCATGCAGATCGCGCGGATTGCGTCCCTGCCCTTTGTACACACCGCCCGTCGCTACTACCGAGTGAATGGTGTCATAATACCTTGGGAG--------------------------------------------------------------------------------------------------------
JF810537_Myxobolus_episquamalis                          ------------------------------------------------------------------------------CTGCGGACGGCTCAGTAAATCAGT---------------------TATAATCTGCTCGATTGTTAAGGGTTATTGGATAACCGTGGGAAATCTAGAGCTAATACATGTAATAAAGGAG-GAGAGAAA--TCGAATCTGATGGCATTTATT-AGACAATTACCAATCGTAGGG--TAA------------AACCTATGTGGTGAATCTAGATAACTTTGCAGATCGTATGGCC-AAGAGCTGACGACATTTCGATTGAATTTCTGCCCTATCAACTATTGTCGGTAGTGTAGTGGACTACCGAGGTTTTTACGGGTGACGGGGGATCAGGGTTCGATTCCGGAGAGGGAGCCTGAGAAACGGCTACCACATCCAAGGAAGGCAGCAGGCGCGC-AAATTA-CCCAATCCAGACAATGGGAGGTGGTGACG-AAAAGTACCGGATGACGATC-AA-TGATTGTCAATTCGGAATGGAATCAATTTAAGCAATTGG-TTGAGAAACG-ACTGGAGGGCAAGTCTGGTGCCAGCAGCCGCGGTAATTCCAGCTCCAGTAGCGTATCTCAAAGTTGCTGCGCTTAAAACGCTCGTAGTTGGATCACAAACTATGCAACGGTTGATATGAC-G--GTAAG-TCAAA-----------AATGAAGATTTGGCAGTATGTCATCATATTGTTGA--TGATTC-ATCTGGGTTATCGTGAT-ATCAT-AAGCTGGGGTGTAGTAATTGCATGTGAGGATAGATATTGGCCTTGAGTGAGCTGATGTTTGTGTCTCGC-AGAGTGTGCCTTGAGTAAATCAGAGTGCTTAAAGCAGG-CTTGACGCTTGAATGTTA--TAGCATGGAA-CGAACAATCGTGTATGGTGTATATTGGGTATTGATTGGTAGAC---TC--------------------GTTTATCAATCAT-CAATGTACGACACCGACCACCAATGAACGGATGTTGGTT-CCGTCATGGGGTATCGATTAAGAGGAGCGGTTGGGGGCATTGGTATTTGGCAGCGAGAGGTGAAATTCTTGGACCTGTCAAGGAC-TAACAAATGCGAAGGCATCTGTCCAGACCGTATCCATTAATCAAGAACGATAGTGAGAGGTTCGAAGACGATCAGATACCGTCCTAGTTCTCACCGTAAACTATGCCGACCCGGGATCAGTTTGGAGCTT-TGTTCCATGCTCGGAGTTGGTCCCCCTGGGAAACCTAAAGTTTTTCGGTTGCGGGGGGAGTATGGTCGCAAGGC-TG-AAACTTAAAGGAATTGACGGAAGGGCACCACCAGGGGTGGAGCCTGCGGCTTAATTTGACTCAACACGGGAAAACTTACCTGGTCCGAACATCCGAAGGATACACAGACTAATAGATCTT----TGTTGATGGGGTGAAAAGTGGTGCATGG-CCGTTCTTAGTTCGTGGAGTGATCTGTC-AGGCCAATCCCGGTAACGAACGAGACTACATTCTCCATTTGACGAATTAGAGAAGACCGGTTATG--------------------AGCAGTTGGC--GACAATTGTTATGT--AATTTG-GTTGTGGGAAGTATG------AGCGACGTTGTTCGGAGACCAA-----------------TTGTGGCAACATGGTTGG--------AGGAAGGCTGCTAGCTTATACTCCCTCTGGTTTAGCAATGTACAG--------------TGTACGTTGTATCATGGAGAGACAGCGGAA-TATATTACAAAATCCGAGGAAGTGTAGCTATAACAGGTCCG------TGATGCCCTTAGATGTTCAGGGCTGCACGCGCGCTACAATGATGGCAACAACGAGTT-TCTAAATCGAAAGATTTGGGTAATCTTGCAATTGTCATCGTGATGGGGATCGACGTTTGTAAATACGTCGTGAAAGAGGAATCCCTAGTACGTGCGATTCATGCAGATCGCGCGGATTGCGTCCCTGCCCTTTGTACACACCGCCCGTCGCTACTACCGAGTGAATGGTGTCATAATACCTTGGGAG--------------------------------------------------------------------------------------------------------
MK012069_Myxobolus_episquamalis_isolate_ES2018ERU        ----------------------------------------------------------------------------------------------------------------------------------------------------------------------------------------------------------------------------------------------------------------------------------------------------------------------------------------------------------------------------TGTAGTGGACTACCGAGGTTTTTACGGGTGACGGGGGATCAGGGTTCGATTCCGGAGAGGGAGCCTGAGAAACGGCTACCACATCCAAGGAAGGCAGCAGGCGCGC-AAATTA-CCCAATCCAGACAATGGGAGGTGGTGACG-AAAAGTACCGGATGACGATC-AA-TGATTGTCAATTCGGAATGGAATCAATTTAAGCAATTGG-TTGAGAAACG-ACTGGAGGGCAAGTCTGGTGCCAGCAGCCGCGGTAATTCCAGCTCCAGTAGCGTATCTCAAAGTTGCTGCGCTTAAAACGCTCGTAGTTGGATCACAAACTATGCAACGGTTGATATGAC-G--GTAAG-TCAAA-----------AATGAAGATTTGGCAGTATGTCATCATATTGTTGA--TGATTC-ATCTGGGTTATCGTGAT-ATCAT-AAGCTGGGGTGTAGTAATTGCATGTGAGGATAGATATTGGCCTTGAGTGAGCTGATGTTTGTGTCTCGC-AGAGTGTGCCTTGAGTAAATCAGAGTGCTTAAAGCAGG-CTTGACGCTTGAATGTTA--TAGCATGGAA-CGAACAATCGTGTATGGTGTATATTGGGTATTGATTGGTAGAC---TC--------------------GTTTATCAATCAT-CAATGTACGACACCGACCACCAATGAACGGATGTTGGTT-CCGTCATGGGGTATCGATTAAGAGGAGCGGTTGGGGGCATTGGTATTTGGCAGCGAGAGGTGAAATTCTTGGACCTGTCAAGGAC-TAACAAATGCGAAGGCATCTGTCCAGACCGTATCCATTAATCAAGAACGATAGTGAGAGGTTCGAAGACGATCAGATACCGTCCTAGTTCTCACCGTAAACTAT-------------------------------------------------------------------------------------------------------------------------------------------------------------------------------------------------------------------------------------------------------------------------------------------------------------------------------------------------------------------------------------------------------------------------------------------------------------------------------------------------------------------------------------------------------------------------------------------------------------------------------------------------------------------------------------------------------------------------------------------------------------------------------------------------------------------------------------------------------------------------------------------------------------------------------------------------------------------------------------------------------------------
MK329248_Myxobolus_episquamalis                          -----------------------------------------------------------------------TGTGAGACTGCGGACGGCTCAGTAAATCAGT---------------------TATAATCTGCTCGATTGTTAAGGGTTATTGGATAACCGTGGGAAATCTAGAGCTAATACATGTAATAAAGGAG-GAGAGAAA--TCGAATCTGATGGCATTTATT-AGACAATTACCAATCGTAGGG--TAA------------AACCTATGTGGTGAATCTAGATAACTTTGCAGATCGTATGGCC-AAGAGCTGACGACATTTCGATTGAATTTCTGCCCTATCAACTATTGTCGGTAGTGTAGTGGACTACCGAGGTTTTTACGGGTGACGGGGGATCAGGGTTCGATTCCGGAGAGGGAGCCTGAGAAACGGCTACCACATCCAAGGAAGGCAGCAGGCGCGC-AAATTA-CCCAATCCAGACAATGGGAGGTGGTGACG-AAAAGTACCGGATGACGATC-AA-TGATTGTCAATTCGGAATGGAATCAATTTAAGCAATTGG-TTGAGAAACG-ACTGGAGGGCAAGTCTGGTGCCAGCAGCCGCGGTAATTCCAGCTCCAGTAGCGTATCTCAAAGTTGCTGCGCTTAAAACGCTCGTTGTTGGATCACAAACTATGCAACGGTTGATATGAC-G--GTTAG-TCAAA-----------AATGAAGATTTGGCAGTATGTCATCATATTGTTGA--TGATTC-ATCTGGGTTATCGTGAT-ATCAT-AAGCTGGGGTGTAGTAATTGCATGTGAGGATAGATATTGGCCTTGAGTGAGCTGATGTTTGTGTCTCGC-AGAGTGTGCCTTGAGTAAATCAGAGTGCTTAAAGCAGG-CTTGACGCTTGAATGTTA--TAGCATGGAA-CGAACAATCGTGTATGGTGTATATTGGGTATTGATTGGTAGAC---TC--------------------GTTTATCAATCAT-CAATGTACGACACCGACCACCAATGAACGGATGTTGGTT-CCGTCATGGGGTATCGATTAAGAGGAGCGGTTGGGGGCATTGGTATTTGGCAGCGAGAGGTGAAATTCTTGGACCTGTCAAGGAC-TAACAAATGCGAAGGCATCTGTCCAGACCGTATCCATTAATCAAGAACGATAGTGAGAGGTTCGAAGACGATCAGATACCGTCCTAGTTCTCACCGTAAACTATGCCGACCCGGGATCAGTTTGGAGCTT-TGTTCCATGCTCGGAGTTGGTCCCCCTGGGAAACCTAAAGTTTTTTGGTTGCGGGGGGAGTATGGTCGCAAGGC-TG-AAACTTAAAGGAATTGACGGAAGGGCACCACCAGGGGTGGAGCCTGCGGCTTAATTTGACTCAACACGGGAAAACTTACCTGGTCCGAACATCCGAAGGATACACAGACTAATAGATCTT----TGTTGATGGGGTGAAAAGTGGTGCATGG-CCGTTCTTAGTTCGTGGAGTGATCTGTC-AGGCCAATCCCGGTAACGAACGAGACTACATTCTCCATTTGACGAATTAGAGAAGACCGGTTATG--------------------AGCAGTTGGC--GACAATTGTTATGT--AATTTG-GTTGTGGGAAGTATG------AGCGACGTTGTTCGGAGACCAA-----------------TTGTGGCAACATGGTTGG--------AGGAAGGCTGCTAGCTTATACTCCCTCTGGTTTAGCAATGTACAG--------------TGTACGTTGTATCATGGAGAGACAGCGGAA-TATATTACAAAATCCGAGGAAGTGTAGCTATAACAGGTCCG------TGATGCCCTTAGATGTTCAGGGCTGCACGCGCGCTACAATGATGGCAACAACGAGTT-TCTAAATCGAAAGATTTGGGTAATCTTGCAATTGTCATCGTGATGGGGATCGACGTTTGTAAATACGTCGTGAAAGAGGAATCCCTAGTACGTGCGATTCATGCAGATCGCGCGGATTGCGTCCCTGCCCTTTGTACACACCGCCCGTCGCTACTACCGAGTGAATGGTGTCATAATACCTTGG-----------------------------------------------------------------------------------------------------------
AY129312_Myxobolus_episquamalis                          ---------------------------------------------------------------------------------------------------------------------------------------------------------------------------------------TGTAATAAAGGAG-GAGAGAAA--TCGAATCTGATGGCATTTATT-AGACAATTACCAATCGTAGGG--TAA------------AACCTATGTGGTGAATCTAGATAACTTTGCAGATCGTATGGCC-AAGAGCTGACGACATTTCGATTGAATTTCTGCCCTATCAACTATTGTCGGTAGTGTAGTGGACTACCGAGGTTTTTACGGGTGACGGGGGATCAGGGTTCGATTCCGGAGAGGGAGCCTGAGAAACGGCTACCACATCCAAGGAAGGCAGCAGGCGCGC-AAATTA-CCCAATCCAGACAATGGGAGGTGGTGACG-AAAAGTACCGGATGACGATC-AA-TGATTGTCAATTCGGAATGGAATCAATTTAAGCAATTGG-TTGAGAAACG-ACTGGAGGGCAAGTCTGGTGCCAGCAGCCGCGGTAATTCCAGCTCCAGTAGCGTATCTCAAAGTTGCTGCGCTTAAAACGCTCGTTGTTGGATCACAAACTATGCAACGGTTGATATGAC-G--GTTAG-TCAAA-----------AATGAAGATTTGGCAGTATGTCATCATATTGTTGA--TGATTC-ATCTGGGTTATCGTGAT-ATCAT-AAGCTGGGGTGTAGTAATTGCATGTGAGGATAGATATTGGCCTTGAGTGAGCTGATGTTTGTGTCTCGC-AGAGTGTGCCTTGAGTAAATCAGAGTGCTTAAAGCAGG-CTTGACGCTTGAATGTTA--TAGCATGGAA-CGAACAATCGTGTATGGTGTATATTGGGTATTGATTGGTAGAC---TC--------------------GTTTATCAATCAT-CAATGTACGACACCGACCACCAATGAACGGATGTTGGTT-CCGTCATGGGGTATCGATTAAGAGGAGCGGTTGGGGGCATTGGTATTTGGCAGCGAGAGGTGAAATTCTTGGACCTGTCAAGGAC-TAACAAATGCGAAGGCATCTGTCCAGACCGTATCCATTAATCAAGAACGATAGTGAGAGGTTCGAAGACGATCAGATACCGTCCTAGTTCTCACCGTAAACTATGCCGACCCGGGATCAGTTTGGAGCTT-TGTTCCATGCTCGGAGTTGGTCCCCCTGGGAAACCTAAAGTTTTTTGGTTGCGGGGGGAGTATGGTCGCAAGGC-TG-AAACTTAAAGGAATTGACGGAAGGGCACCACCAGGGGTGGAGCCTGCGGCTTAATTTGACTCAACACGGG-AAACTTACCTGGTCCGAACATCCGAAGGATACACAGACTAATAGATCTT----TGTTGATGGGGTGAAAAGTGGTGCATGG-CCGTTCTTAGTTCGTGGAGTGATCTGTC-AGGCCAATCCCGGTAACGAACGAGACTACATTCTCCATTTGACGAATTAGAGAAGACCGGTTATG--------------------AGCAGTTGGC--GACAATTGTTATGT--AATTTG-GTTGTGGGAAGTATG------AGCGACGTTGTTCGGAGACCAA-----------------TTGTGGCAACATGGTTGG--------AGGAAGGCTGCTAGCTTATACTCCCTCTGGTTTAGCAATGTACAG--------------TGTACGTTGTATCATGGAGAGACAGCGGAA-TATATTACAAAATCCGAGGAAGTGTAGCTATAACAGGTCCG------TGATGCCCTTAGATGTTCAGGGCTGCACGCGCGCTACAATGATGGCAACAACGAGTT-TCTAAATCGAAAGATTTGGGTAATCTTGCAATTGTCATCGTGATGGGGATCGACGTTTGTAAATACGTCGTGAAAGAGGAATCCCTAGTACGTGCGATTCATGCAGATCGCGCGGATTGCGTCCCTGCCCTTT--------------------------------------------------------------------------------------------------------------------------------------------------------------
MN037506_Sphaeractinomyxon_sp_type_1_SR2019              ---------------ATACGCT-C-TTTTAAAGACTAAGCCATGCA-GGTGAT-AGTTCATACATTTAAAATGTGAGACTGCGGAAGGCTCAGTAAATCAGT---------------------TATAATCTGCTCGATTG-TATAGGTTATTGGATAACCGTGGGAAATCTAGAGCTAATACATGTAATTGGGGAA-TAATCTCG--GTTATTCTCATGGCATTTATT-AGACAATTACCAATCGTGG----GGC------------AACTCATGTGGTGAATCTAGATAACTTAGCAGATCGTATGGCC-TAGTGCCGGCGATGTTTCGATTGAATTTCTGCCCTATCAACTATTGTCGGTAGTGTAGTGGACTACCGAGGTTTTTACGGGTGACGGGGGATCAGGGTTCGATTCCGGAGAGGGAGCCTGAGAAACGGCTACCACATCCAAGGAAGGCAGCAGGCGCGC-AAATTA-CCCAATCCAGACAATGGGAGGTGGTGACG-AAAAGTACCAGATGACGGCC-AA-AGGTTGTCAATCTGGAATGGAATCAATTTAAGCAATTGA-TTGAGGAACG-ACTTGAGGGCAAGTCTGGTGCCAGCAGCCGCGGTAATTCCAGCTCAAGTAGCGTATCCCAAAGTTGCTGCGCTTAAAACGCTCGTAGTTGGATCACAAACTATATGCGAGTTGGCGTGGT-A--CTGTT-CCAAA-----------TGTAAGGATTCAACGGAATGTCCTCATTTCGCGGA--TGATTT-ATGTGGTGCAGTTTCATTGCCGT-AGGCTTGTGTGTAGTAATTGCACGTGAGGATAGACATTCGCCTTGAATGAGTAGATGTCTGTGTCTCAC-GGAGTGTGCCTTGAATAAATCAAAGTGCTTAAAGCAGG-CTATACGCTTGAATGTTA--AAGCATGGAA-CGAACAATCGTGTAGGGTGCATGATGATTTATGGGTGCAGGGC---CT-------------------AGCCAGGCATTCAT-CATCATGTGACACCGACCACCAAT-AACGGATGTTGGTT-CCGTATTGGGGTATTGATTAAGAGGAGCGGTTGGGGGCATTGGTATTTGGCAGCGAGAGGTGAAATTCTTGGACCTGCCAAGGAC-TAACAAATGCGAAGGCATCTGTCCAGACCGTATCCATTAATCAAGAACGATAGTGAGAGGTTCGAAGACGATCAGATACCGTCCTAGTTCTCACTGTAAACCATGCCGACCCGGGATCAGTTTGGAGCTT-TATTCCATGCTCGGAGTTGGTCCCCCTGGGAAACCTAAAGTTTTTCGGTTGCGGGGGGAGTATGGTCGCAAGGC-TG-AAACTTAAAGGAATTGACGGAAGGGCACCACCAGGGGTGGAGCCTGCGGCTTAATTTGACTCAACACGGGAAAACTTACCTGGTCCGAACATCCGTAGGATACACAGACTAATAGATCTT----TGTTGATGGGGTGAAAAGTGGTGCATGG-CCGTTCTTAGTTCGTGGAGTGATCTGTC-AGGCCAATCCCGGTAACGAACGAGACTACAAACTCCATTTGACGCGCTGAAGAATGCGCTCGTAC----------------GGTTGTCACTCAGTAAAATGAGTGCAAAA---CGTACG-GGTGCAGGCAGTATT------TGCTGACCTGTTTGGCGTCTGT-----------------TCAAGGCAACTTGGCGGA--------AAGAAGGCAGTAAGGCAATACTCCCTTTGGTTACACAACGTATT---------------TATACGTTGCATCATGGAGTGACGGCGGTATTATATT-CAAAAACCGAGGAAGTGTAGCTATAACAGGTCCG------TGATGCCCTTAGATGTTCAGGGCTGCACGCGCGCTACAATGATAGCAACAACGAGTT-TCTAGATCGAGAGATCCGGGTAATCTTGCAATTGCTATCGTGATGGGGATCGACGCTTGTAAATGTGTCGTGAAAGAGGAATCCCTAGTACACGCGATTCAT-CAGATCGCATGGATTGCGTCCCTGCCCTTTGTACACACCGCCCGTCGCTACTACCGAGTGAATGGTGTCATGATACCTTGGGAGCGGACGTCCTC-TGGGTAACA---CCGGTTGGATGCTGCAATCAGCGTAAAATGGCGCAATTT--CGAGGAAGTAAAAG-------------------------
MK203082_Myxobolus_sp_mug_SR2018_voucher_McMg            -----------------------------------------ATGCA-GGTGAT-AGTTCATACATTTAAAATGTGAGACTGCGGAAGGCTCAGTAAATCAGT---------------------TATAATCTGCTCGATTG-TATAGGTTATTGGATAACCGTGGGAAATCTAGAGCTAATACATGTAATTGGGGAA-TAATCTCG--GTTATTCTCATGGCATTTATT-AGACAATTACCAATCGTGG----GGC------------AACTCATGTGGTGAATCTAGATAACTTAGCAGATCGTATGGCC-TAGTGCCGGCGATGTTTCGATTGAATTTCTGCCCTATCAACTATTGTCGGTAGTGTAGTGGACTACCGAGGTTTTTACGGGTGACGGGGGATCAGGGTTCGATTCCGGAGAGGGAGCCTGAGAAACGGCTACCACATCCAAGGAAGGCAGCAGGCGCGC-AAATTA-CCCAATCCAGACAATGGGAGGTGGTGACG-AAAAGTACCAGATGACGGCC-AA-AGGTTGTCAATCTGGAATGGAATCAATTTAAGCAATTGA-TTGAGGAACG-ACTTGAGGGCAAGTCTGGTGCCAGCAGCCGCGGTAATTCCAGCTCAAGTAGCGTATCCCAAAGTTGCTGCGCTTAAAACGCTCGTAGTTGGATCACAAACTATATGCGAGTTGGCGTGGT-A--CTGTT-CCAAA-----------TGTAAGGATTCAACGGAATGTCCTCATTTCGCGGA--TGATTT-ATGTGGTGCAGTTTCATTGCCGT-AGGCTTGTGTGTAGTAATTGCACGTGAGGATAGACATTCGCCTTGAATGAGTAGATGTCTGTGTCTCAC-GGAGTGTGCCTTGAATAAATCAAAGTGCTTAAAGCAGG-CTATACGCTTGAATGTTA--AAGCATGGAA-CGAACAATCGTGTAGGGTGCATGATGATTTATGGGTGCAGGGC---CT-------------------AGCCAGGCATTCAT-CATCATGTGACACCGACCACCAAT-AACGGATGTTGGTT-CCGTATTGGGGTATTGATTAAGAGGAGCGGTTGGGGGCATTGGTATTTGGCAGCGAGAGGTGAAATTCTTGGACCTGCCAAGGAC-TAACAAATGCGAAGGCATCTGTCCAGACCGTATCCATTAATCAAGAACGATAGTGAGAGGTTCGAAGACGATCAGATACCGTCCTAGTTCTCACTGTAAACCATGCCGACCCGGGATCAGTTTGGAGCTT-TATTCCATGCTCGGAGTTGGTCCCCCTGGGAAACCTAAAGTTTTTCGGTTGCGGGGGGAGTATGGTCGCAAGGC-TG-AAACTTAAAGGAATTGACGGAAGGGCACCACCAGGGGTGGAGCCTGCGGCTTAATTTGACTCAACACGGGAAAACTTACCTGGTCCGAACATCCGTAGGATACACAGACTAATAGATCTT----TGTTGATGGGGTGAAAAGTGGTGCATGG-CCGTTCTTAGTTCGTGGAGTGATCTGTC-AGGCCAATCCCGGTAACGAACGAGACTACAAACTCCATTTGACGCGCTGAAGAATGCGCTCGTAC----------------GGTTGTCACTCAGTAAAATGAGTGCAAAA---CGTACG-GGTGCAGGCAGTATT------TGCTGACCTGTTTGGCGTCTGT-----------------TCAAGGCAACTTGGCGGA--------AAGAAGGCAGTRAGGCAATACTCCCTTTGGTTACACAACGTATT---------------TATACGTTGCATCATGGAGTGACGGCGGTATTATATT-CAAAAACCGAGGAAGTGTAGCTATAACAGGTCCG------TGATGCCCTTAGATGTTCAGGGCTGCACGCGCGCTACAATGATAGCAACAACGAGTT-TCTAGATCGAGAGATCCGGGTAATCTTGCAATTGCTATCGTGATGGGGATCGACGCTTGTAAATGTGTCGTGAAAGAGGAATCCCTAGTACACGCGATTCAT-CAGATCGCATGGATTGCGTCCCTGCCCTTTGTACACACCGCCCGTCGCTACTACCGAGTGAATGGTGTCATGATACCTTGGGAGCGGACGTCCTC-TGGGTAACA---CCGGTTGGATGCTGCAATCAGCGTAAAATGGCGCA---------------------------------------------
MH392320_Myxobolus_sp_GZP2018Samsun3                     --------------------------------------------------------------------------------------------------------------------------------------------------------------------------------------------------------------------------------------------------------------------------------------------------------------------------------------------------------------------------AGTGTAGTGGACTACCGAGGTTTTTACGGGTGACGGGGGATCAGGGTTCGATTCCGGAGAGGGAGCCTGAGAAACGGCTACCACATCCAAGGAAGGCAGCAGGCGCGC-AAATTA-CCCAATCCAGACAATGGGAGGTGGTGACG-AAAAGTACCAGATGACGGCC-AA-AGGTTGTCAATCTGGAATGGAATCAATTTAAGCAATTGA-TTGAGGAACG-ACTTGAGGGCAAGTCTGGTGCCAGCAGCCGCGGTAATTCCAGCTCAAGTAGCGTATCCCAAAGTTGCTGCGCTTAAAACGCTCGTAGTTGGATCACAAACTATATGCGAGTTGGCGTGGT-A--CTGTT-CCAAA-----------TGTAAGGATTCAACGGAATGTCCTCATTTCGCGGA--TGATTT-ATGTGGTGCAGTTTCATTGCCGT-AGGCTTGTGTGTAGTAATTGCACGTGAGGATAGACATTCGCCTTGAATGAGTAGATGTCTGTGTCTCAC-GGAGTGTGCCTTGAATAAATCAAAGTGCTTAAAGCAGG-CTATACGCTTGAATGTTA--AAGCATGGAA-CGAACAATCGTGTAGGGTGCATGATGATTTATGGGTGCAGGGC---CT-------------------AGCCAGGCATTCAT-CATCATGTGACACCGACCACCAAT-AACGGATGTTGGTT-CCGTATTGGGGTATTGATTAAGAGGAGCGGTTGGGGGCATTGGTATTTGGCAGCGAGAGGTGAAATTCTTGGACCTGCCAAGGAC-TAACAAATGCGAAGGCATCTGTCCAGACCGTATCCATTAATCAAGAACGATAGTGAGAGGTTCGAAGACGATCAGATACCGTCCTAGTTCTCACTGTAAACCATGC-----------------------------------------------------------------------------------------------------------------------------------------------------------------------------------------------------------------------------------------------------------------------------------------------------------------------------------------------------------------------------------------------------------------------------------------------------------------------------------------------------------------------------------------------------------------------------------------------------------------------------------------------------------------------------------------------------------------------------------------------------------------------------------------------------------------------------------------------------------------------------------------------------------------------------------------------------------------------------------------------------------------
MF118767_Myxobolus_sp_voucher_Spain1g                    -ATCTGCCAGTGTGCATACGCT-CTTTTTAAAGACTAAGCCATGCA-GGTGAT-AGTTCATACATTTAAAATGTGAGACTGCGGAAGGCTCAGTAAATCAGT---------------------TATAATCTGCTCGATTG-TATAGGTTATTGGATAACCGTGGGAAATCTAGAGCTAATACATGTAATTGGGGAA-TAATCTCG--GTTATTCTCATGGCATTTATT-AGACAATTACCAATCGTGG----GGC------------AACTCATGTGGTGAATCTAGATAACTTAGCAGATCGTATGGCC-TAGTGCCGGCGATGTTTCGATTGAATTTCTGCCCTATCAACTATTGTCGGTAGTGTAGTGGACTACCGAGGTTTTTACGGGTGACGGGGGATCAGGGTTCGATTCCGGAGAGGGAGCCTGAGAAACGGCTACCACATCCAAGGAAGGCAGCAGGCGCGC-AAATTA-CCCAATCCAGACAATGGGAGGTGGTGACG-AAAAGTACCAGATGACGGCC-AA-AGGTTGTCAATCTGGAATGGAATCAATTTAAGCAATTGA-TTGAGGAACG-ACTTGAGGGCAAGTCTGGTGCCAGCAGCCGCGGTAATTCCAGCTCAAGTAGCGTATCCCAAAGTTGCTGCGCTTAAAACGCTCGTAGTTGGATCACAAACTATATGCGAGTTGGCGTGGT-A--CTGTT-CCAAA-----------TGTAAGGATTCAACGGAATGTCCTCATTTCGCGGA--TGATTT-ATGTGGTGCAGTTTCATTGCCGT-AGGCTTGTGTGTAGTAATTGCACGTGAGGATAGACATTCGCCTTGAATGAGTAGATGTCTGTGTCTCAC-GGAGTGTGCCTTGAATAAATCAAAGTGCTTAAAGCAGG-CTATACGCTTGAATGTTA--AAGCATGGAA-CGAACAATCGTGTAGGGTGCATGATGATTTATGGGTGCAGGGC---CT-------------------AGCCAGGCATTCAT-CATCATGTGACACCGACCACCAAT-AACGGATGTTGGTT-CCGTATTGGGGTATTGATTAAGAGGAGCGGTTGGGGGCATTGGTATTTGGCAGCGAGAGGTGAAATTCTTGGACCTGCCAAGGAC-TAACAAATGCGAAGGCATCTGTCCAGACCGTATCCATTAATCAAGAACGATAGTGAGAGGTTCGAAGACGATCAGATACCGTCCTAGTTCTCACTGTAAACCATGCCGACCCGGGATCAGTTTGGAGCTT-TATTCCATGCTCGGAGTTGGTCCCCCTGGGAAACCTAAAGTTTTTCGGTTGCGGGGGGAGTATGGTCGCAAGGC-TG-AAACTTAAAGGAATTGACGGAAGGGCACCACCAGGGGTGGAGCCTGCGGCTTAATTTGACTCAACACGGGAAAACTTACCTGGTCCGAACATCCGTAGGATACACAGACTAATAGATCTT----TGTTGATGGGGTGAAAAGTGGTGCATGG-CCGTTCTTAGT--------------------------------------------------------------------------------------------------------------------------------------------------------------------------------------------------------------------------------------------------------------------------------------------------------------------------------------------------------------------------------------------------------------------------------------------------------------------------------------------------------------------------------------------------------------------------------------------------------------------------------------------------------------------------------------------------------------------------------------
MK203084_Myxobolus_sp_gal_SR2018_voucher_McMi            -----------------ACGCT-CTTTTTAAAGATTAAGCCATGCA-CGTGAT-AGTTCATACATTTAAAATGTGAGACTGCGGAAGGCTCAGTAAATCAGT---------------------TATAATCTGCTCGATTG-TATAGGTTATTGGATAACCGTGGGAAATCTAGAGCTAATACATGTAAATAGGGGGATAATTTCG--GTTATTCTC-TGGCATTTATT-AGACAATTACCAATCGTGG----GGC------------AACCCATGTGGTGAATCTAGATAACTTGGCAGATCGTATGGCC-TAGTGCCGGCGACATTTCGATTGAGTTTCTGCCCTATCAACTATTGTCGGTAGTGTATTGGACTACCGAGGTWTTTACGGGTGACGGGGGATCAGGGTTCGATTCCGGAGAGGGAGCCTGAGAAACGGCTACCACATCCAAGGAAGGCAGCAGGCGCGC-AAATTA-CCCAATCCAGACAATGGGAGGTGGTGACG-AAAAGTACCAGATGACGGCC-AA-AGGCTGTCAATTTGGAATGGAATCAATTTAAGCAATTGA-TTGAGGAACG-ACTAGAGGGCAAGTCTGGTGCCAGCAGCCGCGGTAATTCCAGCTCTAGTAGCGTATCCCAAAGTTGCTGCGCTTAAAACGCTCGTAGTTGGATCACAAACTATATGCGAGTTGGCGTGGT-G--CTGTG-CCAAA-----------TGTAAGGATTCAACGGAATGTCCTCATTTCGCGGA--TGATTT-ATGTGGTGCAGTTTCATTGCCGT-AAGCTGGTGTGTAGTAATTGCACGTGAGGATAGACATTCGCCTTGAATGAGTAGATGTTTGTGTCTCAC-GGAGTGTGCCTTGAATAAATCAAAGTGCTTAAAGCAGG-CTATACGCTTGAATGTTA--AAGCATGGAA-CGAACAATCGTGTAGGGTGCATGATGATTTATGGGTGACTGGC---CC-------------------AGCCA-GCATTCAT-CATTGTGTGACACCGACCACCAGT-AACGGATGTTGGTT-CCGTATTGGGGTATTGATTAAGAGGAGCGGTTGGGGGCATTGGTATTTGGCAGCGAGAGGTGAAATTCTTGGACCTGCCAAGGAC-TAACAAATGCGAAGGCATCTGTCCAGACCGTATCCATTAATCAAGAACGATAGTGAGAGGTTCGAAGACGATCAGATACCGTCCTAGTTCTCACTGTAAACCATGCCGACCCGGGATCAGTTTGGAGCTT-TATTCCATGCTCGGAGTTGGTCCCCCTGGGAAACCTAAAGTTTTTCGGTTGCGGGGGGAGTATGGTCGCAAGGC-TG-AAACTTAAAGGAATTGACGGAAGGGCACCACCAGGGGTGGAGCCTGCGGCTTAATTTGACTCAACACGGGAAAACTTACCTGGTCCGAACATCCGTAGGATACACAGACTAATAGATCTT----TGTTGATGGGGTGAAAAGTGGTGCATGG-CCGTTCTTAGTTCGTGGAGTGATCTGTC-AGGCCAATCCCGGTAACGAACGAGACTACAAACTCCATTTGACGCGCTGAAGAATGCGCTCGTAC----------------GGGTGTCACTCAGTAAAATGAATGGGAAA---CGTACG-GGTGCAGGCAGTATT------CGCTGACCTGCTTGGTATCTGT-----------------TCAAGTCAAATTGGCAGA--------AGGAAGGCAGGGGGGCAGTACTCCCTTCGGTTACACAATGTATT---------------TATACGTTGCATCATGGAGTGACGGCGGTA-CATATT-CAAAAACCGAGGAAGTGTAGCTATAACAGGTCCG------TGATGCCCTTAGATGTTCAGGGCTGCACGCGCGCTACAATGATAGCAACAACGAGTT-TCTAGATCGAGAGATCTGGGTAATCTTGCAATTGCTATCGTGATGGGGATCGACGCTTGTAAATGTGTCGTGAAAGAGGAATCCCTAGTACACGCGATTCAT-CAGATCGCATGGATTGCGTCCCTGCCCTTTGTACACACCGCCCGTCGCTACTACCGAGTGAATGGTGTCATGATACCTTGGGAGCGGACGTCCTC-TGGGTAACA---CCGGTTGGATGCTGCAA---------------------------------------------------------------
MF118766_Myxobolus_sp_voucher_Spain1t                    --------------------------------------------------GAT-AGTTCATACATTTAAAATGTGAGACTGCGGAAGGCTCAGTAAATCAGT---------------------TATAATCTGCTCGATTG-TATAGGTTATTGGATAACCGTGGGAAATCTAGAGCTAATACATGTAAATAGGGGGATAATTTCG--GTTATTCTC-TGGCATTTATT-AGACAATTACCAATCGTGG----GGC------------AACCCATGTGGTGAATCTAGATAACTTGGCAGATCGTATGGCC-TAGTGCCGGCGACATTTCGATTGAGTTTCTGCCCTATCAACTATTGTCGGTAGTGTATTGGACTACCGAGGTTTTTACGGGTGACGGGGGATCAGGGTTCGATTCCGGAGAGGGAGCCTGAGAAACGGCTACCACATCCAAGGAAGGCAGCAGGCGCGC-AAATTA-CCCAATCCAGACAATGGGAGGTGGTGACG-AAAAGTACCAGATGACGGCC-AA-AGGCTGTCAATTTGGAATGGAATCAATTTAAGCAATTGA-TTGAGGAACG-ACTAGAGGGCAAGTCTGGTGCCAGCAGCCGCGGTAATTCCAGCTCTAGTAGCGTATCCCAAAGTTGCTGCGCTTAAAACGCTCGTAGTTGGATCACAAACTATATGCGAGTTGGCGTGGT-G--CTGTG-CCAAA-----------TGTAAGGATTCAACGGAATGTCCTCATTTCGCGGA--TGATTT-ATGTGGTGCAGTTTCATTGCCGT-AAGCTGGTGTGTAGTAATTGCACGTGAGGATAGACATTCGCCTTGAATGAGTAGATGTTTGTGTCTCAC-GGAGTGTGCCTTGAATAAATCAAAGTGCTTAAAGCAGG-CTATACGCTTGAATGTTA--AAGCATGGAA-CGAACAATCGTGTAGGGTGCATGATGATTTATGGGTGACTGGC---CC-------------------AGCCA-GCATTCAT-CATTGTGTGACACCGACCACCAGT-AACGGATGTTGGTT-CCGTATTGGGGTATTGATTAAGAGGAGCGGTTGGGGGCATTGGTATTTGGCAGCGAGAGGTGAAATTCTTGGACCTGCCAAGGAC-TAACAAATGCGAAGGCATCTGTCCAGACCGTATCCATTAATCAAGAACGATAGTGAGAGGTTCGAAGACGATCAGATACCGTCCTAGTTCTCACTGTAAACCATGCCGACCCGGGATCAGTTTGGAGCTT-TATTCCATGCTCGGAGTTGGTCCCCCTGGGAAACCTAAAGTTTTTCGGTTGCGGGGGGAGTATGGTCGCAAGGC-TG-AAACTTAAAGGAATTGACGGAAGGGCACCACCAGGGGTGGAGCCTGCGGCTTAATTTGACTCAACACGGGAAAACTTACCTGGTCCGAACATCCGTAGGATACACAGACTAATAGATCTT----TGTTGATGGGGTGAAAAGTGGTGCATGG-CCGTTCTTAGTTCG-----------------------------------------------------------------------------------------------------------------------------------------------------------------------------------------------------------------------------------------------------------------------------------------------------------------------------------------------------------------------------------------------------------------------------------------------------------------------------------------------------------------------------------------------------------------------------------------------------------------------------------------------------------------------------------------------------------------------------------
KU569311_Sphaeractinomyxon_sp_type_2_LFR2016             ---CTGCCAGTGTGCATACGCT-CTTTTTAAAGATTAAGCCATGCA-CGTGAT-AGTTCATACATTTAAAATGTGAGACTGCGGAAGGCTCAGTAAATCAGT---------------------TATAATCTGCTCGATTG-TATAGGTTATTGGATAACCGTGGGAAATCTAGAGCTAATACATGTAAATAGGGGGGTAATTTCG--GTTATTCTC-TGGCATTTATT-AGACAATTACCAATCGTGG----GGC------------AACCCATGTGGTGAATCTAGATAACTTAGCAGATCGTATGGCC-TAGTGCCGGCGACATTTCGATTGAGTTTCTGCCCTATCAACTATTGTCGGTAGTGTATTGGACTACCGAGGTTTTTACGGGTGACGGGGGATCAGGGTTCGATTCCGGAGAGGGAGCCTGAGAAACGGCTACCACATCCAAGGAAGGCAGCAGGCGCGC-AAATTA-CCCAATCCAGACAATGGGAGGTGGTGACG-AAAAGTACCAGATGACGGCC-AA-AGGCTGTCAATTTGGAATGGAATCAATTTAAGCAATTGA-TTGAGGAACG-ACTAGAGGGCAAGTCTGGTGCCAGCAGCCGCGGTAATTCCAGCTCTAGTAGCGTATCCCAAAGTTGCTGCGCTTAAAACGCTCGTAGTTGGATCACAAACTATATGCGAGTTGGCGTGGT-G--CTGTG-CCAAA-----------TGTAAGGATTCAACGGAATGTCCTCATTTCGCGGA--TGATTT-ATGTGGTGCAGTTTCATTGCCGT-AAGCTGGTGTGTAGTAATTGCACGTGAGGATAGACATTCGCCTTGAATGAGTAGATGTTTGTGTCTCAC-GGAGTGTGCCTTGAATAAATCAAAGTGCTTAAAGCAGG-CTATACGCTTGAATGTTA--AAGCATGGAA-CGAACAATCGTGTAGGGTGCATGATGATTTATGGGTGACTGGC---CC-------------------AGCCA-GCATTCAT-CATTGTGTGACACCGACCACCAGT-AACGGATGTTGGTT-CCGTATTGGGGTATTGATTAAGAGGAGCGGTTGGGGGCATTGGTATTTGGCAGCGAGAGGTGAAATTCTTGGACCTGCCAAGGAC-TAACAAATGCGAAGGCATCTGTCCAGACCGTATCCATTAATCAAGAACGATAGTGAGAGGTTCGAAGACGATCAGATACCGTCCTAGTTCTCACTGTAAACCATGCCGACCCGGGATCAGTTTGGAGCTT-TATTCCATGCTCGGAGTTGGTCCCCCTGGGAAACCTAAAGTTTTTCGGTTGCGGGGGGAGTATGGTCGCAAGGC-TG-AAACTTAAAGGAATTGACGGAAGGGCACCACCAGGGGTGGAGCCTGCGGCTTAATTTGACTCAACACGGGAAAACTTACCTGGTCCGAACATCCGTAGGATGCACAGACTAATAGATCTT----TGTTGATGGGGTGAAAAGTGGTGCATGG-CCGTTCTTAGTTCGTGGAGTGATCTGTC-AGGCCAATCCCGGTAACGAACGAGACTACAAACTCCATTTGACGCGCTGAAGAATGCGCTCGTAC----------------GGGTGTCACTCAGTAAAATGAATGGGAAA---CGTACG-GGTGCAGGCAGTATT------TGCTGACCTGCTTGGCGTCTGT-----------------TCAAGTCACATTGGCAGA--------AGGAAGGCAGGGGGGCAGTACTCCCTTCGGTTACACAATGTATT---------------TATACGTTGCATCATGGAGTGACGGCGGTA-CATATT-CAAAAACCGAGGAAGTGTAGCTATAACAGGTCCG------TGATGCCCTTAGATGTTCAGGGCTGCACGCGCGCTACAATGATAGCAACAACGAGTT-TCTAGATCGAGAGATCTGGGTAATCTTGCAATTGCTATCGTGATGGGGATCGACGCTTGTAAATGTGTCGTGAAAGAGGAATCCCTAGTACACGCGATTCAT-CAGATCGCATGGATTGCGTCCCTGCCCTTTGTACACACCGCCCGTCGCTACTACCGAGTGAATGGTGTCATGATACCTTGGGAGCGGACGTCCTC-TGGGTAACA---CCGGTTGGATGCTGCAATCAGCGAAAAATGGCGCAATTTTCCAAGGAAGTAAAA-TCGTACAAAGGG-------------
MF118768_Myxobolus_sp_voucher_Spain1m                    ----TGCCAGTGTGCATACGCT-CTTTTTAAAGATTAAGCCATGCA-CGTGAT-AGTTCATACATTTAAAATGTGAGACTGCGGAAGGCTCAGTAAATCAGT---------------------TATAATCTGCTCGATTG-TATAGGTTATTGGATAACCGTGGGAAATCTAGAGCTAATACATGTAAATAGGGGGATAATTTCG--GTTATTCTC-TGGCATTTATT-AGACAATTACCAATCGTGG----GGC------------AACCCATGTGGTGAATCTAGATAACTTGGCAGATCGTATGGCC-TAGTGCCGGCGACATTTCGATTGAGTTTCTGCCCTATCAACTATTGTCGGTAGTGTATTGGACTACCGAGGTTTTTACGGGTGACGGGGGATCAGGGTTCGATTCCGGAGAGGGAGCCTGAGAAACGGCTACCACATCCAAGGAAGGCAGCAGGCGCGC-AAATTA-CCCAATCCAGACAATGGGAGGTGGTGACG-AAAAGTACCAGATGACGGCC-AA-AGGCTGTCAATTTGGAATGGAATCAATTTAAGCAATTGA-TTGAGGAACG-ACTAGAGGGCAAGTCTGGTGCCAGCAGCCGCGGTAATTCCAGCTCTAGTAGCGTATCCCAAAGTTGCTGCGCTTAAAACGCTCGTAGTTGGATCACAAACTATATGCGAGTTGGCGTGGT-G--CTGTG-CCAAA-----------TGTAAGGATTCAACGGAATGTCCTCATTTCGCGGA--TGATTT-ATGTGGTGCAGTTTCATTGCCGT-AAGCTGGTGTGTAGTAATTGCACGTGAGGATAGACATTCGCCTTGAATGAGTAGATGTTTGTGTCTCAC-GGAGTGTGCCTTGAATAAATCAAAGTGCTTAAAGCAGG-CTATACGCTTGAATGTTA--AAGCATGGAA-CGAACAATCGTGTAGGGTGCATGATGATTTATGGGTGACTGGC---CC-------------------AGCCA-GCATTCAT-CATTGTGTGACACCGACCACCAGT-AACGGATGTTGGTT-CCGTATTGGGGTATTGATTAAGAGGAGCGGTTGGGGGCATTGGTATTTGGCAGCGAGAGGTGAAATTCTTGGACCTGCCAAGGAC-TAACAAATGCGAAGGCATCTGTCCAGACCGTATCCATTAATCAAGAACGATAGTGAGAGGTTCGAAGACGATCAGATACCGTCCTAGTTCTCACTGTAAACCATGCCGACCCGGGATCAGTTTGGAGCTT-TATTCCATGCTCGGAGTTGGTCCCCCTGGGAAACCTAAAGTTTTTCGGTTGCGGGGGGAGTATGGTCGCAAGGC-TG-AAACTTAAAGGAATTGACGGAAGGGCACCACCAGGGGTGGAGCCTGCGGCTTAATTTGACTCAACACGGGAAAACTTACCTGGTCCGAACATCCGTAGGATACACAGACTAATAGATCTT----TGTTGATGGGGTGAAAAGTGGTGCATGG-CCGTTCTTAGT--------------------------------------------------------------------------------------------------------------------------------------------------------------------------------------------------------------------------------------------------------------------------------------------------------------------------------------------------------------------------------------------------------------------------------------------------------------------------------------------------------------------------------------------------------------------------------------------------------------------------------------------------------------------------------------------------------------------------------------
MF118763_Myxobolus_sp_voucher_Spain7s                    -ATCTGCCAGTGTGCATACGCT-CTTTTTAAAGATTAAGCCATGCACCGTGAT-AGTTCATACATTTAAAATGTGAGACTGCGGAAGGCTCAGTAAATCAGT---------------------TATAATCTGCTCGATTG-TATAGGTTATTGGATAACCGTGGGAAATCTAGAGCTAATACATGTAAATAGGGGGATAATTTCG--GTTATTCTC-TGGCATTTATT-AGACAATTACCAATCGTGG----GGC------------AACCCATGTGGTGAATCTAGATAACTTGGCAGATCGTATGGCC-TAGTGCCGGCGACATTTCGATTGAGTTTCTGCCCTATCAACTATTGTCGGTAGTGTATTGGACTACCGAGGTTTTTACGGGTGACGGGGGATCAGGGTTCGATTCCGGAGAGGGAGCCTGAGAAACGGCTACCACATCCAAGGAAGGCAGCAGGCGCGC-AAATTA-CCCAATCCAGACAATGGGAGGTGGTGACG-AAAAGTACCAGATGACGGCC-AA-AGGCTGTCAATTTGGAATGGAATCAATTTAAGCAATTGA-TTGAGGAACG-ACTAGAGGGCAAGTCTGGTGCCAGCAGCCGCGGTAATTCCAGCTCTAGTAGCGTATCCCAAAGTTGCTGCGCTTAAAACGCTCGTAGTTGGATCACAAACTATATGCGAGTTGGCGTGGT-G--CTGTG-CCAAA-----------TGTAAGGATTCAACGGAATGTCCTCATTTCGCGGA--TGATTT-ATGTGGTGCAGTTTCATTGCCGT-AAGCTGGTGTGTAGTAATTGCACGTGAGGATAGACATTCGCCTTGAATGAGTAGATGTTTGTGTCTCAC-GGAGTGTGCCTTGAATAAATCAAAGTGCTTAAAGCAGG-CTATACGCTTGAATGTTA--AAGCATGGAA-CGAACAATCGTGTAGGGTGCATGATGATTTATGGGTGACTGGC---CC-------------------AGCCA-GCATTCAT-CATTGTGTGACACCGACCACCAGT-AACGGATGTTGGTT-CCGTATTGGGGTATTGATTAAGAGGAGCGGTTGGGGGCATTGGTATTTGGCAGCGAGAGGTGAAATTCTTGGACCTGCCAAGGAC-TAACAAATGCGAAGGCATCTGTCCAGACCGTATCCATTAATCAAGAACGATAGTGAGAGGTTCGAAGACGATCAGATACCGTCCTAGTTCTCACTGTAAACCATGCCGACCCGGGATCAGTTTGGAGCTT-TATTCCATGCTCGGAGTTGGTCCCCCTGGGAAACCTAAAGTTTTTCGGTTGCGGGGGGAGTATGGTCGCAAGGC-TG-AAACTTAAAGGAATTGACGGAAGGGCACCACCAGGGGTGGAGCCTGCGGCTTAATTTGACTCAACACGGGAAAACTTACCTGGTCCGAACATCCGTAGGATACACAGACTAATAGATCTT----TGTTGATGGGGTGAAAAGTGGTGCATGG-CCGTTCTTAGT--------------------------------------------------------------------------------------------------------------------------------------------------------------------------------------------------------------------------------------------------------------------------------------------------------------------------------------------------------------------------------------------------------------------------------------------------------------------------------------------------------------------------------------------------------------------------------------------------------------------------------------------------------------------------------------------------------------------------------------
MK203083_Myxobolus_sp_uri_SR2018_voucher_McMub           -----------------------------------------ATGCA-CGTGAA-AGTTCATACATTAAAAATGTGAGACTGCGGAAGGCTCAGTAAATCAGT---------------------TATAATCTGCTCGATTG-TATAGGTTATTGGATAACCGTGGGAAATCTAGAGCTAATACATGTAATTGGGGAG-CAATTTCG--GTTGATCTCATGGCATTTATT-AGACAATGACCAATCGTGG----GGC------------AACTCATGTGGTGAATCTAGATAACTTGGCAGATCGTATGGCC-TAGTGCCGGCGACGTTTCGATTGAATTTCTGCCCTATCAACTATTGTCGGTAGTGTAGTGGACTACCGAGGTTTTTACGGGTGACGGGGGATCAGGGTTCGATTCCGGAGAGGGAGCCTGAGAAACGGCTACCACATCCAAGGAAGGCAGCAGGCGCGC-AAATTA-CCCAATCCAGACAATGGGAGGTGGTTAAG-AAAAGTACCAGATGACGGCC-AA-AGGTTGTCAATCTGGAATGGAATCAATTTAAGCAATTGA-TTGAGGAACG-ACTAGAGGGCAAGTCTGGTGCCAGCAGCCGCGGTAATTCCAGCTCTAGTAGCGTATCCCAAAGTTGCTGCGCTTAAAACGCTCGTAGTTGGATCACAAACTATATGCGAGTTGGCGTGGT-G--CTGTG-CCAAA-----------TGTGAGTATTCCGCGGCATGTCATCATTCCGCGGG--TGATTC-ATGTGGTGGAGTACCATTGCCGT-AAGCTGGTGTGTAGTAATTGCACGTGAGGATAGACATTCGCCTTGAATGAGTAGATGTCTGTGTCTCGC-GGAGTGTGCCTTGAATAAATCAAAGTGCTTAAAGCAGG-CTGTACGCTTGAATGTTA--AAGCATGGAA-CGAACAATCGTGTAGGGTGCATGGTGGTTTATGGGTGCAGGGC---CT-------------------AGCCAGGCATTCAT-CATCATGTGACACCGACCGCCAAT-AACGGATGTTGGTT-CCGTATTGGGGTATTGATTAAGAGGAGCGGTTGGGGGCATTGGTATTTGGCAGCGAGAGGTGAAATTCTTGGACCTGCCAAGGAC-TAACAAATGCGAAGGCATCTGTCCAGACCGTATCCATTAATCAAGAACGATAGTGAGAGGTTCGAAGACGATCAGATACCGTCCTAGTTCTCACTGTAAACCATGCCGACCCGGGATCAGTTTGGAGCTC-TATTCCATGCTCGGAGTTGGTCCCCCTGGGAAACCTAAAGTTTTTCGGTTGCGGGGGGAGTATGGTCGCAAGGC-TG-AAACTTAAAGGAATTGACGGAAGGGCACCACCAGGGGTGGAGCCTGCGGCTTAATTTGACTCAACACGGGAAAACTTACCTGGTCCGAACATCCGAAGGATACACAGACTAATAGATCTT----TGTTGATGGGGTGAAAAGTGGTGCATGG-CCGTTCTTAGTTCGTGGAGTGATCTGTC-GGCCCTATCGCGGTAACGAACGAGACTACGTTCTCCATTTGACGCGCTGAAGAATGCGCTCGTAC----------------GGTTGCCAATCGGTAAAACGATAGCAAAA---CGTGCG-GGTGCAGGCAGTATA------CGCTGACCTGCTTGGTGTCTGT-----------------TCAAGGCAACTTGGCGGA--------AGGAAGGCAGTGAGGCGATACTCCCTTTGGTTACACAACGTATT---------------TATACGTTGCATCATGGAGAGACAGCGGTA-TATATT-CAAAAACCGAGGAAGTGTATCTATAACAGGTCCG------TGATGCCCTTAGATGTTCAGGGCTGCACGCGCGCTACAATGATAGCAACAACGAGTT-TCTAGATCGAGAGATCCGGGTAATCTTGCAATTGCTATCGTGATGGGGATCGACGCTTGTAAATGTGTCGTGAAAGAGGAATCCCTAGTACACGCGATTCAT-CAGATCGCATGGATTGCGTCCCTGCCCTTTGTACACACCGCCCGTCGCTACTACCGAGTGAATGGTGTCATGATACCTTGGGAGCGGACGTCCTC-TGGGTAACA---CCGGTGGGACGCTGCAATCAGC----------------------------------------------------------
MN037503_Sphaeractinomyxon_sp_type_2_SR2019              -------------------GCT-CTTTTTAAAGATTAAGCCATGCA-CGTGAA-AGTTCATACATTTAAAATGTGAGACTGCGGAAGGCTCAGTAAATCAGT---------------------TATAATCTGCTCGATTG-TATAGGTTATTGGATAACCGTGGGAAATCTAGAGCTAATACATGTAATTGGGGAG-TAATTTCG--GTTATTCTCATGGCATTTATT-AGACAATTACCAATCGTGG----GGC------------AACTCATGTGGTGAATCTAGATAACTTAGCAGATCGTATGGCC-TTGAGCCGGCGACGTTTCGATTGAATTTCTGCCCTATCAACTATTGTCGGTAGTGTAGTGGACTACCGAGGTTTTTACGGGTGACGGGGGATCAGGGTTCGATTCCGGAGAGGGAGCCTGAGAAACGGCTACCACATCCAAGGAAGGCAGCAGGCGCGC-AAATTA-CCCAATCCAGACAATGGGAGGTGGTGACG-AAAAGTACCAGATGACAGCC-AA-AGGTTGTCAATCTGGAATGGAATCAATTTAAGCAATTGA-TTGAGGAACG-ACTAGAGGGCAAGTCTGGTGCCAGCAGCCGCGGTAATTCCAGCTCTAGTAGCGTATCCCAAAGTTGCTGCGCTTAAAACGCTCGTAGTTGGATCACAAACTATATGCGAGTTGGCGTGGT-G--CTGTT-CCAAA-----------TGTAAAAATTCAACGAGATGCCATCATTTCGGGGA--AGATTT-ATGTGGGGCAGTAGCATTGCCGT-AAGCTGGTGTGTAGTAATTGCACGTGAGGATAGATATTCGCCTTGAATGAGTAGATATCTGTGTCTCGC-GGAGTGTGCCTTGAATAAATCAAAGTGCTTAAAGCAGG-CTGTACGCTTGAATGTTA--AAGCATGGAA-CGAACAATCGTGTAGGGTGCATGATGGTAAATGAGTGCAGGGC---CT-------------------AGCCAGGTATTCAT-CATCGTGTGACACCGACCACCAAT-ATCGGATGTTGGTT-CCGTATTGGGGTATTGATTAAGAGGAGCGGTTGGGGGCATTGGTATTTGGCAGCGAGAGGTGAAATTCTTGGACCTGTCAAGGAC-TAACAAATGCGAAGGCATCTGTCCAGACCGTATCCATTAATCAAGAACGATAGTGAGAGGTTCGAAAACGATCAGATACCGTTCTAGTTCTCACTGTAAACCATGCCGACCCGGGATCAGTTTGGAGCT--TATTCCATGCTCGGAGTTGGTCCCCCTGGGAAACCTAAAGTTTTTCGGTTGCGGGGGGAGTATGGTCGCAAGGC-TG-AAACTTAAAGGAATTGACGGAAGGGCACCACCAGGGGTGGAGCCTGCGGCTTAATTTGACTCAACACGGGAAAACTTACCTGGTCCGAACATCCGAAGGATACACAGACTAATAGATCTT----TGTTGATGGGGTGAAAAGTGGTGCATGG-CCGTTCTTAGTTCGTGGAGTGATCTGTC-AGGCCAATCCCGGTAACGAACGAGACTACAGTCTCCATTTGACGCGCTGAAGAATGCGCTCGTGC----------------GGTTGACCTTCCGTAAAACGATGGCTGAA---CGTACG-GGTGCAGGCAGTATA------TGCTGAATTGCTTGATGCCTGC-----------------TCAACGCAAGTTGGCAGG--------AGGAGGGTAGTGAGGCGATACTCCCTTTGGTTACACAATGTATT---------------TATACGTTGCATCATGGAGAGACGGCGGTA-TATATT-CAAAAACCGAGGAAGTGTAGCTATAACAGGTCCG------TGATGCCCTTAGATGTTCAGGGCTGCACGCGCGCTACAATGATAGCAACAACGAGTT-TCTAAATCGAGAGATTTGGGTAATCTTGCAATTGCTATCGTGATGGGGATCGACGCTTGTAAATGTGTCGTGAAAGAGGAATCCCTAGTACACGCGATTCAT-CAGATCGCATGGATTGCGTCCCTGCCCTTTGTACACACCGCCCGTCGCTACTACCGAGTGAATGGTGTCATGATACCTTGGGAGCGGACGTCCTC-TGGGTAACA---CCGGTTGGATGCTGCAATCAGCGTAAAATGGCGCAATTT--CGAGGAAGTAAAAGTCGTAACAAGG--------------
MF118771_Myxobolus_sp_voucher_Spain5k                    -TCCTGCCAGTGCGCATACGCTCCTTTTTAAAGATTAAGCCATGCA-CGTGAA-AGTTCATACATTTAAAATGTGAGACTGCGGAAGGCTCAGTAAATCAGT---------------------TATAATCTGCTCGATTG-TATAGGTTATTGGATAACCGTGGGAAATCTAGAGCTAATACATGTAATTGGGGAG-TAATTTCG--GTTATTCTCATGGCATTTATT-AGACAATTACCAATCGTGG----GGC------------AACTCATGTGGTGAATCTAGATAACTTAGCAGATCGTATGGCC-TAGAGCCGGCGACGTTTCGATTGAATTTCTGCCCTATCAACTATTGTCGGTAGTGTAGTGGACTACCGAGGTTTTAACGGGTGACGGGGGATCAGGGTTCGATTCCGGAGAGGGAGCCTGAGAAACGGCTACCACATCCAAGGAAGGCAGCAGGCGCGC-AAATTA-CCCAATCCAGACAATGGGAGGTGGTGACG-AAAAGTACCAGATGACAGCC-AA-AGGTTGTCAATCTGGAATGGAATCAATTTAAGCAATTGA-TTGAGGAACG-ACTAGAGGGCAAGTCTGGTGCCAGCAGCCGCGGTAATTCCAGCTCTAGTAGCGTATCCCAAAGTTGCTGCGCTTAAAACGCTCGTAGTTGGATCACAAACTATATGCAAGTTGGCGTGGT-G--CTGTT-CCAAA-----------TGTAAAAATTCAACGAGATGCCATCATTTCGGGGA--AGATTT-ATGTGGGGCAGTATCATTGCCGT-AAGCTGGTGTGTAGTAATTGCACGTGAGGATAGATATTCGCCTTGAATGAGTAGATATCTGTGTCTCGC-GGAGTGTGCCTTGAATAAATCAAAGTGCTTAAAGCAGG-CTGTACGCTTGAATGTTA--AAGCATGGAA-CGAACAATCGTGTAGGGTGCATGATGGTAAATGAGTGCAGGGC---CT-------------------AGCCAGGTATTCAT-CATCGTGTGACACCGACCACCAAT-ATCGGATGTTGGTT-CCGTATTGGGGTATTGATTAAGAGGAGCGGTTGGGGGCATTGGTATTTGGCAGCGAGAGGTGAAATTCTTGGACCTGTCAAGGAC-TAACAAATGCGAAGGCATCTGTCCAGACCGTATCCATTAATCAAGAACGATAGTGAGAGGTTCGAAAACGATCAGATACCGTTCTAGTTCTCACTGTAAACCATGCCGACCCGGGATCAGTTTGGAGCT--TATTCCATGCTCGGAGTTGGTCCCCCTGGGAAACCTAAAGTTTTTCGGTTGCGGGGGGAGTATGGTCGCAAGGC-TG-AAACTTAAAGGAATTGACGGAAGGGCACCACCAGGGGTGGAGCCTGCGGCTTAATTTGACTCAACACGGGGAAACTTACCTGGTCCGAACATCCGAAGGATACACAGACTAATAGATCTT----TGTTGATGGGGTGAAAAGTGGTGCATGG-CCGTTCTTAGTTCGTGGAGT-----------------------------------------------------------------------------------------------------------------------------------------------------------------------------------------------------------------------------------------------------------------------------------------------------------------------------------------------------------------------------------------------------------------------------------------------------------------------------------------------------------------------------------------------------------------------------------------------------------------------------------------------------------------------------------------------------------------------------
MF118770_Myxobolus_sp_voucher_Spain5sk                   -TCCTGCCAGTGCGCATACGCTCCTTTTTAAAGATTAGGCCATGCA-CGTGAA-AGTTCATACATTTAAAATGTGAGACTGCGGAAGGCTCAGTAAATCAGT---------------------TATAATCTGCTCGATTG-TATAGGTTATTGGATAACCGTGGGAAATCTAGAGCTAATACATGTAATTAGGGAG-TAATTTCG--GTTATTCTCATGGCATTTATT-AGAAAATTACCAATCGTGG----GGA------------AACCCATGTGGTGAATCTGGATAACTTTGCAGATCGTATGGCC-TTGAGCCGGCGACGTTTCGATTGAATTTCTGCCCTATCAACTATTGTCGGTAGTGTAGTGGACTACCGAGGTTTTAACGGGTGACGGGGGATCAGGGTTCGATTCCGGAGAGGGAGCCTGAGAAACGGCTACCACATCCAAGGAAGGCAGCAGGCGCGC-AAATTA-CCCAATCCAGACAATGGGAGGTGGTGACG-AAAAGTACCAGATGACAGCC-AA-AGGTTGTCAATCTGGAATGGAATCAATTTAAGCAATTGA-TTGAGGAACG-ACTAGAGGGCAAGTCTGGTGCCAGCAGCCGCGGTAATTCCAGCTCTAGTAGCGTATCCCAAAGTTGCTGCGCTTAAAACGCTCGTAGTTGGATCACAAACTACATGCAAGTTGGCGTGGT-G--CTGTT-CCAAA-----------TGTAAAAATTCAACGGAATGCCATCATTTCGGGGA--AGATTT-ATGTGGGGCAGTATCATTGCCGT-AAGCTAGTGTGTAGTAATTGCACGTGAGGATAGATATTAACCTTGAATGAGTAGATGTTTGTGTCTCGC-GGAGTGTGCCTTGAATAAATCAAAGTGCTTAAAGCAGG-CTATACGCTTGAATGTTA--AAGCATGGAA-CGAACAATCGTGTAGGGTGCATGATGGTAAATGAGTGCAGGGC---CT-------------------AGCCAGGTATTCGT-CATCGTGTGACACCGACCACCAAT-ATCGGATGTTGGTT-CCGTATTGGGGTATTGATTAAGAGGAGCGGTTGGGGGCATTGGTATTTGGCAGCGAGAGGTGAAATTCTTGGACCTGTCAAGGAC-TAACAAATGCGAAGGCATCTGTCCAGACCGTATCCATTAATCAAGAACGATAGTGAGAGGTTCGAAAACGATCAGATACCGTTCTAGTTCTCACTGTAAACCATGCCGACCCGGGATCAGTTTGGAGCT--CATTCCATGCTCGGAGTTGGTCCCCCTGGGAAACCTAAAGTTTTTCGGTTGCGGGGGGAGTATGGTCGCAAGGC-TG-AAACTTAAAGGAATTGACGGAAGGGCACCACCAGGGGTGGAGCCTGCGGCTTAATTTGACTCAACACGGGGAAACTTACCTGGTCCGAACATCCGAAGGATACACAGACTAATAGATCTT----TGTTGATGGGGTGAAAAGTGGTGCATGG-CCGTTCTTAGTTCGTGGAGTGA---------------------------------------------------------------------------------------------------------------------------------------------------------------------------------------------------------------------------------------------------------------------------------------------------------------------------------------------------------------------------------------------------------------------------------------------------------------------------------------------------------------------------------------------------------------------------------------------------------------------------------------------------------------------------------------------------------------------------
MF118773_Myxobolus_sp_voucher_Spain5m                    ATTCTGCCAGTGTGCATACGCT-CTTTTTAAAGATTAAGCCATGCA-CGTGAA-AGTTCATACATTTAAAATGTGAGACTGCGGAAGGCTCAGTAAATCAGT---------------------TATAATCTGCTCGATTG-TATAGGTTATTGGATAACCGTGGGAAATCTAGAGCTAATACATGTAATTGGGAG---TAATTCG--GTTATTCTCATGGCATTTATT-AGACAATTACCAATCGTGG----GGC------------AACTCATGTGGTGAATCTAGATAACTTAGCAGATCGTATGGCC-TAGAGCCGGCGACGTTTCGATTGAATTTCTGCCCTATCAACTATTGTCGGTAGTGTAGTGGACTACCGAGGTTTTTACGGGTGACGGGGGATCAGGGTTCGATTCCGGAGAGGGAGCCTGAGAAACGGCTACCACATCCAAGGAAGGCAGCAGGCGCGC-AAATTA-CCCAATCCAGACAATGGGAGGTGGTGACG-AAAAGTACCAGATGACAGCC-AA-AGGTTGTCAATCTGGAATGGAATCAATTTAAGCAATTGA-TTGAGGAACG-ACTAGAGGGCAAGTCTGGTGCCAGCAGCCGCGGTAATTCCAGCTCTAGTAGCGTATCCCAAAGTTGCTGCGCTTAAAACGCTCGTAGTTGGATCACAAACTATATGCAAGTTGGCGTGGT-G--CTGTT-CCAAA-----------TGTAAAAATTCAACGAGATGCCATCATTTCGGGGA--AGATTT-ATGTGGGGCAGTATCATTGCCGT-AAGCTGGTGTGTAGTAATTGCACGTGAGGATAGATATTCGCCTTGAATGAGTAGATATCTGTGTCTCGC-GGAGTGTGCCTTGAATAAATCAAAGTGCTTAAAGCAGG-CTGTACGCTTGAATGTTA--AAGCATGGAA-CGAACAATCGTGTAGGGTGCATGATGGTAAATGAGTGCAGGGC---CT-------------------AGCCAGGTATTCAT-CATCGTGTGACACCGACCACCAAT-ATCGGATGTTGGTT-CCGTATTGGGGTATTGATTAAGAGGAGCGGTTGGGGGCATTGGTATTTGGCAGCGAGAGGTGAAATTCTTGGACCTGTCAAGGAC-TAACAAATGCGAAGGCATCTGTCCAGACCGTATCCATTAATCAAGAACGATAGTGAGAGGTTCGAAAACGATCAGATACCGTTCTAGTTCTCACTGTAAACCATGCCGACCCGGGATCAGTTTGGAGCT--TATTCCATGCTCGGAGTTGGTCCCCCTGGGAAACCTAAAGTTTTTCGGTTGCGGGGGGAGTATGGTCGCAAGGC-TG-AAACTTAAAGGAATTGACGGAAGGGCACCACCAGGGGTGGAGCCTGCGGCTTAATTTGACTCAACACGGGAAAACTTACCTGGTCCGAACATCCGAAGGATACACAGACTAATAGATCTT----TGTTGATGGGGTGAAAAGTGGTGCATGG-CCGTTCTTAGTTCGTGGAGTG----------------------------------------------------------------------------------------------------------------------------------------------------------------------------------------------------------------------------------------------------------------------------------------------------------------------------------------------------------------------------------------------------------------------------------------------------------------------------------------------------------------------------------------------------------------------------------------------------------------------------------------------------------------------------------------------------------------------------
MF118772_Myxobolus_sp_voucher_Spain5it                   -TCCTGCCAGTGCGCATACGCTCCTTTTTAAAGATTAGGCCATGCA-CGTGAA-AGTTCATACATTTAAAATGTGAGACTGCGGAAGGCTCAGTAAATCAGT---------------------TATAATCTGCTCGATTG-TATAGGTTATTGGATAACCGTGGGAAATCTAGAGCTAATACATGTAATTAGGGAG-TAATTTCG--GTTATTCTCGTGGCATTTATT-AGAAAATTACCAATCGTGG----GGA------------AACCCATGTGGTGAATCTGGATAACTTTGCAGATCGTATGGCC-TAGAGCCGGCGACATTTCGATTGAATTTCTGCCCTATCAACTATTGTCGGTAGTGTAGTGGACTACCGAGGTTTTAACGGGTGACGGGGGATCAGGGTTCGATTCCGGAGAGGGAGCCTGAGAAACGGCTACCACATCCAAGGAAGGCAGCAGGCGCGC-AAATTA-CCCAATCCAGAAAATGGGAGGTGGTGACG-AAAAGTACCAGATGACGGCC-AA-AGGTTGTCAATCTGGAATGGAATCAATTTAAGCAATTGA-TTGAGTAACG-ACTAGAGGGCAAGTCTGGTGCCAGCAGCCGCGGTAATTCCAGCTCTAGTAGCGTATCTCAAAGTTGCTGCGCTTAAAACGCTCGTAGTTGGATCACAAACTACATGCAAGTTGGCGTGGT-G--CTGTT-CCAAA-----------TTTAAAGATTCAACGGAATGTCATCATTTCGATGA--ATCTTT-ATGTGGGGCAGTAGCATTGCCGT-AAGCTAGTGTGTAGTAATTGCACGCGAGGATAGACATTAACCTTGAGTGAGTAGATGTTTGTGTCTCGC-GGAGTGTGCCTTGAATAAATCAAAGTGCTTAAAGCAGG-CTATACGCTTGAATGTTA--AAGCATGGAA-CGAACAATCGTGTAGGGTGCATGATGGTCTATGGGTGCAGGGC---CT-------------------AGCCCTGTACTCGT-CATCATGTGACACCGACCACCAAT-AACGGATGTTGGTT-CCGTATTGGGGTATTGATTAAGAGGAGCGGTTGGGGGCATTGGTATTTGGCAGCGAGAGGTGAAATTCTTGGACCTGTCAAGGAC-TAACAAATGCGAAGGCATCTGTCCAGACCGTATCCATTAATCAAGAACGATAGTGAGAGGTTCGAAAACGATCAGATACCGTTCTAGTTCTCACTGTAAACTATGCCGACCCGGGATCAGTTTGGAGCT--CATTCCATGCTCGGAGTTGGTCCCCCTGGGAAACCTAAAGTTTTTCGGTTGCGGGGGGAGTATGGTCGCAAGGC-TG-AAACTTAAAGGAATTGACGGAAGGGCACCACCAGGGGTGGAGCCTGCGGCTTAATTTGACTCAACACGGGAAAACTTACCTGGTCCGAACATCCGAAGGATACACAGACTAATAGATCTT----TGTTGATGGGGTGAAAAGTGGTGCATGG-CCGTTCTTAGTTCGTGGAGTGA---------------------------------------------------------------------------------------------------------------------------------------------------------------------------------------------------------------------------------------------------------------------------------------------------------------------------------------------------------------------------------------------------------------------------------------------------------------------------------------------------------------------------------------------------------------------------------------------------------------------------------------------------------------------------------------------------------------------------
MK203085_Myxobolus_sp_ves_SR2018_voucher_McMvb           -----------------------------------------------------------ATACATTTAAAATGTGAGACTGCGGAAGGCTCAGTAAATCAGT---------------------TATAATCTGCTCGATTG-TATAGGTTATTGGATAACCGTGGGAAATCTAGAGCTAATACATGTAATTAGGGAG-TAATTTCG--GTTATTCTCGTGGCATTTATT-AGAAAATTACCAATCGTGG----GGA------------AACCCATGTGGTGAATCTGGATAACTTTGCAGATCGTATGGCC-TAGAGCCGGCGACATTTCGATTGAATTTCTGCCCTATCAACTATTGTCGGTAGTGTAGTGGACTACCGAGGTTTTAACGGGTGACGGGGGATCAGGGTTCGATTCCGGAGAGGGAGCCTGAGAAACGGCTACCACATCCAAGGAAGGCAGCAGGCGCGC-AAATTA-CCCAATCCAGAAAATGGGAGGTGGTGACG-AAAAGTACCAGATGACGGCC-AA-AGGTTGTCAATCTGGAATGGAATCAATTTAAGCAATTGA-TTGAGTAACG-ACTAGAGGGCAAGTCTGGTGCCAGCAGCCGCGGTAATTCCAGCTCTAGTAGCGTATCTCAAAGTTGCTGCGCTTAAAACGCTCGTAGTTGGATCACAAACTACATGCAAGTTGGCGTGRT-G--CTGTT-CCAAA-----------TTTAAAGATTCAACGGAATGTCATCATTTCGATGA--ATCTTT-ATGTGGGGCAGTAGCATTGCCGT-AAGCTAGTGTGTAGTAATTGCACGCGAGGATAGACATTAACCTTGAGTGAGTAGATGTTTGTGTCTCGC-GGAGTGTGCCTTGAATAAATCAAAGTGCTTAAAGCAGG-CTATACGCTTGAATGTTA--AAGCATGGAA-CGAACAATCGTGTAGGGTGCATGATGGTCTATGGGTGCAGGGC---CT-------------------AGCCCTGTACTCGT-CATCATGTGACACCGACCACCAAT-AACGGATGTTGGTT-CCGTATTGGGGTATTGATTAAGAGGAGCGGTTGGGGGCATTGGTATTTGGCAGCGAGAGGTGAAATTCTTGGACCTGTCAAGGAC-TAACAAATGCGAAGGCATCTGTCCAGACCGTATCCATTAATCAAGAACGATAGTGAGAGGTTCGAAAACGATCAGATACCGTTCTAGTTCTCACTGTAAACTATGCCGACCCGGGATCAGTTTGGAGCT--CATTCCATGCTCGGAGTTGGTCCCCCTGGGAAACCTAAAGTTTTTCGGTTGCGGGGGGAGTATGGTCGCAAGGC-TG-AAACTTAAAGGAATTGACGGAAGGGCACCACCAGGGGTGGAGCCTGCGGCTTAATTTGACTCAACACGGGAAAACTTACCTGGTCCGAACATCCGAAGGATACACAGACTAATAGATCTT----TGTTGATGGGGTGAAAAGTGGTGCATGG-CCGTTCTTAGTTCGTGGAGTGATCTGTC-AGCTTCATTGCGGTAACGAACGAGATTACAGTCTCCATTTGACGCGCCAAAGAATGCGGTCGTGC----------------GTTTGGTTATCAGTAAAACGGTAGCCAAA---AATACG-GTTGTTGGCAGTAGA------TGCTGAGCTGTTTGGTGCCTGT-----------------TCAATGTAAATTGGCGGG--------AGGAAGGCAGTTAGGCGGTACTCCCTTTGGCTATACAACGTATT---------------TATACGTTGCATCATGGAGAGACGGCGGTA-TATATT-CAAAAACCGAGGAAGTGTAGCTATAACAGGTCCG------TGATGCCCTTAGATGTTCAGGGCTGCACGCGCGCTACAATGATAGCAACAACGAGTT-TCTAAATCGAAAGATTTGGGTAATCTTGCAATTGCTATCGTGATGGGGATCGACGCTTGTAAATGTGTCGTGAAAGAGGAATCCCTAGTACACGCGATTCAT-CAGATCGCATGGATTGCGTCCCTGCCCTTTGTACACACCGCCCGTCGCTACTACCGAGTGAATGGTGTCATGATACCTTGGGAGCGGACGTCCTC-TGGGTAACA---CCGGTTGGATGCTGCAATCAGCGT--------------------------------------------------------
MH374629_Myxobolus_ichkeulensis_isolate_GZP2018Samsun1   ----------------------------------------------------------------------------------------------------------------------------------------------------------------------------------------------------------------------------------------------------------------------------------------------------------------------------------------------------------------------------TGTAGTGGACTACCGAGGTTTTTACGGGTGACGGGGGATCAGGGTTCGATTCCGGAGAGGGAGCCTGAGAAACGGCTACCACATCCAAGGAAGGCAGCAGGCGCGC-AAATTA-CCCAATCCAGACAATGGGAGGTGGTGACG-AAAAGTACCAGATGACGGTC-AA-AGACTGTCAATCTGGAATGGAATCAATTTAAGCAATTGA-TTGAGGAACG-ACTAGAGGGCAAGTCTGGTGCCAGCAGCCGCGGTAATTCCAGCTCTAGTAGCGTATCCCAAAGTTGCTGCGCTTAAAACGCTCGTAGTTGGATCACAAACTATATTCGAGTTGGTGTGGT-G--CTGTA-TCAAA-----------TTTAAAGATTTTCCGGGGTGTCATCACTTCGGTAA--TGATTT-ATGTGGTGCAGTGTTGCTACCGT-AAGCTAGTGTATAGTAATTGCACGTGAGGATAGACATTCGCCTTGAATGAGTAGATGTTTGTGTCTCAC-GGAGTGTGCCTTGAATAAATCAAAGTGCTTAAAGCAGG-CTTTACGCTTGAATGTTA--AAGCATGGAA-CGAACAATCGTGTAGGGTGCATGTTGATTTATGGGTGCAGGGC---CT-------------------AGCCAGGCATTCAT-CAACATGTGACACCGACCACCAAT-AACGGATGTTGGTT-CCGTATTGGGGTATTGATTAAGAGGAGCGGTTGGGGGCATTGGTATTTGGCAGCGAGAGGTGAAATTCTTGGACCTGTCAAGGAC-TAACAAATGCGAAGGCATCTGTCCAGACCGTATCCATTAATCAAGAACGATAGTGAGAGGTTCGAAGACGATCAGATACCGTCCTAGTTCTCACTGT--------------------------------------------------------------------------------------------------------------------------------------------------------------------------------------------------------------------------------------------------------------------------------------------------------------------------------------------------------------------------------------------------------------------------------------------------------------------------------------------------------------------------------------------------------------------------------------------------------------------------------------------------------------------------------------------------------------------------------------------------------------------------------------------------------------------------------------------------------------------------------------------------------------------------------------------------------------------------------------------------------------------------
AF306790_Sphaeractinomyxon_ersei                         ----------------------------------------------------------------------------------------CTCAGTAAATCAGT---------------------TATAATCTGCTCGATTG-TATAGGTTATTGGATAACCGTGGGAAATCTAGAGCTAATACATGTAATT-TGGAG-CGGTTTCG--ACCG-TCTCTTGGCATTTATT-AGACAATTACCAATCGCGG----GGC------------AACCCGTGTGGTGAATCTAGATAACTTAGCAGATCGTATGGCC-TAGTGCCGGCGACGTTTCGATTGAATTTCTGCCCTATCAACTATTGTCGGTAGTGTAGTGGACTACCGAGGTTTTTACGGGTGACGGGGGATCAGGGTTCGATTCCGGAGAGGGAGCCTGAGAAACGGCTACCACATCCAAGGAAGGCAGCAGGCGCGC-AAATTA-CCCAATCCAGACAATGGGAGGTGGTGACG-AAAAGTACCAGATGACGGTC-AA-AGACTGTCAATCTGGAATGGAATCAATTTAAGCAATTGA-TTGAGGAACG-ACTAGAGGGCAAGTCTGGTGCCAGCAGCCGCGGTAATTCCAGCTCTAGTAGCGTATCCCAAAGTTGCTGCGCTTAAAACGCTCGTAGTTGGATCACAAACTATATTCGAGTTGGTGTGGT-G--CTGTG-TCAAA-----------TTTAAAGATTTTCCGGGGTGTCATCACTTCGGGAA--TGATTT-ATGTGATGCAGTGTTGCTACCGT-AAGCTAGTGTATAGTAATTGCACGTGAGGATAGACATTCGCCTTGAATGAGTAGATGTTTGTGTCTCAC-GGAGTGTGCCTTGAATAAATCAAAGTGCTTAAAGCAGG-CTTTACGCTTGAATGTTA--AAGCATGGAA-CGAACAATCGTGTAGGGTGCATGTTGATTTATGGGTGCAGGGC---CT-------------------AGCCAGGCATTCAT-CAACATGTGACACCGACCACCAAT-AACGGATGTTGGTT-CCGTATTGGGGTATTGATTAAGAGGAGCGGTTGGGGGCATTGGTATTTGGCAGCGAGAGGTGAAATTCTTGGACCTGTCAAGGAC-TAACAAATGCGAAGGCATCTGTCCAGACCGTATCCATTAATCAAGAACGATAGTGAGAGGTTCGAAGACGATCAGATACCGTCCTAGTTCTCACTGTAAACTATGCCGACCCGGGATCAGTTTGGAGCTC-TATTCCATGCTCGGAGTTGGTCCCCCTGGGAAACCTAAAGTTTTTCGGTTGCGGGGGGAGTATGGTCGCAAGGC-TG-AAACTTAAAGGAATTGACGGAAGGGCACCACCAGGGGTGGAGCCTGCGGCTTAATTTGACTCAACACGGGAAAACTTACCTGGTCCGAACATCCGAAGGATACACAGACTAATAGATCTT----TGTTGATGGGGTGAAAAGTGGTGCATGG-CCGTTCTTAGTTCGTGGAGTGATCTGTC-AGGCCAATTCCGGTAACGAACGAGACTACCTTCTCCATTTGACGCGCTGAAGAATGCAGGCGTAC----------------GGTCGTTAATCAGTAAAACGGTAAACGAGT--TGTGCG-GTTGCAGGCAGTATA------CGCTGAGTTGTTTGGTATCTGT-----------------TCAGGGCAACCTGGCGGA--------AGGAAGACGATGAGGCGATACTCCCTTCGGTTACACAACGTATT---------------TATACGTTGCATCATGGAGAGACGGCGGTA-TATATT-CAAAAACCGAGGAAGTGTAGCTATAACAGGTCCG------TGATGCCCTTAGATGTTCAGGGCTGCACGCGCGCTACAATGATAGCAACAACGAGTT-TGTAAATCGAGAGATTTGGGTAATCTTGCAATTGCTATCGTGATGGGGATCGACGCTTGTAAATGTGTCGTGAAAGAGGAATCCCTAGTACACGCGATTCAT-CAGATCGCATGGATTGCGTCCCTGCCCTTTG-ACACA-------------------------------------------------------------------------------------------------------------------------------------------------------
MF118764_Myxobolus_sp_voucher_Spain6tp                   ------------TGCATACGCT-CTTTTTAAAGATTAAGCCATGCA-CGTGAA-AGTTCATACATTAAAAATGTGAGACTGCGGAAGGCTCAGTAAATCAGT---------------------TATAATCTGCTCGATTG-TATAGGTTATTGGATAACCGTGGGAAATCTAGAGCTAATACATGTAATT-GGGAG-CGGTTTCG--GCCG-TCTCATGGCATTTATT-AGACAATTACCAATCGCGG----GGC------------AACCCGTGTGGTGAATCTAGATAACTTAGCAGATCGTATGGCC-TAGTGCCGGCGACGTTTCGATTGAATTTCTGCCCTATCAACTATTGTCGGTAGTGTAGTGGACTACCGAGGTTTTTACGGGTGACGGGGGATCAGGGTTCGATTCCGGAGAGGGAGCCTGAGAAACGGCTACCACATCCAAGGAAGGCAGCAGGCGCGC-AAATTA-CCCAATCCAGACAATGGGAGGTGGTGACG-AAAAGTACCAGATGACGGTC-AA-AGACTGTCAATCTGGAATGGAATCAATTTAAGCAATTGA-TTGAGGAACG-ACTAGAGGGCAAGTCTGGTGCCAGCAGCCGCGGTAATTCCAGCTCTAGTAGCGTATCCCAAAGTTGCTGCGCTTAAAACGCTCGTAGTTGGATCACAAACTATATTCGAGTTGGTGTGGT-G--CTGTG-TCAAA-----------TTTAAAGATTTTCCGGGGTGTCATCATTTCGGAAA--TGATTT-ATGTGGTGCAGTGTTACTACCGT-AAGCTAGTGTATAGTAATTGCACGTGAGGATAGACATTCGCCTTGAATGAGTAGATGTTTGTGTCTCAC-GGAGTGTGCCTTGAATAAATCAAAGTGCTTAAAGCAGG-CTTTACGCTTGAATGTTA--AAGCATGGAA-CGAACAATCGTGTAGGGTGCATGTTGATTTATGGGTGCAGGGC---CC-------------------AGCTCTGCATTCAT-CAACATGTGACACCGACCACCAAT-AACGGATGTTGGTT-CCGTATTGGGGTATTGATTAAGAGGAGCGGTTGGGGGCATTGGTATTTGGCAGCGAGAGGTGAAATTCTTGGACCTGTCAAGGAC-TAACAAATGCGAAGGCATCTGTCCAGACCGTATCCATTAATCAAGAACGATAGTGAGAGGTTCGAAGACGATCAGATACCGTCCTAGTTCTCACTGTAAACTATGCCGACCCGGGATCAGTTTGGAGCTT-TATTCCATGCTCGGAGTTGGTCCCCCTGGGAAACCTAAAGTTTTTCGGTTGCGGGGGGAGTATGGTCGCAAGGC-TG-AAACTTAAAGGAATTGACGGAAGGGCACCACCAGGGGTGGAGCCTGCGGCTTAATTTGACTCAACACGGGAAAACTTACCTGGTCCGAACATCCGAAGGATACACAGACTAATAGATCTT----TGTTGATGGGGTGAAAAGTGGTGCATGG-CCGTTCTTAG---------------------------------------------------------------------------------------------------------------------------------------------------------------------------------------------------------------------------------------------------------------------------------------------------------------------------------------------------------------------------------------------------------------------------------------------------------------------------------------------------------------------------------------------------------------------------------------------------------------------------------------------------------------------------------------------------------------------------------------
MH377061_Myxobolus_spinacurvatura_isolate_GZP2018Samsun2 ----------------------------------------------------------------------------------------------------------------------------------------------------------------------------------------------------------------------------------------------------------------------------------------------------------------------------------------------------------------------------TGTAGTGGACTACCGAGGTTTTTACGGGTGACGGGGGATCAGGGTTCGATTCCGGAGAGGGAGCCTGAGAAACGGCTACCACATCCAAGGAAGGCAGCAGGCGCGC-AAATTA-CCCAATCCAGACAATGGGAGGTGGTGACG-AAAAGTACCAGATGACGATC-TA-AGATTGTCAATTTGGAATGGAATCAATTTAAGCAATTGA-TTGAGGAACG-ACTAGAGGGCAAGTCTGGTGCCAGCAGCCGCGGTAATTCCAGCTCTAGTAGCGTATCCCAAAGTTGCTGCGCTTAAAACGCTCGTAGTTGGATCACAAACTATACGCGAGTTGGTGTGGT-G--CTGTA-TCAAA-----------TTTATGAATCATGCAAGGTGTCCACATTTTGTATG--GTTTTT-ATGTGGTGCAGTGCTGCTACCGT-AAGCTAGTGTATAGTAATTGCACGTGAGGATAGACATTAGCCTTGAATGAGTAGATGTTTGTGTCTCAC-GGAGTGTGCCTTGAATAAATCAAAGTGCTTAAAGCAGG-CTGTACGCTTGAATGTTA--AAGCATGGAA-CGAACAATCGTGTAGGGTGCATGTTGGTCAATGAGTGTGAGGC---CT-------------------AGCCTTGCATTCAT-CAACATGTGACACCGACCGCCAAT-AACGGATGTTGGTT-CCGTATTGGGGTATTGATTAAGAGGAGCGGTTGGGGGCATTGGTATTTGGCAGCGAGAGGTGAAATTCTTGGACCTGTCAAGGAC-TAACAAATGCGAAGGCATCTGTCCAGACCGTATCCATTAATCAAGAACGATAGTGAGAGGTTCGAAGACGATCAGATACCGTCCTAGTTCTCACTGTAAACTATGCCGACCCGGGATCAGTTTGGAGCTC-TTTTCCATGCTCGGAGTT----------------------------------------------------------------------------------------------------------------------------------------------------------------------------------------------------------------------------------------------------------------------------------------------------------------------------------------------------------------------------------------------------------------------------------------------------------------------------------------------------------------------------------------------------------------------------------------------------------------------------------------------------------------------------------------------------------------------------------------------------------------------------------------------------------------------------------------------------------------------------------------------------------------------------------------------------------------------
AF378341_Myxobolus_spinacurvatura                        -----------------------------------------------------------------------------------------------------------------------------------------------------------------------------------------TAATTTGGGGA-TGATTTCG--GTCGTTCTCGTGGCATTTATT-AGACAATTACCAATCGTGG----GGC------------AACCCATGTGGCGAATCTAGATAACTTGGCAGATCGTATGGCC-TTGAGCCGGCGACGTTTCGATTGAATTTCTGCCCTATCAACTATTGTCGGTAGTGTAGTGGACTACCGAGGTTTTTACGGGTGACGGGGGATCAGGGTTCGATTCCGGAGAGGGAGCCTGAGAAACGGCTACCACATCCAAGGAAGGCAGCAGGCGCGC-AAATTA-CCCAATCCAGACAATGGGAGGTGGTGACG-AAAAGTACCAGATGACGATC-TA-AGATTGTCAATTTGGAATGGAATCAATTTAAGCAATTGA-TTGAGGAACG-ACTAGAGGGCAAGTCTGGTGCCAGCAGCCGCGGTAATTCCAGCTCTAGTAGCGTATCCCAAAGTTGCTGCGCTTAAAACGCTCGTAGTTGGATCACAAACTATACGCGAGTTGGTGTGGT-G--CTGTA-TCAAA-----------TTTATGAATCATGCAAGGTGTCCACATTTTGTATG--ATTCTT-ATGTGGTGCAGTGCTGCTACCGT-AAGCTAGTGTATAGTAATTGCACGTGAGGATAGACATTAGCCTTGAATGAGTAGATGTTTGTGTCTCAC-GGAGTGTGCCTTGAATAAATCAAAGTGCTTAAAGCAGG-CTGTACGCTTGAATGTTA--AAGCATGGAA-CGAACAATCGTGTAGGGTGCATGTTGGTCAATGGGTGTGAGGC---CT-------------------AGTCTTGCATCCAT-CAACATGTGACACCGACCGCCAAT-AACGGATGTTGGTT-CCGTATTGGGGTATTGATTAAGAGGAGCGGTTGGGGGCATTGGTATTTGGCAGCGAGAGGTGAAATTCTTGGACCTGTCAAGGAC-TAACAAATGCGAAGGCATCTGTCCAGACCGTATCCATTAATCAAGAACGATAGTGAGAGGTTCGAAGACGATCAGATACCG-CCTAGTTCTCACTGTAAACTATGCCGACCCGGGATCAGTTTGGAGCTC-TATTCCATGCTCGGAGTTGGTCCCCCTGGGAAACCTAAAGTTTTTCGGTTGCGGGGGGAGTATGGTCGCAAGGC-TG-AAACTTAAAGGAATTGACGGAAGGGCACCACCAGGGGTGGAGCCTGCGGCTTAATTTGACTCAACACGGGAAAACTTACCTGGTCCGAACATCCGAAGGATACACAGACTAATAGATCTT----TGTTGATGGGGTGAAAAGTGGTGCATGG-CCGTTCTTAGTTCGTGGAGTGATCTGTC-AGGCCAATTCCGGTAACGAACGAGACTACGTTCTCCATTTGACGCGCCAAAGAACGCACTCGTAG----------------GGTTG-AAATCGGTAAAACGGTTACAGTG---CGTACG-TGTGCAGGCAGTATA------TGTTGAACTGCTTGGTGTCTGT-----------------TCAGGGCAACCTGGCTGA--------AGGAAGGCAGTGAGACGATACTCCCTTTGGCTACACAACGTATT---------------TATACGTTGCATCATGGAGAGACAGCGGTA-TATATT-CAAAAACCGAGGAAGTGTAG---------------------------------------------------------------------------------------------------------------------------------------------------------------------------------------------------------------------------------------------------------------------------------------------------------------------------------------------------------------------------------
AF378337_Myxobolus_ichkeulensis                          -------------------------------------------------------------------------------------------------------------------------------------TCGATTG-TATAGGTTATTGGATAACCGTGGGAAATCTAGAGCTAATACATGTAATT-GGGAG-CGGTTTCG--GCCG-TCTCATGGCATTTATT-AGACAATTACCAATCGCGG----GGC------------AACCCGTGTGGTGAATCTAGATAACTTAGCAGATCGTATGGCC-TAGTGCCGGCGACGTTTCGATTGAATTTCTGCCCTATCAACTATTGTCGGTAGTGTAGTGGACTACCGAGGTTTTTACGGGTGACGGGGGATCAGGGTTCGATTCCGGAGAGGGAGCCTGAGAAACGGCTACCACATCCAAGGAAGGCAGCAGGCGCGC-AAATTA-CCCAATCCAGACAATGGGAGGTGGTGACG-AAAAGTACCAGATGACGGTC-AA-AGACTGTCAATCTGGAATGGAATCAATTTAAGCAATTGA-TTGAGGAACG-ACTAGAGGGCAAGTCTGGTGCCAGCAGCCGCGGTAATTCCAGCTCTAGTAGCGTATCCCAAAGTTGCTGCGCTTAAAACGCTCGTAGTTGGATCACAAACTATATTCGAGTTGGTGTGGT-G--CTGTG-TCAAAATT--------TTAAAGATTTTCCCGGGGTGTCATCACTTCGGTAA--TGATTT-ATGTGGTGCAGTGTTGCTA-CGT-AAGCTAGTGTATAGTAATTGCACGTGAGGATAGACATTCGCCTTGAATGAGTAGATGTTTGTGTCTCACGGGAGTGTGCCTTGAATAAATCAAAGTGCTTAAAGCAGGCCTTTNCGCTTGAATGTTA--AAGCATGGAA-CGAACAATCGTGTAGGGTGCATGTT-ATTTATGGGTGCAGGGC---CT-------------------AGCCAGGCATTCAT-CAACATGTGACACCGACCACCAAT-AACGGATGTTGGTTCCCGTATTGGGGTATTGATTAAGAGGAGCGGTTGGGGGCATTGGTATTTGGCAGCGAGAGGTGAAATTCTTGGACCTGTCAAGGAC-TAACAAATGCGAAGGCATCTGTCCAGACCGTATCCATTAATCAAGAACGATAGTGAGAGGTTCGAAGACGATCAGATACCGTCCTAGTTCTCACTGTAAACTATGCCGACCCGGGATCAGTTTGGAGCTC-TATTCCATGCTCGGAGTTGGTCCCCCTGGGAAACCTAAAGTTTTTCGGTTGCGGGGGGAGTATGGTCGCAAGGCTTG-AAACTTAAAGGAATTGACGGAAGGGCACCACCAGGGGTGGAGCCTGCGGCTTAATTTGACTCAACACGGGAAAACTTACCTGGTCCGAACATCCGAAGGATACACAGACTAATAGATCTT----TGTTGATGGGTTGAAAAGTGGTGCATGG-CCGTTCTTAGTTCGTGGAGTGATCTGTC-AGGCCAATCCCGGTAACGAACGAGACTACAGTCTCCATTTGACGCACTGAAGAATGCAGGCGTAC----------------GGTTGCGGATCGGTAAAACGGTAAGCAAGT--TGTGCG-TTTGCAGGCAGTATA------CGCTGAGTTGTTTGGTGTCTGT-----------------TCAGGGCAACCTGGCGGA--------AGGAAGACGATAAGGCGATACTCCCTTTGGTTACACAACGTATT---------------TATACGTTGCATCATGGAGAGACGGCGGTA-TATATT-CAAAAACCGAGGAAGTGTAG---------------------------------------------------------------------------------------------------------------------------------------------------------------------------------------------------------------------------------------------------------------------------------------------------------------------------------------------------------------------------------
AY129315_2_Myxobolus_ichkeulensis                        -------------------------------------------------------------------------------------------------------------------------------------TCGATTG-TATAGGTTATTGGATAACCGTGGGAAATCTAGAGCTAATACATGTAATT-GGGAG-CGGTTTCG--GCCG-TCTCATGGCATTTATT-AGACAATTACCAATCGCGG----GGC------------AACCCGTGTGGTGAATCTAGATAACTTAGCAGATCGTATGGCC-TAGTGCCGGCGACGTTTCGATTGAATTTCTGCCCTATCAACTATTGTCGGTAGTGTAGTGGACTACCGAGGTTTTTACGGGTGACGGGGGATCAGGGTTCGATTCCGGAGAGGGAGCCTGAGAAACGGCTACCACATCCAAGGAAGGCAGCAGGCGCGC-AAATTA-CCCAATCCAGACAATGGGAGGTGGTGACG-AAAAGTACCAGATGACGGTC-AA-AGACTGTCAATCTGGAATGGAATCAATTTAAGCAATTGA-TTGAGGAACG-ACTAGAGGGCAAGTCTGGTGCCAGCAGCCGCGGTAATTCCAGCTCTAGTAGCGTATCCCAAAGTTGCTGCGCTTAAAACGCTCGTAGTTGGATCACAAACTATATTCGAGTTGGTGTGGT-G--CTGTG-TCAAAATT--------TTAAAGATTTTCCCGGGGTGTCATCACTTCGGTAA--TGATTT-ATGTGGTGCAGTGTTGCTA-CGT-AAGCTAGTGTATAGTAATTGCACGTGAGGATAGACATTCGCCTTGAATGAGTAGATGTTTGTGTCTCACGGGAGTGTGCCTTGAATAAATCAAAGTGCTTAAAGCAGGCCTTTNCGCTTGAATGTTA--AAGCATGGAA-CGAACAATCGTGTAGGGTGCATGTT-ATTTATGGGTGCAGGGC---CT-------------------AGCCAGGCATTCAT-CAACATGTGACACCGACCACCAAT-AACGGATGTTGGTTCCCGTATTGGGGTATTGATTAAGAGGAGCGGTTGGGGGCATTGGTATTTGGCAGCGAGAGGTGAAATTCTTGGACCTGTCAAGGAC-TAACAAATGCGAAGGCATCTGTCCAGACCGTATCCATTAATCAAGAACGATAGTGAGAGGTTCGAAGACGATCAGATACCGTCCTAGTTCTCACTGTAAACTATGCCGACCCGGGATCAGTTTGGAGCTC-TATTCCATGCTCGGAGTTGGTCCCCCTGGGAAACCTAAAGTTTTTCGGTTGCGGGGGGAGTATGGTCGCAAGGCTTG-AAACTTAAAGGAATTGACGGAAGGGCACCACCAGGGGTGGAGCCTGCGGCTTAATTTGACTCAACACGGGAAAACTTACCTGGTCCGAACATCCGAAGGATACACAGACTAATAGATCTT----TGTTGATGGGTTGAAAAGTGGTGCATGG-CCGTTCTTAGTTCGTGGAGTGATCTGTC-AGGCCAATCCCGGTAACGAACGAGACTACAGTCTCCATTTGACGCACTGAAGAATGCAGGCGTAC----------------GGTTGCGGATCGGTAAAACGGTAAGCAAGT--TGTGCG-TTTGCAGGCAGTATA------CGCTGAGTTGTTTGGTGTCTGT-----------------TCAGGGCAACCTGGCGGA--------AGGAAGACGATAAGGCGATACTCCCTTTGGTTACACAACGTATT---------------TATACGTTGCATCATGGAGAGACGGCGGTA-TATATT-CAAAAACCGAGGAAGTGTAG---------------------------------------------------------------------------------------------------------------------------------------------------------------------------------------------------------------------------------------------------------------------------------------------------------------------------------------------------------------------------------
KC733438_Myxobolus_sp_WSK2013                            -------------------------------------------------------GTTCATACATTTGAAATGTGAGACTGCGGAAGGCTCAGTAAATCAGT---------------------TATAATCTGCTCGATTG-TATAGGTTATTGGATAACCGTGGGAAATCTAGAGCTAATACATGTAATTTTGGAG-CGATCTCG--GTCGTTCC--TGGCATTTATT-AGACAATTACCAATCGTGG----GGC------------AACCCATGTGGTGAATCTAGATAACTTAGCAGATCGTATGGCC-TCGAGCCGGCGACGTTTCGATTGAATTTCTGCCCTATCAACTATTGTCGGTAGTGTAGTGGACTACCGAGGTTATTACGGGTGACGGGGGATCAGGGTTCGATTCCGGAGAGGGAGCCTGAGAAACGGCTACCACATCCAAGGAAGGCAGCAGGCGCGC-AAATTA-CCCAATCCAGACAATGGGAGGTGGTGACG-AAAAGTACCAGATGACGATC-AA-AGATTGTCAATTTGGAATGGAATCAATTTAAGCAATTGA-TTGAGTAACG-ACTAGAGGGCAAGTCTGGTGCCAGCAGCCGCGGTAATTCCAGCTCTAGTAGCGTATCTCAAAGTTGCTGCGCTTAAAACGCTCGTAGTTGGATCACAAACTATATGCCAGTTGGTGTGGT-G--CTGTA-TCAAA------------GTTAAAATTTTGCGAAATGTCCACATTTTGTAGA--ATATTT-ATGTGGTGCAGTGCTACTACCGT-AAGCTAGTGTATAGTAATTGCACGTGAGGATAGACGTTAGCCTTGAATGAGTAGACGTTTGTGTCTCAC-GGAGTGTGCCTTGAATAAATCAAAGTGCTTAAAGCAGG-CTATACGCTTGAATGTTA--AAGCATGGAA-CGAACAATCGTGTAGGGTGCATGTTGACCAATGGATGTTGGCT-------------------------TGCTGATGTTCAT-CAACATGTGACACCGACCACCAAT-AACGGATGTTGGTT-CCGTATTGGGGTATTGATTAAGAGGAGCGGTTGGGGGCATTGGTATTTGGCAGCGAGAGGTGAAATTCTTGGACCTGTCAAGGAC-TAACAAATGCGAAGGCATCTGTCCAGACCGTATCCATTAATCAAGAACGATAGTGAGAGGTTCGAAGACGATCAGATACCGTCCTAGTTCTCACTGTAAACTATGCCGACCCGGGATCAGTTTGGAGCTT-ATTTCCATGCTCGGAGTTGGTCCCCCTGGGAAACCTAAAGTTTTTCGGTTGCGGGGGGAGTATGGTCGCAAGGC-TG-AAACTTAAAGGAATTGACGGAAGGGCACCACCAGGGGTGGAGCCTGCGGCTTAATTTGACTCAACACGGGAAAACTTACCTGGTCCGAACATCCGAAGGATACACAGACTAATAGATCTT----TGTTGATGGGGTGAAAAGTGGTGCATGG-CCGTTCTTAGTTCGTGGAGTGATCTGTC-AGGCCCATCCCGGTAACGAACGAGATTACAGTCTCCATTTGACGCGCTGAAGAATGCACTCGTGC----------------GGTTG-TTTTCCGTAAAACGATTGCGATT---CGTACG-AGTGTCGGTAGTATA------TGTTGAGCTGCTTGGTGTCTGT-----------------TCAGAGTAATCTGGTTGA--------AGGAAGGCAGCGAGGCGGTACTCCCTTTGGCTACACAACGTATT---------------TATACGTTGCATCATGGAGAGACGGCGGTA-CATATT-CAAAAACCGAGGAAGTGTAGCTATAACAGGTCCG------TGATGCCCTTAGATGTTCAGGGCTGCACGCGCGCTACAATGATAGCAACAACGAGTT-TCTAAATCGAGAGATTTGGGTAATCTTGCAATTGCTATCGTGATGGGGATCGACGCTTGTAAATGTGTCGTGAAAGAGGAATCCCTAGTACACGCGATTCAT-CAGATCGCATGGATTGCGTCCCTGCCCTTTGTACACACCGCCCGTCGCTACTACCGAGTGAATGGTGTCATGATACCTTGGGAGCGGACGTCCTC-TGGGTAACA---CCGGTTGGACGCTGCGATCAG-----------------------------------------------------------
MH183025_Myxobolus_bragantinus_voucher_INPA_34           -----------------------------------------------------------------------------------------------------------------------------------------------------------------------------------------------------------------------------------------------------------------------------------------------------------------------------------------------------------------------------------------------------------------------------------------------------------------------------GGGCCGCGCAAAGTTA-CCCAATCCAGAAAATGGGAGGTGGTGACG-AAAAGTACCTGAGGACAATCAAA-TGGTTGTCAATCTGGAATGGAATCAATTTAAGCAATTGA-TTGAGAAACT-ACTAGAGGGCAAGTCTGGTGCCAGCAGCCGCGGTAATTCCAGCTCTAGTAGCGTATCTCAAAGTTGCTGCGCTTAAAACGCTCGTAGTTGGATCACAAACTATATATTGGTTGGTATGGT-G--TTGTA-GCATT-----------TGTAGAGAACCAGCAGTATGTCCTCATGCTGTTGG--GTATTT-ATGTGTTGTAAAACCGTATCCAC-AAGCTAGTATATAGTAATTGCGCGTGAGGATAGATATTGGCCTTGAATGAGCTGATGTTTGTGTCTCAC-GGAGTGTGCCTTGAGTAAATCAGAGTGCTTAAAGCAGG-CTTTACGCTTGAATGTTA--TAGCATGGAA-CGAACAATCGTGTATGGTGTACATTGTA-ATTGTTTGGTAGAT---TC--------------------GTTTATCATTCGG-CAATGTACCACACCGACCACCAAT-TACGCATGTTGGTT-TCGTATTGGGGTAGAGATTAAGAGGAGCGGTTGGGGGCATTGGTATTTGGCAGCGAGAGGTGAAATTCTTGGACCTGCCAAGGAC-TAACAAATGCGAAGGCATCTGTCCAGACCGTATCCATTAATCAAGAACGAAAGTGAGAGGTTCGAAGATGATCAGATACCGTCCTAGTTCTCACTGTAAACTATGCCGACCCGGGATCAGTTTGGAGCTA-TGTTCAATGCTCGGAGTTGGTCCCCCTGGGAAACCTTAAGTTTTTCGGTTGCGGGGGGAGTATGGTCGCAAGGC-TG-AAACTTAAAGGAATTGACGGAAGGGCACCACCAGGGGTGGAGCCTGCGGCTTAATTTGACTCAACACGGGAAAACTTACCTGGTCCGAACATCCGAAGGATACACAGACTAATAGATCTT----TGTTGATGGGGAAAAGTGT-----------------------------------------------------------------------------------------------------------------------------------------------------------------------------------------------------------------------------------------------------------------------------------------------------------------------------------------------------------------------------------------------------------------------------------------------------------------------------------------------------------------------------------------------------------------------------------------------------------------------------------------------------------------------------------------------------------------------------------------------------------
AF306791_Endocapsa_rosulata                              ------------------------------------------------------------------------------------------CAGTAAATCAGT---------------------TATAATCTGCTCGATTG-TAATGGTTATTGGATAACCGTGGGAAATCTAGAGCTAATACATGCAATTTAAGGT-ACGAGCAA--TCGTGCCT-ATGGCATTTATT-AGATAATTACCAACCTTAGGT--TAA------------TACCTATGTGGTGAATCTAGATAACTTTGCAGACCGTATGGCC-TAGAGCTGACG-CATTTCGATTGAATTTCTGCCCTATCAACTATTGTCGGTAGTGTAGTGGACTACCGAGGTTTTTACGGGTGACGGGGGATCAGGGTTCGATTCCGGAGAGGGAGCCTGAGAAATGGCTACCACATCCAAGGGTGGCAGCAGGCGCGC-AAATTA-CCCAATCCAGACAATGGGAGGTGGTGACN-ACAAGTACCGGATGACGATC-TA-AGATTGTCAATCTGGAATGGAATCGATTTAAGCAATCGG-TTGAG-AACG-ACTGGAGGGCAAGCCTGGTGCCAGCAGCCGCGGTAATTCCAGCTCCAGTAGCGTATNTCAAAGTTGCTGCGCTTAAAACGCTCGTAGTTGGATCACAGACTGCTCGTCGGTGAGTGATGA-GG-TGAAA-TCAT------------TATCGGAGAATCGCTTTGTGTCATCACAGGGTTGA--TAATTT-GAAGGGTTTAACTTTGTTACCGT-AAGCCGATGGGCAGTAATTGCACGTGAGGATAGACATTGGCCTTGAATGAGCTGGTGTTTGTGTCTCGC-GGAGTGTGCCTTGAGTAAATCAGAGTGCTTAAAGCAGG-CTTTACGCTTGAATGTTATTTAGCATGGAA-CGAACAATTGTGTATGGTGTATACTGAAATGCA--TTTTGAAC---AT--------------------TGTTCAATTTCAT-CAGTATACGACACCGACCACCAAT-TACGAATGTTGGTT-TCGTATTGGGGTATTGATTAAGAGGAGCGGTTGGGGGCATTGGTATTTGGCAGCGAGAGGTGAAATTCTTGGACCTGCCAACGAC-TAACAAATGCGAAGGCATCTGTCCAGACCGTATCCATTAATCAAGAACGATAGTGAAAGGTTCGAAGACGATCAGATACCGTCCTAGTTTTCACAGTAAACTATGCCGACCCGGGATCAGTTTGGAGCTG-TGTTCCATGCTCGGAGTTGGTCCCCCTGGGAAACCTAAAGTTTTTCGGTTGCGGGGGGAGTATGGTCGCAAGGC-TG-AAACTTAAAGGAATTGACGGAAGGGCACCACCAGGGGTGGAGCCTGCGGCTT--TTTGACTCAACACGGGAAAACTTACCTGGTCCGGACATCCGAAGGATACACAGACCGATAGATCTT----TGTTGATGGGGTGAAAAGTGGTGCATGG-CCGTTCTTAGTTCGTGGAGTGATCTGTC-AGGCCAAACCCGGTAACGAACGAGACTACAGTCTCCATTTGACGGATCGGAGATGGTTGGTTAT---------------------------------GTCAGCAATGATGT---AACCG-ACTGTAGGCATCGCT------GGCGAGCTACTGGGATGCTTCGGC-----------------------------------------GGACTTGTAGTGAGTTAGCGTTCCCTCCGGTTGCATAGTGCGCTC---------GCAAGAGTACATTATATCATGGAGAGACAGCGGAA-TATATTCCAAAATCCGAGGAAGTGTAGCTATAACAGGTCCG------TGATGCCCTTAGATGTTCAGGGCTGCACGCGCGCTACAATGATATCAGCAACGAGTT-TTTGAATCGAAAGATTTGAGTAATCTTGCAATTGATATCGTGAAGGGGATCGATGTTTGTAATAACGTCGTGAAATAGGAATCCCTAGTACGTGCGATTCATTTAAATCGCGCGGATTGCGTCCCTGCCCTTTGTACACA-------------------------------------------------------------------------------------------------------------------------------------------------------
AY129318_Myxobolus_bizerti                               -------------------------------------------------------------------------------------------------------------------------------------TCGATTGTTAAGGGTTATTGGATAACCGTGGGAAATCTAGAGCTAATACATGTAATTAAGGAT-GGGTGTAAAAACCTATTTGAGGGCATTTATT-AGACAATTACCAATCGTGGGG--TAA------------AATCCATGTGGTGAATCTAGATAACTTTGCAGATCGTATGGCC-TAGAGCTGACGACATTTCGATTGAATTTCTGCCCTATCAACTATTGTCGGTAGTGTAGTGGACTACCGAGGTTTTTACGGGTGACGGGGGATCAGGGTTCGATTCCGGAGAGGGAGCCTGAGAAACGGCTACCACATCCAAGGAAGGCAGCAGGCGCGC-AAATTA-CCCAATCCAGACAATGGGAGGTGGTGACG-AAAAGTACCGGATGACGATC-TA-AGATTGTCAATCTGGAATGGAATCAATTTAAGCAATTGA-TTGAGAAACG-ACTGGAGGGCAAGTCTGGTGCCAGCAGCCGCGGTAATTCCAGCTCCAGTGGCGTATCTCAAAGTTGCTGCGCTTAAAACGCTCGTAGTTGGATCACAAACTGTGCATTGGTTGGGTTGAA----AGGCA-TCATA-----------GTTGTAGATTGTTTGGTATGTCAGCATGCTAAAAATTTACATG-ATATGGTGTACCTTGAAATTCAT-TAGCTGGTGCATAGTAATTGCACGTGAGGATAGATGTTGGCCTTGAGTGAGCAGATGTCTGTGTCTCAC-GGAGTGTGCCTTGAGTAAATCAGAGTGCTTAAAGCAGG-CTATACGCTTGAATGATA--TAGCATGGAA-CGAACAATCGTGTATGTAGTATGCTGGTAATGGTCTTTTAGAC---TT-------------------TGTCTATGAGGCGT-CAGTATACGACACCGACCACCAAT-AACGGATGTTGGTT-CCGTATTGGGGTATAGATTAAGAGGAGCGGTTGGGGGCATTGGTATTTGGCAGCGAGAGGTGAAATTCTTGGACCTGTCAAGGACTTAACAAATGCGAAGGCATCTGTCCAGACCGTATCCATTAATCAAGAACGATAGTGAGAGGTTCGAAGACGATCAGATACCGTCCTAGTTCTCACGGTAAACTATGCCGACCCGGGATCAGTTTGGAGCTT-TGTTCCATGCTCGGAGTTGGTCCCCCTGGGAAACCTAAAGTTTTTCGGTTGCGGGGGGAGTATGGTCGCAAGGC-TG-AAACTTAAAGGAATTGACGGAAGGGCACCACCAGGGGTGGAGCCTGCGGCTTAATTTGACTCAACACGGGAAAACTTACCTGGTCCGAACATCCGAAGGATACACAGACTAATAGATCTT----TGTTGATGGGGTGAAAAGTGGTGCATGG-CCGTTCTTAGTTCGTGGAGTGATCTGTC-AGGCCAATCCCGGTAACGAACGAGACTACATTCTCCATTTGACGAATAAGGTAAAGTCATTCTG--------------------ATACTATTGGCGCAACCATAGGGGA---AAGTTTG-ACTGAAAAGTGATTG------AAATAATTGATTCAATAGCAAT-----------------TGTGGTGACACGATTGAA--------GGCGAATAAATGATTTCATGAACTCTCTTAAAAAGCAATGTGTT---------------TACACGTTGTATCATGGAGAGACAGCGGAACCATATTACAAAATCCGAGGAAGTGTA----------------------------------------------------------------------------------------------------------------------------------------------------------------------------------------------------------------------------------------------------------------------------------------------------------------------------------------------------------------------------------
MK203074_Myxobolus_ramadus                               -------------GCATACGCT-CTTTTTAAAGATTAAGCCATGCA-CGTGCCAAGTACATACATGTTAAATGTGAGACTGCGGACGGCTCAGTAAATCAGT---------------------TATAATCTGCTCGATTGTTAAAGGTTATTGGATAACCGTGGGAAATCTAGAGCTAATACATGCAATTTAGGGT-GCGGATTCGTTCGTTACCCATGGCATTTATT-AGATGTATACCAACCACAACT----------------TATGTTGTGTGGTGAATCTAGATAACTGTGCAGATCGTATGGCC-TTGAGCTGACGACATTTCGATTGAATTTCTGCCCTATCAACTTTTGTCGGTAGTGTAGTGGACTACCGAGGTTTTTACGGGTGACGGGGGATCAGGGTTCGATTCCGGAGAGGGAGCCTGAGAAACGGCTACCACATCCAAGGAAGGCAGCAGGCGCGC-AAATTA-CCCAATCCAGACAGTGGGAGGTGGTGACG-AAAAGTACCAAATGACGGCCCAA-GGGTTGTCAATTTGGAATGATATCAATTTAAGTAATTGG-TTGATAAACT-ACTGGAGGGCAAGTCTGGTGCCAGCAGCCGCGGTAATTCCAGCTCCAGTAGCGTATCTCAAAGTTGCTGCGCTTAAAACGCTCGTAGTTGGATCACAAACTTGACGTTGGTGGATATAAT-TG-TCATG-TCAAT-----------TTGAAAGATATGATAGTATGTCATCATATTGTCGT--AGATTTGATGTGATGTGCGATTATAGCTGT-GAGCCGATGTGAAGTGATTGCATGTGAGGATGGATGTTGGCCTTGAATGTGCTGATATTTGTGTCTCAC-AGAGTGTGCCTTGAGTAAATCAGAGTGCTTAAAGCAGG-CTTTACGCTTGAATGTTG--TAGCATGGAA-CGAACAATCGTGTATGGTGTATGTTGGGGAAGAATTGTGACGCCGTTT-------------------GGAGTTGCATTCAC-CAATATACGACACCGACCACCAAT-TACGGATGTTGGTT-CCGTATTGGGGTACCGATTAAGAGGAGCGGTTGGGGGCATTGGTATTTGGCAGCGAGAGGTGAAATTCTTAGACCTGTCAAGGAC-TAACAAATGCGAAGGCATCTGTCCAGACCGTATCCATTAATCAAGAACGATAGTGAGAGGTTCGAAGACGATCAGATACCGTCCTAGTTCTCACAGTAAACGATGCCGACCCGGGATCAGTTTGGAGCTTATTATCCACGCTCGAGGTTGGTCCCCCTGGGAAACCTAAAGTTTTTCGGTTGCGGGGGGAGTATGGTCGCAAGGC-TG-AAACTTAAAGGAATTGACGGAAGGGCACCACCAGGGGTGGAGCCTGCGGCTTAATTTGACTCAACACGGGAAAACTTACTTGATCAGAACACCCGAAGGATGCACAGACTGATAGATCTT----TGCTGATGGGGTGAAAAGTGGTGCATGG-CCGTTCTTAGTTCGTGGAGTGATCTGTC-AGGCCTATCCCGGTAACGAACGAGACTACAATCTCCACTTGACGACCCAAAGAATGTCGTGGGTA----------------AAAGTGTAATCGGC--AACGGTTGCAATTTCTACTTGT-GATAT-GGCAATACA------GTCGGTAAATTGAATGGTTTTT-------------------------------------------AATCATTCAATTTGCTTGTATTCCCTTTGGTGTAGCATTGTGTCAATTT--------TTGGCGCAGTGTATCGTGGAGAGACAGCGGAA-TATATATCAAAATCCGAGGAAGTGTAGCTATAACAGGTCCG------TGATGCCCTTAGATGTTCAGGGCTGCACGCGCGCTACAATGATGGCAACAACGAGTT-TCTGGATCGAAAGATTTGGGTAATCTTGTAATTGCCATCGTGATGGGGATCGACGTTTGTAAATACGTCGTGAAAGAGGAATCCCTAGTACGTGCGATTCATGCAGATCGCGCGGATTGCGTCCCTGCCCTTTGTACACACCGCCCGTCGCTACTACCGAGTGAATGGTGTCATAATACCTTGGGAGCGGACGTTGCC-TGGGCCTCGTGCTTGGAGTGACGCTGCAATCAGCGTAAAATGGTGCAATTT--CGAGGAAGTAAAAG-------------------------
MT305666_Myxobolus_sp_AC2020_isolate_NKS_3               ------------------------------------------------------------------------------------------------------------------------------AATCTGATCGATTG-TCTCGGTTATTGGATAACCGTGGGAAATCTAGAGCTAATACATGCGGATATGGGG------TCC--TCGGGTCCCGTGGCATTTATT-AGAAGTATACCAACAGTCGAA--AGA------------------CTTGGTGAATCTAGATAACTTTGCAGATCGTATTGCT-TTATGCAGACGACATTTCGATTGAATTTCTGCCCTATCAACTTTTGTCGGTAGTGTAGTGGACTACCGAGGTTTTGACGGGTAACGGGGGATCAGGGTTCGATTCCGGAGAGGGAGCCTGAGAAACGGCTACCACATCCAAGGAAGGCAGCAGGCGCGC-AAATTACCCCAATCCAGACAGTGGGAGGTGGTGACG-AAAAGTACCGAATGACGGCCTAA-TGGTTGTCAATTTGGAATGGAATCAATTTAACTAATTGG-TTGAGAAACT-ACTGGAGGGCAAGTCTGGTGCCAGCAGCCGCGGTAATTCCAGCTCCAGTAGCGTATCTCAAAGTTGCTGCGCTTAAAACGCTCGTAGTTGGATCACAAACTACA-ATTGGTGGAAACGTT-G--GCAGA-TCATC-----------GGTGGAGATACGGTAATGTGTCCTCATGTTAGTGT--AAATTC-ACGTGGTTTGTTGGCGGGACTAC-AAGCCAGTTTGTAGTAATTGCATGTGAGGATAGACACTGGCCTTGAGTGCGCTGGTGTTTGTGTCTCAC-AGAGTGTGCCTTGAGTAAATCAGAGTGCTTAAAGCAGG-CTTTTAGCTTGAATGTTA-TTAGCATGGAA-CGAACAATCGTGTATGGTGTATATCGGAGAAGACTGTGATGCT---TC-------------------GGTGTCACATTCGT-CGATATACGACACCGACCGCCAAT-TACGGATGTTGGTT-CCGTATTGGGGTACTGATTAAGAGGAGCGGTTGGGGGCATTGGTATTTGGCAGCGAGAGGTGAAATTCTTAGACCTGCCAAGGAC-TAACAAATGCGAAGGCATCTGTCCAGACCGTATCCATTAATCAAGAACGAAAGTGAGAGGTTCGAAGATGATCAGATACCATCCTAGTTCTCACGGTAAACCATGCCGACCCGGGATCAGTTTGGAGCTACAAAACTCCGCTCGAGGTTGGTCCCCCTGGGAAACCTAAAGTTTTTCGGTTGCGGGGGGAGTATGGTCGCAAGGC-TG-AAACTTAAAGGAATTGACGGAAGGGCACCACCAGGGGTGGAGCCTGCGGCTTAATTTGACTCAACACGGGAAAACTTACCTGGTCCGAACATCCGAAGGATGCACAGACTGATAGATCTT----TGCTGATGGGGTGAAAAGTGGTGCATGG-CCGTTCTTAGTTCGTGGAGTGATCTGTC-AGGCCTATCCCGGTAACGAACGAGACTACAGTCTCCATTTGACGGATCAAAGAAGGCTGCGGCAT-----------------GACCGTGGTTGGC--AACAATCGCGGTTGTAGTTGCA-GTTGT-GGCAATATTCG---AGTCAATGTTTGTTCGGGATTGA-----------------TGCGGGTA--GAACTGTGTCGGTTTCGGGCATTCAATTGTTGGATATTCCCTTTGGTACAGCAGTATATCACAAT--------GTGGTGTATTGTATCATGGAGAGACAGCGGAA-TATATTACAAAATCCGAGGAAGTGTAGCTATAACAGGTCCG------TGATGCCCTTAGATGTTCAGGGCTGCACGCGCGCTACAATGATGGCAACAGCGAGTG-TCTGGATCGAAAGATTTGGGTAATCTTGTAATTGCCATCGTGATGGGGATTGGCGTTTGTAAATACGTCATGAAAGAGGAATCCCTAGTACGTGCGATTCATGTAGATCGCGCGGATTACGTCCCTGCCCTTTGTACACACCGCCCGTCGCTACTACCGAGTGAATGGTGTCATAATACCTTGGGAGCGGACGTCGCC-TGGGCCTTGTGCTTGGAGTGATGCTGCAATCA------------------------------------------------------------
MT305663_Myxobolus_sp_AC2020_isolate_NKS_1               -------------------------------------------------------------ACATTTGAATTGTGAGACTGTGGACGGCTCAGTAAATCAGT---------------------TATAATCTGATCGATTG-TCTCGGTTATTGGATAACCGTGGGAAATCTAGAGCTAATACATGCGGATATGGGG------TCC--TCGGGTCCCGTGGCATTTATT-AGAAGTATACCAACAGTCGAA--AGA------------------CTTGGTGAATCTAGATAACTTTGCAGATCGTATTGCT-TTATGCAGACGACATTTCGATTGAATTTCTGCCCTATCAACTTTTGTCGGTAGTGTAGTGGACTACCGAGGTTTTGACGGGTAACGGGGGATCAGGGTTCGATTCCGGAGAGGGAGCCTGAGAAACGGCTACCACATCCAAGGAAGGCAGCAGGCGCGC-AAATTA-CCCAATCCAGACAGTGGGAGGTGGTGACG-AAAAGTACCGAATGACGGCCTAA-TGGTTGTCAATTTGGAATGGAATCAATTTAACTAATTGG-TTGAGAAACT-ACTGGAGGGCAAGTCTGGTGCCAGCAGCCGCGGTAATTCCAGCTCCAGTAGCGTATCTCAAAGTTGCTGCGCTTAAAACGCTCGTAGTTGGATCACAAACTACA-ATTGGTGGAAACGTT-G--GCAGA-TCATC-----------GGTGGAGATACGGTAATGTGTCCTCATGTTAGTGT--AAATTC-ACGTGGTTTGTTGGCGGGACTAC-AAGCCAGTTTGTAGTAATTGCATGTGAGGATAGACACTGGCCTTGAGTGCGCTGGTGTTTGTGTCTCAC-AGAGTGTGCCTTGAGTAAATCAGAGTGCTTAAAGCAGG-CTTTACGCTTGAATGTTA-TTAGCATGGAA-CGAACAATCGTGTATGGTGTATATCGGAGAAGACTGTGATGCT---TC-------------------GGTGTCACATTCGT-CGATATACGACACCGACCGCCAAT-TACGGATGTTGGTT-CCGTATTGGGGTACTGATTAAGAGGAGCGGTTGGGGGCATTGGTATTTGGCAGCGAGAGGTGAAATTCTTAGACCTGCCAAGGAC-TAACAAATGCGAAGGCATCTGTCCAGACCGTATCCATTAATCAAGAACGAAAGTGAGAGGTTCGAAGATGATCAGATACCATCCTAGTTCTCACGGTAAACCATGCCGACCCGGGATCAGTTTGGAGCTACAAAACTCCGCTCGAGGTTGGTCCCCCTGGGAAACCTAAAGTTTTTCGGTTGCGGGGGGAGTATGGTCGCAAGGC-TG-AAACTTAAAGGAATTGACGGAAGGGCACCACCAGGGGTGGAGCCTGCGGCTTAATTTGACTCAACACGGGAAAACTTACCTGGTCCGAACATCCGAAGGATGCACAGACTGATAGATCTT----TGCTGATGGGGTGAAAAGTGGTGCATGG-CCGTTCTTAGTTCGTGGAGTGATCTGTC-AGGCCTATCCCGGTAACGAACGAGACTACAGTCTCCATTTGACGGATCAAAGAAGGCTGCGGCAT-----------------GACCGTGGTTGGC--AACAATCGCGGTTGTAGTTGCA-GTTGT-GGCAATATTCG---AGTCAATGTTTGTTCGGGATTGA-----------------TGCGGGTA--GAACTGTGTCGGTTTCGGGCATTCAATTGTTGGATATTCCCTTTGGTACAGCAGTATATCACAAT--------GTGGTGTATTGTATCATGGAGAGACAGCGGAA-TATATTACAAAATCCGAGGAAGTGTAGCTATAACAGGTCCG------TGATGCCCTTAGATGTTCAGGGCTGCACGCGCGCTACAATGATGGCAACAGCGAGTG-TCTGGATCGAAAGATTTGGGTAATCTTGTAATTGCCATCGTGATGGGGATTGGCGTTTGTAAATACGTCATGAAAGAGGAATCCCTAGTACGTGCGATTCATGTAGATCGCGCGGATTACGTCCCTGCCCTTTGTACACACCGCCCGTCGCTACTACCGAGTGAATGGTGTCATAATACCTTGGGAGCGGACGTCGCC-TGGGCCCTGTGCTTGGAGTGATGCTGCAATCAGCGT--------------------------------------------------------
MT305662_Myxobolus_sp_AC2020_isolate_NKS_2               ------------------------------------------------------------TACATTTGAATTGTGAGACTGTGGACGGCTCAGTAAATCAGT---------------------TATAATCTGATCGATTG-TCTCGGTTATTGGATAACCGTGGGAAATCTAGAGCTAATACATGCGGATATGGGG------TCC--TCGGGTCCCGTGGCATTTATT-AGAAGTATACCAACAGTCGAA--AGA------------------CTTGGTGAATCTAGATAACTTTGCAGATCGTATTGCT-TTATGCAGACGACATTTCGATTGAATTTCTGCCCTATCAACTTTTGTCGGTAGTGTAGTGGACTACCGAGGTTTTGACGGGTAACGGGGGATCAGGGTTCGATTCCGGAGAGGGAGCCTGAGAAACGGCTACCACATCCAAGGAAGGCAGCAGGCGCGC-AAATTA-CCCAATCCAGACAGTGGGAGGTGGTGACGAAAAAGTACCGAATGACGGCCTAA-TGGTTGTCAATTTGGAATGGAATCAATTTAACTAATTGG-TTGAGAAACT-ACTGGAGGGCAAGTCTGGTGCCAGCAGCCGCGGTAATTCCAGCTCCAGTAGCGTATCTCAAAGTTGCTGCGCTTAAAACGCTCGTAGTTGGATCACAAACTACA-ATTGGTGGAAACGTT-G--GCAGA-TCATC-----------GGTGGAGATACGGTAATGTGTCCTCATGTTAGTGT--AAATTC-ACGTGGTTTGTTGGCGGGACTAC-AAGCCAGTTTGTAGTAATTGCATGTGAGGATAGACACTGGCCTTGAGTGCGCTGGTGTTTGTGTCTCAC-AGAGTGTGCCTTGAGTAAATCAGAGTGCTTAAAGCAGG-CTTTACGCTTGAATGTTA-TTAGCATGGAA-CGAACAATCGTGTATGGTGTATATCGGAGAAGACTGTGATGCT---TC-------------------GGTGTCACATTCGT-CGATATACGACACCGACCGCCAAT-TACGGATGTTGGTT-CCGTATTGGGGTACTGATTAAGAGGAGCGGTTGGGGGCATTGGTATTTGGCAGCGAGAGGTGAAATTCTTAGACCTGCCAAGGAC-TAACAAATGCGAAGGCATCTGTCCAGACCGTATCCATTAATCAAGAACGAAAGTGAGAGGTTCGAAGATGATCAGATACCATCCTAGTTCTCACGGTAAACCATGCCGACCCGGGATCAGTTTGGAGCTACAAAAATCCGCTCGAGGTTGGTCCCCCTGGGAAACCTAAAGTTTTTCGGTTGCGGGGGGAGTATGGTCGCAAGGC-TGAAAACTTAAAGGAATTGACGGAAGGGCACCACCAGGGGTGGAGCCTGCGGCTTAATTTGACTCAACACGGGAAAACTTACCTGGTCCGAACATCCGAAGGATGCACAGACTGATAGATCTT----TGCTGATGGGGTGAAAAGTGGTGCATGG-CCGTTCTTAGTTCGTGGAGTGATCTGTC-AGGCCTATCCCGGTAACGAACGAGACTACAGTCTCCATTTGACGGATCAAAGAAGGCTGCGGCAT-----------------GACCGTGGTTGGC--AACAATCGCGGTTGTAGTTGCA-GTTGT-GGCAATATTCG---AGTCAATGTTTGTTCGGGATTGA-----------------TGCGGGTA--GAACTGTGTCGGTTTCGGGCATTCAATTGTTGGATATTCCCTTTGGTACAGCAGTATATCACAAT--------GTGGTGTATTGTATCATGGAGAGACAGCGGAA-TATATTACAAAATCCGAGGAAGTGTAGCTATAACAGGTCCG------TGATGCCCTTAGATGTTCAGGGCTGCACGCGCGCTACAATGATGGCAACAGCGAGTG-TCTGGATCGAAAGATTTGGGTAATCTTGTAATTGCCATCGTGATGGGGATTGGCGTTTGTAAATACGTCATGAAAGAGGAATCCCTAGTACGTGCGATTCATGTAGATCGCGCGGATTACGTCCCTGCCCTTTGTACACACCGCCCGTCGCTACTACCGAGTGAATGGTGTCATAATA-----------------------------------------------------------------------------------------------------------------
HQ166720_Myxobolus_supamattayai_isolate_ST12008_clone_03 ----------------------------------------------------------------------------------------CTCAGTAAATCAGT---------------------TATAATCTGCTCGATTG-TAAAGGTTATTGGATAACCGTGGGAAATCTAGAGCTAATGCATGTAGTT-----T-GTGAGTGC--TTGCACTC-ATGGCATTTATT-AGAACATTACCAACCCAACGT--ATA-----------AACGTTGCGTGGTGAATCTAGATAACTTTGCAGATCGTATGGCC-TTGAGCTGACGACATTTCGATTGAATTTCTGCCCTATCAACTATTGTCGGTAGTGTAGTGGACTACCGAGGTTTTTACGGGTAACGGGGGATCAGGGTTCGATTCCGGAGAGGGAGCCTGAGAAACGGCTACCACATCCAAGGAAGGCAGCAGGCGCGA-AAATTA-CCCAATCCAGACAATGGGAGGTGGTGACG-AAAAGTACCGAATAACAGCCTTA-AGGTTGTTAATTTGGAATGGAATCAATTTAAGCAATTGA-TTGAGAAACG-ACTGGAGGGCAAGTCTGGTGCCAGCAGCCGCGGTAATTCCAGCTCCAGTAGCGTATCTCAAAGTTGCTGCGCTTAAAACGCTCGTAGTTGGATCACAAACTACGTATTGGTGAATAGTAA-TTGCTGTGTTTAAA-----------TTTGGAATACAAAAGGTGTGTCAACACACTTTTTT--TATCTCTGAATAATGTGGCGTTATTATCAA-AAGCTAATACGTAGTAATTGCACGTAAGGATGAATATTGACCTTGAGTGAGTTGATATTTGTGTCTTGC-GGAGTGTGCCTTGAGTAAATCAGAGTGCTTAAAGCAGG-CTTTACGCTTGAATGTTA--TAGCATGGAA-CGAACAATCGTGTATTATGTATATTGAAAGGTGCGTGTTAATC---GTCA----------------AGATTAACATTCTAT-CAGTATACAACACCGACCACCGAT-TACGGATGTTGGTT-CCGTATTGGGGTATAGATTAAGAGGAGCGGTTGGGGGCATTGGTATTTAGCAGCGAGAGGTGAAATTCTTAGACCTGCTAAGGAC-TAACAAATGCGAAGGCATTTGTCCAGACCGTATCCATTAATCAAGAACGATAGTGAGAGGTTCGAAGACGATCAGATACCGTCCTAGTTCTCACCGTAAACTATGCCAACTCGGGATTAGTTTGGAGCTA-T-TTATATGCTCGAAGTTGGTCCCCCTAGGAAACTTGAAGTTTTTCGGTTGCGGGGGGAGTATGGTCGCAAGGC-TG-AAACTTAAAGGAATTGACGGAAGGGCACCACCAGGGGTGGAGCCTGCGGCTTAATTTGACTCAACACGGGAAAACTTACCTGGTCCGAACATCCGTAGGATACACAGACCGATAGATCTT----TGTTGATGGGGTGAAAAGTGGTGCATGG-CCGTTCCTAGTTCGTGGAGTGATCTGTC-AGGCCTATCCCGGTAACGAACGAGACTACATTCTTCACTTGACGAACCGAAGAAGAGAGTATTAA---------------CACATGTTTACTTTT--CGGAGTAACGGTGT-CGATACC-CTTGTAGGCAATATA------CGCTATTTTTGTCAAAATGTTTACATTTTCTCATGAAAGTGT-------TAATAGAAT-------GATAAAATAA-TGCGTATATATCCCTTCGGTCTAGCAATGCCGTTTCCTTT----GGAAACTGTGTTGTATCGTGAAGAGACAGCGGAA-CATACTTTAAAATCCGAGGAAGTGTAGCTATAACAGGTCTG------TGATGCCCTAA--------------------------------------------------------------------------------------------------------------------------------------------------------------------------------------------------------------------------------------------------------------------------------------------------------------------------------------------------
AF306793_Tetraspora_discoidea                            ---------------------------------------------------------------------------------------GCTCAGTAAATCAGT---------------------TATAATCTGCTCGATTGTTAAAGGTTATTGGATAACCGTGGGAAATCTAGAGCTAATACATGTAATCAAGGGT-ACTT------TTGTATCCGATGGCATTTATT-AGAAAATGACCAACCGTAAT---GAA------------TAATTACGTGGTGAATCTAGATAACTTTGCAGATCGTATGGCC-TTGAGCTGACGACATTTCGATTGAATTTCTGCCCTATCAACTATTGTCGGTAGTGTAGTGGACTACCGAGGTTTTTACGGGTAACGGGGGATCAGGGTTCGATTCCGGAGAGGCAGCCTGAGAAACGGCTACCACATCCAAGGAAGGCAGCAGGCGCGC-AAATTA-CCCAATCCAGACAATGGGAGGTAGTGACG-AAAAGTACCGGATGGCAATT-TT-TAATTGCCAATCTGGAATGGAACCAATTTAGCAATTTGG-TTGAAAAACGAACTGGAAGGCAATTCTGGTGCCAGCAGCCGCGGTAA-TCCANCTCCATTA-CGTTTCTCAAAGTTGCTGCGCTTAAAACGCTCGTAGTTGGATCACAAACTGTGTATTGGTGGATAAAAA-TG-TGGTG-TTAAT-----------ATCAGAGATTCTCGTGTATGTTATCATATATGGGA--TGATCT-GTGTGATGTTGCATGAGTATCGC-AAGCTAGTACACAGTAATTGCACGTGAGGATAATGATTGGCCTTGAGTGAGCTGATTTTTGTGTCTCAC-GGAGTGTGCCTTGAGTAAATCAGAGTGCTTAAAGCAGG-CTTTACGCTTGAATGTTA--TAGCATGGAA-CGAACAATCGGGTATAGTGTATATTGGTTTTTGGTGGCCAATA-------------------------ATATGGTCAACGT-CAATGTACCACACCGACCACCAAT-TACGGATGTTGGTT-CCGTATTGGGGTATTGATTAAGAGGAGCGGTTGGGGGCATTGGTATTTGGCAGCGAGAGGTGAAATTCTTGGACCTGCCAAGGAC-TAACAAATGCGAAGGCATTTGTCCAGACCGTATCCATTAATCAAGAACGATAGTGAGAGGTTCGAAGACGATCAGATACCGTCCTAGTTCTCACTGTAAACTATGCCAACTCGGGATCAGTTTGGAGCCG-C-ATCCCTGCTCGAGGTTGGTCCCCCTAGGAAACTTGAAGTTTTTCGGTTGCGGGGGGAGTATGGTCGCAAGGC-TG-AAACTTAAAGGAATTGACGGAAGGGCACCACCAGGGGTGGAGCCTGCGGCTTAATTTGACTCAACACGGGAAAACTTACCTGGTCCGAACATCCGAAGGATACACAGACCGATAGATCTT----TGTTGATGGGGTGAAAAGTGGTGCATGG-CCGTTCTTAGTTCGTGGAGTGATCTGTC-AGGCCAATCCCGGTAACGAACGAGACTACATTCTCCATTTGACGCGTCAAAGTCGACAAGGGCTG----------------CACGCGTTACTGGC--AACGGTGACGTTTGTGGTTTCT-GTTGT-GGTGATATGT-----AAATGTTTTACTTGAAGGCTTT-----------------ACCTGTTACAGGTGGGGAG-------ATTAGAGTGATGCGTTTGTG-TCCCCTTTGACTCGCAATGCTTTGTTTTTT----AAATAAAGTGTTGTATCATGGAGAGACAGCGGAA-C-TATATCAAAATCCGAGGAAGTGTAGCTATAACAGGTCCG------TGATGCCCTTAGATGTTCAGGGCTGCACGCGCGCTACAATGATAGCAACAACGAGTT-TNTAAATCGAAAGATTTGGGTAATCTTGCAATTGCTATCGTGATGGGGATCGATGTTTGTAAATACGTCGTGAAAGAGGAATCCCTAGTACGTGCGATTCA----------------------------------------------------------------------------------------------------------------------------------------------------------------------------------------------
KC711053_Myxobolus_khaliji                               ------------------------------------------------------------------------------------------------------------------------------------------------------TTGGATAACCGTGGGAAATCTAGAGCTAATACATGTACTATTGTGG-TTTTGGA---CCACAACT-ATTGCATTTATT-AGAATATTGCCAACCGNTATT--GTAGTGTACTTTGCTATGATACGTGATGAATCTAGATAACTGCGCAGATCGTATGGCC-TTGAGCCGGCGACATTTCGATTGAATTTCTGCCCTATCAAC--TTGTCGGCAGTTTAGTGGACTGCCGAGGTTATTACGGGTAACGGGGGATCAGGGTTCGATTCCGGAGAGGGAGCCTGAGAAACGGCTACCACATCCAAGGATGGCAGCAGGCGCGC-AAATTA-CCCAATCCAGACAATGGGAGGTGGTGAAG-AAAAGTACCGAATGACGGCC-AA-CGGTTGTCAATTTGGAATGGAAACAATTTAAGAAATTGGTTTGAGTAACG-ACTGGAGGGCAAGTCTGGTGCCAGCAGCCGCGGTAATTCCAGCTCCAGTAGCGTATCTCAAAGTTGCTGCGCTTAAAACGCTCGTAGTTGGATCAGAGAGCATATATTANTTGGTGCGAC----------AAAAA-----------ATTTGGAAAGACTTGGTATGTTAAACATATGCAAG--ATAGTT-TCAGGTTGATTTGTTGCAACTAA-AAGCTA-TATATGTTAATTGCATGTGAGGATGGTAATTGACCTTTAGTGAGTTGATAACCGTGTCTCAC-AGAGTGTGCCTTGAGTAAATCNGAGTGCTTAAAGCAAG-TATTTTGCTTGAATGTTG-ATAGCATGGAA-CGAACAATCGTGTATGGTGTGTGATAAATTGAACATGTAACCCA-GTT--------------------ACATAGTGTCTAT-TATTACATGACACCGACCGCCAAT-TACGGATGTTGGTT-CCGTATTGGGGTAATGATTAAGAGGAGCGGTTGGGGGCATTGGTATTTGGCAGCGAGAGGTGAAATTCTTGGACCTGCCAAGGAC-CAACAAATGCGAAGGCATCTGTCAAGACCGTATCCATTAATCAAGAACGAAAGTGAGAGGTTCGAAGACGATCAGATACCGTCCTAGTTCTCACTGTAAACTATGCCGACCCGGGATCAGTTTGGAGCAA-T-TTTCACGCTCGAGGTTGGTCCCCCTGGGAAACCTAAAGTTTTTCGGTTGCGGGGGGAGTATGGTCGCAAGGC-TG-AAACTTAAAGGAATTGACGGAAGGGCACCACCAGGGGTGGAGCCTGCGGCTTAATTTGACTCAACACGGGAAAACTTACCTGGTCCGGACATCAAAAGGATAAACTGACTAATAGATCAT---ATTTTGATATGATGATTGGTGGTGCATGG-CCGTTCTTAGTTCGTGGAGTGATCTGTC-AGGCCTATCCCGGTAACGAACGAGAGCACAGTTTCCATTTGACGCGCCAAAGAAAATGTGTTATTGC-------------AAGTATGTTGTCG----AAAGATGACTTTTGTGATAATGCATTGATGGTAATGAG------GTAATTGTGCTTGAATATGATTCTATT--------GTGGCAACATGGTAGTTTTGTTG-------AAGAGCGCAA-TAAGCTTTGTTCCCTTTGGTGTAACAATTTATTGATCGAC---AGATTGATGATTTGTATCATGGAGAGACAGCGGAA-TATATCCAAA--------------------------------------------------------------------------------------------------------------------------------------------------------------------------------------------------------------------------------------------------------------------------------------------------------------------------------------------------------------------------------------------------
JN017203_Henneguya_cynoscioni                            -TCCTGCCAGTGGGCGTACGCT-CTTTTCAAAGATTAAGCCATGCA-TATGCT-AGTTCATACATTAAAAATGTGAGACTGTGGAAGGCTCAGTATATCAGT---------------------TATAATCTGCCCGATTG-TAAAGGTTATTGGATAACCGTGGGAAATCTAGAGCTAATACATGTACTATCGTGG-TTCT------CCACGACT-TTTGCATTTATT-AAAATACTACCAACCGTAACA--AGG-TGCACGTTGCCTTGATACGTGATGAATCTAGATAACTTTGCAGATCGTATGGCC-TTGAGCCGACGACATTTCGATTGAATTTCTGCCCTATCAACTTTTGTCGGCAGTTTAGTGGACTGCCGAGGTTATCACGGGTAACGGGGGATCAGGGTTCGATTCCGGAGAGGGAGCCTGAGAAACGGCTACCACATCTACGGATGGCAGCAGGCGCGC-AAATTA-CCCAATCCAGACAATGGGAGGTGGTGAAG-AAAAGTACCGAATGACGGCA-AA--TGCCGGCAATTTGGAATGGAAACAACTTAAAAAATTGGTTTGAGTAACA-ACTGGAGGGCAAGTCTGGTGCCAGCAGCCGCGGTAATTCCAGCTCCAGTAGCGTATCTCAAAGTTGCTGCGCTT-AAACGCTCGTAGTTGGATCATGTCGCACGCGGGAGTTGGTGCAAG----AGGCT-GTAAA-----------GATATGTATTGGATGGCATGTTCTCATGCGAATTC--AAATAT-ATGTGAAGGCCATTTGCAACTGT-AAGCTGCCGTGTGGTAATTGCATGTGAGGATGGTAATTGACCTTTAGTGAGTTGATAATCGTGTCTCAC-AGAGTGTGCCTTGAGTAAATCAGAGTGCTTAAAGCAAGTATTTATGCTTGAATGTTG-ATAGCATGGAA-CGAACGATCGTGTATGGTATGTAATAAATGGATTATGTAACTCG-TTT--------------------ACGTAAGTTCTAT-TATTGCATGACACCGACCACCAAT-TACGGATGTTGGTT-CCGTATTGGGGTAATGATTAAGAGGAGCGGTTGGGGGCATTGGTATTTGGCAGCGAGAGGTGAAATTCTTAGACCTACCAAGGAC-CAACAAATGCGAAGGCATCTGTCAAGACCGTATCCATTAATCAAGAACGAAAGTGAGAGGTTCGAAGACGATCAGATACCGTCCTAGTTCTCACTGTAAGCTATGCCGACCCGGGATCAGTTTGGAGCAA-T-TTCCACGCTCGAGGTTGGTCCCCCTGGGAAACCTAAAGTTTTTCGGTTGCGGGGGGAGTATGGTCGCAAGGC-TG-AAACTTAAAGGAATTGACGGAAGGGCACCACCAGGGGTGGAGCCTGCGGCTTAATTTGACTCAACACGGGAAAACTTACCTGGTCCGGACATCAAAAGGATAAACAGACTGAAAGATCTTACTATTTTGATATGATGATTGGTGGTGCATGG-CCGTTCTTAGTTCGTGGAGTGATCTGTC-AGGCTAATTCCGGTAACGAACGAGAGCACAGTTTCCATTTGACGAGCCAAAGAAGGCGCGTTTTCGC-------------ATACCGGTTGTCG----AAAGATGACTTTTGCAACGACTCGTCGATGGTAGCGAG------ATTGAAGTGTTTGGAAATGGGGTTGTC--------GTGGCAACACGAGAGCCACGTGG-------AAGAATGCGA-TCGGTTTTGCTCCCTTTGGCATAACAAAGTGTCGGTTGAA---AGACTGGTACGTTGTATCATGGAAAGACAACGGAA-TATATTTCAAAATCCGAGGAAGTGTGGCTATAACAGGTCTG------TGATGCCCTTAGATGTTCAGGGCTGCACGCGCGCTACAATGGTGGTGACAACGAGTT-TCTGGATCGAAAGATCTGGGTAATCTTGCAATCACCGCCGTGATGGGGATCGACGTTTGTAATTACGTCGTGAAAGAGGAATCCCTAGTACGTGCGATTCAT-GAAATCGCGCGGATTTCGTCCCTGCCCTTTGTACACACCGCCCGTCGCTACTACCGAGTGAATGGTACCATAATGCCTTGGGAGCGGACTCCGTTACCGGGTTTACGCCCGGGAGGGAGCTGCGATCAGCGTAGAATGGTGCAATTT--CGAGGAAGTAAAAGTCGTAACAAGGTTTCCGTAGGTGAA
EU643630_Henneguya_shaharini                             -------------------------------------------------------------------------------------------------------------------------------------------------------------------------------------------------------------------------------------------------------------------------------------------------------------------------------------------------------------------------------------------------------------------------------------------------------------------------------------------TA-CCCAATCCAGACAGTGGGAGGTGGTAACA-AAGAGTACCAAATAACTGCC-AATTGGTAGTTAGTTTGGAATGGAATCAATATAAGCAATTGA-TTGAGCAACA-ACTGGAGGGCAAGTCTGGTGCCAGCAGCCGCGGTAATTCCAGCTCCAGTAGCGTATCTCAAAGTTGCTGCGCTTAAAAAGCTCGTAGTTGGATCAGTAACTATATTAAAAAATGTACTTG-TATGATTA-TTAATAATTTGATTGCTTTCATGAGTATCTCGTATACAATTGTAGCATTAA-----TGT-TTAATAGATAAACATGTTACATT-TATTTTTAATATAGTAGTTGCACGTAAGTATAATAATTGCCCTTAAGTGTGTTGATTATTGTGTCTTAC-GGAATGTGCCTTGAGTAAATCAAAGTGCTCAAAGCAGN-CAGTATGCTTGAATGTTG-ATAGCATGGAA-CGAATAATCTTGTAGAGTGTATATTGAATAATGGTA-TTATAG---TTCACAGTTTTTACTGTTGATATTTATAATTACTA-CAATATACAACAACGACCACCAAT-AACGGATGTTGGTT-CCGTATTGGGGTAATGATTAAGAGGAGCGATTGGGGGCATTGGTATTTGGCAGCGAGAGGTGAAATTCTAGAACCTGCCAAGGAC-TAACAAATGCGAAGGCATCTGTCCAGATCGTATCCATTAATCAAGAACGATAGTGAGAGGTTCGAAGACGATCAGATACCGTCCTAGTTCTCACTGTAAACTATGCCGACTCGGGATTAGTTTTGAGTAAAATATAAACGCTCGAGGTTGGTCCCCCTGGGAAACCTAAAGTTTCTCGGTTGCGGGGGGAGTATGATCGCAAGAT-TG-AAACTTAAAGGAATTGACGGAAGGGCACCACCAGGGGTGGAGCCTGCGGCTTAATTTGACTCAACACGGGAAAACTTACTTGATCCGGACATTAAAAGGATAATCAGACCAATAGATCTT----ATTTGATATAATGATTGGTGGTGCATGG-CCGTTCTTAGTTCG-----------------------------------------------------------------------------------------------------------------------------------------------------------------------------------------------------------------------------------------------------------------------------------------------------------------------------------------------------------------------------------------------------------------------------------------------------------------------------------------------------------------------------------------------------------------------------------------------------------------------------------------------------------------------------------------------------------------------------------
AB447992_Henneguya_rhinogobii                            --------------------------------------------------------------------------------------GGCTCAGTATATCAGT---------------------TATAATCTGCCCGATTG-TATAGGTTATTGGATAACCGTGGGAAATCTAGAGCTAATACATGTACCTTTGTGT-GTGGTTTCGGCTGCATAC-CTTGCATTTATT-AGACAAT-ACTAACCGTATGAC-TTA-----------TGTTATGCGTGGTGAATCTAGATAACTTTGCAGATCGTATGGCCTTTGTGCTGACGACATTTCGGTTGAGTTTCTGCCCTATCACCTTTCGAC--CAGTGTATTGAACTGGACCGGGGATGACGGGTAACGGAGGATCAGGGTTCGATCCCGGAGAGGGAGCCTGAGAAACGGCTACCACATCCAAGGAAGGCAGCAGGCGCGA-AAATTA-CCCAATCCAGACAGTGGGAGGTGGTGACG-AAGAGTACCAAATAACTGCC-AA-TGGTAGTTAATTCGGAATGGAATCAATATAAGTAATTGA-TTGAGTAACG-ACTGGAGGGCAAGTCTGGTGCCAGCAGCCGCGGTAATTCCAGCTCCAGTAGCGTATCTCAAAGTTGCTGCGCTTAAAAAGCTCGTAGTTGGATCAGTAACCACTTTAAAATATGTATTTG-TGTGTGTC-ATACG-ACTTAATTGCGTACATGAGCATCC--TGTGCGATTGTAGCGTTAA-----TGT-TGAGCATATGCA---GTTACATT-TACTTTTAATGTGGTAGTTGCACGTGAGGATGATTGTTGACCTTTAGTGTGTTGATAGTCGTGTCTTAC-GGAATGTGCCTTGAGTAAATCAGAGTGCTCAAAGCAGG-CAGTATGCTTGAATGTTG-ATAGCATGGAA-CGAACAATCTTGTAGAGTGTATGTTGATAAATGGTGCCCATTG---ATCACAGGTAACACTGTTGATTCTTTGGGATACTA-CAACGTACAACAACGACCACCAAT-AACGGATGTTGGTT-CCGTATTGGGGTAATGATTAAGAGGAGCGGTTGGGGGCATTGGTATTTGGCAGCGAGAGGTGAAATTCTAGAACCTGCCAAGGAC-TAACAAATGCGAAGGCATCTGTCCAGACCGTATCCATTAATCAAGAACGATAGTGAGAGGTTCGAAGACGATCAGATACCGTCCTAGTTCTCACTGTAAACTATGCCGACTCGGGATCAGTTTGGAGTAAAATATAAACGCTCGAGGTTGGTCCCCCTGGGAAACCTAAAGTTTTTCGGTTGCGGGGGGAGTATGGTCGCAAGGC-TG-AAACTTAAAGGAATTGACGGAAGGGCACCACCAGGGGTGGAGCCTGCGGCTTAATTTGACTCAACACGGGAAAACTTACTTGATCCGGACATTAAAAGGATAATCAGACCAATAGATCTT----ATTTGATATAATGATTGGTGGTGCATGG-CCGTTCTTAGTTCGTGGAGTGATTTGTC-AGGTTTATTCCGGTAACGGACGAGATCACGTTCTCCATTTGAAGAGTTGGAGTAGGTCGCCAGTTACTCTCTAGTAATGTTAACACGTTGTTAGG--AGTGA----------CATGGTT-ACTGTAGGCAGTGTGAAAAAGGACTAGCAATTGAGTGATGTGGACTTGTTCATAAAGC----------------------------AAGATTGTTAGTTACTTTCGTGCTCCCTCCATTCGCAATGTTGTTGTTGTC--AAAAGCGATGCATTGTATCATGGAGAGACAACGGAA-AA----ATGAAATCCGAGGAAGTGTGGCTATAACAGGTCTG------TGATGCCCTTAGATGTTCAGGGCTGCACGCGCGCTACAATGGTGGTGACAACGAGTG-TCTGAATCGAAAGATTCGGGTAATCTTGTAATCATCACCGTGATGGGAATTGATGTTTGTAAATACGTCATGAAAGAGGAATCCCTAGTACGTGCGATTCAT-GAGATCGCGCGGATTTAGTCCCTGCCCTTTGTACACACCGCCCGTCGCTACTACCGAGTGAATAGTGTCATAATGCCTTGGGAGCGGAC---------------------------------------------------------------------------------------------------
;
end;

BEGIN PAUP; [to visualize the alignment with or without excluded positions we advise to use PAUP* https://paup.phylosolutions.com/]

Exclude [Primer region 18SE]
1-12 ;

Exclude [Primer region 18SR]
2206-2228;

Exclude [Positions with over 0.5 missing data]
1 2 3 4 5 6 7 8 9 10 11 12 13 14 15 16 17 18 19 20 21 22 23 24 25 26 27 28 29 30 31 32 33 34 35 36 37 38 39 40 41 47 54 103 104 105 106 107 108 109 110 111 112 113 114 115 116 117 118 119 120 121 122 123 141 197 206 207 229 251 252 256 257 258 259 260 261 262 263 264 265 266 267 311 471 478 508 529 532 572 583 704 707 713 719 720 721 722 723 724 725 726 727 728 729 765 766 773 797 867 906 925 926 937 981 982 983 986 987 988 989 990 991 992 993 994 995 996 997 998 999 1000 1001 1002 1003 1004 1005 1019 1044 1059 1145 1276 1351 1354 1475 1476 1477 1478 1507 1536 1601 1602 1603 1604 1605 1606 1607 1608 1609 1610 1611 1612 1613 1614 1615 1616 1617 1618 1632 1633 1648 1649 1656 1672 1673 1674 1675 1676 1677 1700 1701 1702 1703 1704 1705 1706 1707 1708 1709 1710 1711 1712 1713 1714 1715 1716 1720 1721 1722 1723 1724 1725 1726 1736 1737 1738 1739 1740 1741 1742 1753 1791 1792 1793 1794 1795 1796 1797 1798 1799 1832 1874 1875 1876 1877 1878 1879 1937 2136 2146 2147 2148 2171 2172 2173 2174 2175 2176 2177 2178 2179 2180 2181 2182 2183 2184 2185 2186 2187 2188 2189 2190 2191 2192 2193 2194 2195 2196 2197 2198 2199 2200 2201 2202 2203 2204 2205 2206 2207 2208 2209 2210 2211 2212 2213 2214 2215 2216 2217 2218 2219 2220 2221 2222 2223 2224 2225 2226 2227 2228;

Exclude [Position with low GUIDANCE score]
5 6 7 8 9 10 11 12 13 14 15 19 20 21 22 142 191 192 193 194 195 196 197 198 199 200 201 202 203 204 205 206 207 208 209 210 211 212 213 214 215 216 251 253 254 255 267 530 531 533 701 702 703 705 706 707 708 709 714 715 716 717 718 719 720 721 722 730 731 732 773 790 792 797 926 927 972 973 976 978 979 980 981 983 984 985 986 987 1004 1005 1006 1007 1008 1009 1010 1011 1012 1275 1277 1478 1597 1598 1599 1600 1601 1617 1618 1619 1620 1621 1622 1623 1624 1625 1626 1627 1628 1629 1630 1631 1632 1633 1634 1635 1636 1637 1638 1639 1640 1641 1642 1643 1644 1645 1646 1647 1648 1649 1650 1651 1652 1653 1654 1655 1656 1657 1658 1659 1660 1661 1672 1673 1677 1678 1679 1680 1681 1682 1683 1684 1685 1686 1687 1688 1689 1690 1691 1692 1693 1694 1695 1696 1697 1698 1699 1700 1701 1702 1703 1704 1705 1706 1707 1708 1709 1710 1711 1712 1713 1714 1715 1716 1717 1718 1719 1720 1721 1722 1723 1724 1725 1726 1727 1728 1729 1730 1731 1732 1733 1734 1735 1743 1744 1745 1746 1747 1748 1749 1750 1751 1752 1753 1786 1790 1791 1792 1793 1794 1796 1797 1798 1799 1800 1802 2041 2149 2208 2209 2210 2211 2212 2213 2214 2215;


end;
